# Supplementary material for: Transcriptional responses to direct and indirect TGFB1 stimulation in cancerous and noncancerous mammary epithelial cells
Source: Cell Commun Signal. 2024 Oct 28;22:522. doi: 10.1186/s12964-024-01821-5 (PMC11514872; doi:10.1186/s12964-024-01821-5)
Supplement: Supplementary file 1 — Supplementary Material 1: Supplementary data 1 RNA-seq analyses of the effect of TGFB1 and conditioned media on the transcriptome in MCF10A and MCF7 cell lines. TGFB1 or CM-induced changes sheet: changes in gene expression relative to untreated cells; base mean expression > 100, log2(FC) > 2 and < − 2, and padj < 0.05 have been color-coded. Ctr_MCF10A vs. MCF7 sheet: comparison of expression levels in untreated cells. Excel document [file 12964_2024_1821_MOESM1_ESM.xlsx]

## Sheet: TGFB1 or CM-induced changes
ensembl_id	gene_symbol	Approved name	baseMean	MCF10A_TGF_1d log2(FC)	MCF10A_TGF_1d padj	MCF10A_TGF_2d log2(FC)	MCF10A_TGF_2d padj	MCF10A_TGF_3d log2(FC)	MCF10A_TGF_3d padj	MCF10A_TGF_4d log2(FC)	MCF10A_TGF_4d padj	MCF10A_TGF_5d log2(FC)	MCF10A_TGF_5d padj	MCF10A_TGF_6d log2(FC)	MCF10A_TGF_6d padj	MCF10A_CM_1d log2(FC)	MCF10A_CM_1d padj	MCF10A_CM_2d log2(FC)	MCF10A_CM_2d padj	MCF10A_CM_3d log2(FC)	MCF10A_CM_3d padj	MCF10A_CM_4d log2(FC)	MCF10A_CM_4d padj	MCF10A_CM_5d log2(FC)	MCF10A_CM_5d padj	MCF10A_CM_6d log2(FC)	MCF10A_CM_6d padj	MCF7_TGF_1d log2(FC)	MCF7_TGF_1d padj	MCF7_TGF_2d log2(FC)	MCF7_TGF_2d padj	MCF7_TGF_3d log2(FC)	MCF7_TGF_3d padj	MCF7_TGF_4d log2(FC)	MCF7_TGF_4d padj	MCF7_TGF_5d log2(FC)	MCF7_TGF_5d padj	MCF7_TGF_6d log2(FC)	MCF7_TGF_6d padj	MCF7_CM_1d log2(FC)	MCF7_CM_1d padj	MCF7_CM_2d log2(FC)	MCF7_CM_2d padj	MCF7_CM_3d log2(FC)	MCF7_CM_3d padj	MCF7_CM_4d log2(FC)	MCF7_CM_4d padj	MCF7_CM_5d log2(FC)	MCF7_CM_5d padj
ENSG00000273730.1	5_8S_rRNA		2082.56	0.18063	0.907329	-0.276346	0.819387	-0.525112	0.623977	0.820207	0.363611	-0.376269	0.718564	0.00809155	0.99346	0.6773	0.675969	1.23124	0.168589	0.498019	0.637762	0.356473	0.742872	0.495785	0.61106	0.495814	0.613681	-1.80981	0.208814	-1.45923	0.135653	-0.337344	0.803482	-0.69844	0.486956	-0.646665	0.51738	0.00134655	0.999031	0.122444	0.999994	-0.0586247	0.999739	-0.0902231	0.999927	1.10662	0.431645	-0.300622	0.89085
ENSG00000277739.1	5_8S_rRNA		2029.45	0.18164	0.90622	-0.306167	0.793713	-0.502509	0.641517	0.82489	0.3583	-0.377423	0.715741	0.0330812	0.972981	0.69525	0.662404	1.24994	0.158274	0.484891	0.647152	0.362201	0.736488	0.497324	0.607378	0.502002	0.605949	-1.81045	0.20142	-1.44168	0.139244	-0.338545	0.801426	-0.709983	0.474478	-0.671338	0.494049	-0.010313	0.994415	0.134819	0.999994	-0.0520068	0.999739	-0.0646877	0.999927	1.12857	0.413079	-0.288201	0.896474
ENSG00000275757.1	5_8S_rRNA		1728.65	0.148442	0.928541	-0.317028	0.780977	-0.513527	0.623977	0.804141	0.362415	-0.371384	0.715557	0.0789066	0.966317	0.662614	0.67596	1.22518	0.159714	0.457753	0.664349	0.355729	0.736961	0.488799	0.607402	0.496215	0.603463	-1.86166	0.152926	-1.48547	0.11372	-0.400638	0.74527	-0.762632	0.419346	-0.769346	0.405616	-0.0840526	0.963201	0.140429	0.999994	-0.11398	0.999739	-0.0358786	0.999927	1.10963	0.413079	-0.254598	0.910915
ENSG00000121410.12	A1BG	alpha-1-B glycoprotein [Source:HGNC Symbol;Acc:HGNC:5]	4.24631	0.581406		-0.433424		0.365285	0.912868	0.713667		-1.42091	0.563682	-0.520711	0.845781	0.122186		4.46989		3.73955		5.39871	0.00643624	4.66449	0.0210626	4.50808	0.0270517	0.373087		0.153124		-0.499934		0.233351	0.940844	0.189758	0.959431	-0.230828	0.940812	-0.0770578		0.390491		0.425684		-0.241128		0.577717
ENSG00000268895.6	A1BG-AS1	A1BG antisense RNA 1 [Source:HGNC Symbol;Acc:HGNC:37133]	66.4845	0.682012	0.241184	0.805577	0.120158	0.657985	0.241235	0.495564	0.392127	0.586043	0.270602	0.775095	0.109733	0.712832	0.357728	0.860797	0.111459	0.815387	0.119649	0.648434	0.214508	1.27905	0.0040032	0.931182	0.0484611	-0.070167	0.999881	0.211189	0.822964	0.162311	0.832284	0.556675	0.250622	0.132113	0.854823	-0.131125	0.853834	0.182716	0.999994	0.449956	0.937008	0.54346	0.671153	0.759981	0.242144	0.9347	0.0719454
ENSG00000175899.15	A2M	alpha-2-macroglobulin [Source:HGNC Symbol;Acc:HGNC:7]	241.775	-0.392518	0.818267	0.48577	0.729905	1.28166	0.263296	2.1452	0.029462	2.91146	0.00137917	3.08123	0.000529288	-0.44373	0.864291	1.0244	0.40902	1.66249	0.120837	2.77052	0.0029545	2.77628	0.00246474	3.17035	0.00042844	-0.435802	0.999881	-2.71674	0.0710528	-3.86773	0.0122212	-0.515917	0.755003	-3.10912	0.01641	-2.80646	0.0240004	-0.676182	0.999994	-2.25789	0.443592	-2.04104	0.414222	-5.67301	0.00439634	-5.60892	0.00408319
ENSG00000245105.4	A2M-AS1	A2M antisense RNA 1 [Source:HGNC Symbol;Acc:HGNC:27057]	15.6391	0.187465	0.949117	-0.703434	0.685982	-1.08751	0.522775	0.135191	0.96004	0.277232	0.891491	-1.98169	0.186931	0.239918	0.975767	1.51471	0.331601	1.80636	0.203204	0.31942	0.888153	0.327129	0.882357	1.70524	0.204348	-0.622172	0.999881	-1.19206	0.474737	-0.643565	0.686378	-1.4402	0.221139	-1.06767	0.397671	-1.87785	0.0823818	-0.736296	0.999994	-0.670167	0.999739	-0.418016	0.990432	-0.540552	0.898421	-0.597185	0.808031
ENSG00000166535.20	A2ML1	alpha-2-macroglobulin like 1 [Source:HGNC Symbol;Acc:HGNC:23336]	4050.31	0.0973281	0.958211	0.50485	0.571528	0.471753	0.619067	0.665662	0.415717	1.2606	0.0677895	1.13484	0.0985478	-0.179157	0.941888	0.678863	0.443336	0.604229	0.488985	0.665706	0.409466	0.259473	0.790855	0.113234	0.934737	-0.50349	0.999881	-1.23789	0.239129	0.166833	0.914342	1.14701	0.146959	0.556667	0.564966	0.0955605	0.954037	-1.46297	0.805396	-0.922049	0.843653	0.0735736	0.999927	-0.178053	0.975176	1.03783	0.334425
ENSG00000256069.7	A2MP1	alpha-2-macroglobulin pseudogene 1 [Source:HGNC Symbol;Acc:HGNC:8]	4.37622	0.141052		0.103892		1.83982	0.628275	0.185783		0.16745	0.965398	0.135959	0.970655	0.122228		0.19304		2.84201		0.0971573	0.980959	3.00498	0.282746	0.0645261	0.988313	-3.03768		-2.9228		-2.31135		-1.07924	0.692392	-2.18026	0.329017	-2.11946	0.334853	-1.07261		-2.55225		-1.10161		-1.27464		-2.71269
ENSG00000128274.17	A4GALT	alpha 1,4-galactosyltransferase (P blood group) [Source:HGNC Symbol;Acc:HGNC:18149]	1834.71	0.00950598	0.983085	-0.12691	0.678037	-0.159841	0.597495	-0.083422	0.800256	-0.116336	0.691163	-0.090315	0.762433	0.112012	0.842592	0.198201	0.495775	0.182855	0.519198	-0.00967545	0.980718	0.0766939	0.81203	0.0251817	0.96461	-0.396989	0.597497	-0.799471	0.000303628	-0.88453	2.26744e-05	-1.31979	9.11435e-12	-1.47491	1.33858e-14	-1.74732	2.8423e-20	-0.41273	0.880263	-0.476051	0.207076	-0.543673	0.0700564	-0.500553	0.0896315	-0.492804	0.0741065
ENSG00000094914.14	AAAS	aladin WD repeat nucleoporin [Source:HGNC Symbol;Acc:HGNC:13666]	2317.81	-0.607384	0.0105621	-0.767547	0.000399819	-0.711452	0.00144871	-0.629926	0.00438687	-0.832866	5.67174e-05	-0.797469	9.90755e-05	-0.166699	0.733236	-0.514327	0.0371083	-0.735171	0.00106631	-0.88703	2.32277e-05	-0.769781	0.000237253	-0.600664	0.00525613	-0.035025	0.999881	-0.131131	0.780383	-0.321725	0.235941	-0.646388	0.00263145	-0.544256	0.0138718	-0.632039	0.00283004	-0.197864	0.999994	-0.196997	0.988874	-0.225921	0.848006	-0.202203	0.744315	-0.054729	0.94594
ENSG00000081760.17	AACS	acetoacetyl-CoA synthetase [Source:HGNC Symbol;Acc:HGNC:21298]	3732.53	0.179383	0.414507	0.181277	0.367911	0.243754	0.206433	0.144599	0.483556	0.0382462	0.896798	0.00869169	0.970245	0.282836	0.272881	0.343887	0.06512	0.217117	0.267368	0.196974	0.298807	0.170529	0.37513	0.291643	0.0898998	0.113305	0.999881	0.148967	0.620689	0.169204	0.455211	0.02294	0.953681	0.0168649	0.975194	0.126333	0.562414	0.0126773	0.999994	0.0464011	0.999739	-0.0751294	0.988346	-0.0621872	0.943272	0.0527907	0.918977
ENSG00000250420.8	AACSP1	acetoacetyl-CoA synthetase pseudogene 1 [Source:HGNC Symbol;Acc:HGNC:18226]	9.58472	4.31238	0.0186286	3.43844	0.0591191	2.81366	0.155505	4.06572	0.0186131	1.85855	0.373733	3.80932	0.0217283	-0.904528	0.805438	1.47623		0.748298	0.697968	1.49968	0.31084	-1.13008	0.55862	0.718618	0.691095	0.876834	0.999881	0.669237	0.788441	0.294087	0.903642	1.21563	0.40185	1.40885	0.299361	2.19949	0.0611544	2.11402		3.20159		2.95028		3.08381	0.0918657	3.53943
ENSG00000114771.14	AADAC	arylacetamide deacetylase [Source:HGNC Symbol;Acc:HGNC:17]	3.72311	-0.710887		0.42163		-0.808923		-0.720167		0.705562		0.328299	0.908143	-1.66566		0.556335		0.390158		-0.500521		-0.792084	0.776205	1.37094	0.522391	1.50833		-0.921721		2.72862		4.07452		4.48324	0.0394315	3.8233	0.0885829	-1.79305		-2.28624		-0.412228		0.521023		1.52203
ENSG00000240602.8	AADACP1	arylacetamide deacetylase pseudogene 1 [Source:HGNC Symbol;Acc:HGNC:50305]	6.99318	-0.971744		-1.4612	0.382352	-0.389008	0.873353	-0.164049	0.958297	1.01302	0.524941	-0.472134	0.804908	-1.29507	0.645389	-0.322881		-1.38502	0.41751	-0.653102	0.727636	-0.20495	0.940248	0.0172561	0.992769	-1.8086	0.999881	0.00746268		-1.77631	0.605641	1.08796	0.71767	-1.85959	0.548471	0.778001	0.810723	-0.0109346		0.0230753		-0.0116883		0.00984893	0.999942	1.76699
ENSG00000109576.14	AADAT	aminoadipate aminotransferase [Source:HGNC Symbol;Acc:HGNC:17929]	315.513	0.0161441	0.976977	0.449349	0.088222	0.358056	0.20853	0.190818	0.542471	0.197546	0.508404	0.290632	0.275576	0.271822	0.571104	0.331176	0.275492	0.681193	0.00766303	0.543026	0.0300828	0.681984	0.00405026	0.634203	0.00808319	0.123955	0.999881	0.483891	0.109374	0.326819	0.276954	0.518873	0.036081	0.520147	0.0336088	0.181852	0.567484	0.0759547	0.999994	0.126845	0.999739	0.203486	0.912841	0.365044	0.396098	-0.0315955	0.982716
ENSG00000103591.13	AAGAB	alpha and gamma adaptin binding protein [Source:HGNC Symbol;Acc:HGNC:25662]	5614.8	0.0962916	0.679721	0.219978	0.196901	0.257601	0.127233	0.306435	0.0502817	0.295009	0.0531575	0.181294	0.266362	0.164724	0.569388	0.0418995	0.878146	-0.0111192	0.983806	0.0863956	0.672688	-0.000887474	0.997172	-0.00936034	0.988313	0.0362062	0.999881	-0.0554087	0.887271	-0.127933	0.553988	-0.116695	0.57015	-0.161807	0.377977	-0.144412	0.43444	0.126092	0.999994	0.0748276	0.999739	-0.00700193	0.999927	0.000316901	0.999942	-0.12859	0.665439
ENSG00000115977.21	AAK1	AP2 associated kinase 1 [Source:HGNC Symbol;Acc:HGNC:19679]	2110.35	0.184636	0.713012	0.44883	0.21233	0.542309	0.125791	0.461154	0.186957	0.37644	0.284734	0.628414	0.0446215	-0.00721801	0.993823	0.455379	0.228851	0.408165	0.274382	0.582295	0.0766771	0.536228	0.103769	0.54854	0.0944909	-0.287215	0.999881	0.063306	0.956289	0.288625	0.522173	0.760546	0.0170386	0.855023	0.00561099	0.732491	0.0195076	-0.00588831	0.999994	0.0522675	0.999739	0.300491	0.881199	0.330159	0.668061	0.225578	0.742784
ENSG00000087884.15	AAMDC	adipogenesis associated Mth938 domain containing [Source:HGNC Symbol;Acc:HGNC:30205]	299.559	0.84147	0.029947	1.00396	0.00465205	1.17908	0.000784145	1.19647	0.000468146	1.19788	0.000303138	1.22646	0.000163819	0.779125	0.121271	0.967038	0.011405	1.07984	0.00295517	1.28372	0.000127115	1.04695	0.00201146	1.17982	0.00038977	-0.0897107	0.999881	-0.134958	0.880233	-0.217012	0.698881	-0.336332	0.463875	-0.481208	0.235492	-0.403411	0.332668	-0.0547601	0.999994	0.0581965	0.999739	-0.141307	0.991245	-0.25988	0.818392	-0.135867	0.893486
ENSG00000127837.10	AAMP	angio associated migratory cell protein [Source:HGNC Symbol;Acc:HGNC:18]	7164.3	-0.392097	0.141402	-0.311827	0.233559	-0.205395	0.494327	-0.156024	0.601668	-0.252767	0.326571	-0.314552	0.190111	0.0826416	0.90721	0.0149888	0.967887	-0.0189608	0.981757	-0.0950119	0.774708	-0.101963	0.748712	-0.0511661	0.897344	0.0898413	0.999881	0.0751681	0.902662	0.0750584	0.863043	-0.0748877	0.849861	-0.0327299	0.953266	-0.0510009	0.904287	0.00511964	0.999994	0.0223063	0.999739	-0.165416	0.946658	-0.0902498	0.937731	-0.00335841	0.995134
ENSG00000129673.10	AANAT	aralkylamine N-acetyltransferase [Source:HGNC Symbol;Acc:HGNC:19]	19.9542	-0.0545793	0.976977	-0.340872	0.761339	0.0329019	0.984562	-0.331281	0.76142	-0.764819	0.381847	-0.289112	0.780819	-0.0716711	0.987395	-0.630623	0.519597	-0.298257	0.792067	-0.818496	0.330782	-0.794294	0.338737	-0.942943	0.241366	0.299452	0.999881	0.482964	0.786756	0.079202	0.983638	0.497891	0.686517	0.516052	0.665687	-0.159664	0.924961	0.615075	0.999994	1.048	0.874573	-0.153747	0.999927	1.04156	0.57987	0.105606	0.988794
ENSG00000131043.13	AAR2	AAR2 splicing factor [Source:HGNC Symbol;Acc:HGNC:15886]	1558.3	-0.272864	0.173148	-0.299443	0.102295	-0.213224	0.295579	-0.193412	0.327158	-0.233148	0.199933	-0.230109	0.19624	-0.183329	0.576878	-0.00735329	0.978268	0.0806621	0.752194	0.0163433	0.97606	0.154504	0.440376	0.206249	0.272961	-0.0267497	0.999881	-0.0944726	0.795997	-0.00539719	0.999366	-0.121095	0.608599	-0.165821	0.434908	-0.0442731	0.881536	0.0357961	0.999994	0.0422082	0.999739	-0.109098	0.963697	-0.173098	0.67738	0.183464	0.538938
ENSG00000205002.4	AARD	alanine and arginine rich domain containing protein [Source:HGNC Symbol;Acc:HGNC:33842]	50.8444	-0.38664	0.796517	-0.490798	0.694855	-1.29749	0.227972	-0.493902	0.688902	-0.335859	0.793368	-0.466325	0.68044	0.283574	0.921835	0.189257	0.90938	0.67447	0.549386	0.485044	0.676493	-0.317787	0.805565	0.0856122	0.975053	0.256128	0.999881	-0.0874108	0.991202	0.214165	0.892469	-0.142348	0.931554	0.451781	0.698957	0.0969204	0.959276	-0.0223318	0.999994	-0.422076	0.999739	0.0371818	0.999927	-0.109771	0.997796	-0.259579	0.915614
ENSG00000090861.17	AARS1	alanyl-tRNA synthetase 1 [Source:HGNC Symbol;Acc:HGNC:20]	12082.1	-0.0388077	0.944848	-0.213426	0.465232	-0.160127	0.622158	-0.192151	0.506399	-0.299988	0.23543	-0.185577	0.495342	0.106871	0.863102	-0.339753	0.217621	-0.45327	0.0730454	-0.43232	0.0717814	-0.343135	0.165198	-0.319884	0.202499	-0.00805021	0.999881	0.0142794	0.999896	0.146254	0.68706	0.146176	0.664018	0.308114	0.247278	0.421871	0.0795891	0.00973188	0.999994	-0.12181	0.999739	-0.0575765	0.999927	0.0954858	0.932254	0.236442	0.574834
ENSG00000124608.5	AARS2	alanyl-tRNA synthetase 2, mitochondrial [Source:HGNC Symbol;Acc:HGNC:21022]	1076.14	-0.524985	0.0458734	-0.630075	0.00879701	-0.609963	0.0132277	-0.707793	0.00244372	-1.02844	2.45847e-06	-0.814483	0.000206012	-0.165026	0.761749	-0.358889	0.203858	-0.485229	0.0609829	-0.765071	0.000844267	-0.759131	0.000778735	-0.621882	0.00718416	-0.0112651	0.999881	-0.0693558	0.916337	-0.107478	0.798587	-0.472032	0.0586842	-0.339791	0.205745	-0.471446	0.0523369	-0.028501	0.999994	-0.0516373	0.999739	-0.0600368	0.999927	-0.00615684	0.999942	0.0540013	0.95203
ENSG00000266967.7	AARSD1	alanyl-tRNA synthetase domain containing 1 [Source:HGNC Symbol;Acc:HGNC:28417]	42.158	-0.292835	0.692147	-0.19866	0.782566	-0.0274487	0.984562	-0.930394	0.0743315	-0.536779	0.321767	-0.646719	0.206456	0.0554835	0.987395	0.164217	0.838841	-0.0162339	0.983806	-0.299422	0.636672	-0.362096	0.542525	-0.602499	0.267243	-0.629393	0.948685	-0.552301	0.446178	-0.342753	0.609007	-0.835853	0.0900408	-0.236029	0.725726	-0.186548	0.789285	0.0223619	0.999994	-0.0264609	0.999739	0.243172	0.976891	-0.234888	0.904929	-0.586974	0.43836
ENSG00000234969.1	AARSD1P1	AARSD1 pseudogene 1 [Source:HGNC Symbol;Acc:HGNC:54994]	3.08986	0.0926052		1.35843		0.57397		0.881579		0.87261		-2.19297		-0.237762		0.284868		-0.120828		0.561783		-0.489385		1.21385		-0.218397		-1.74428		-2.67		-0.864158		-2.69664		-0.862739	0.700639	0.366706		1.1154		0.896704		1.28576		1.35092
ENSG00000157426.14	AASDH	aminoadipate-semialdehyde dehydrogenase [Source:HGNC Symbol;Acc:HGNC:23993]	539.092	-0.174629	0.708396	-0.222756	0.566094	-0.430129	0.211901	-0.279743	0.438428	-0.173597	0.652148	-0.280157	0.405312	-0.235373	0.710951	-0.377882	0.299105	-0.525351	0.109838	-0.360486	0.281289	-0.41838	0.189326	-0.821346	0.00395073	-0.133107	0.999881	-0.161709	0.801435	-0.356947	0.347703	-0.466354	0.154515	-0.331709	0.3515	-0.368368	0.277456	0.0436241	0.999994	-0.0778129	0.999739	-0.0287673	0.999927	-0.0537081	0.989224	-0.14953	0.845225
ENSG00000149313.11	AASDHPPT	aminoadipate-semialdehyde dehydrogenase-phosphopantetheinyl transferase [Source:HGNC Symbol;Acc:HGNC:14235]	2114.04	-0.360674	0.285267	-0.119105	0.772752	-0.366632	0.256698	-0.348511	0.260533	-0.405833	0.161096	-0.527767	0.0512395	-0.193694	0.751093	-0.364329	0.272007	-0.211922	0.557662	-0.350415	0.250836	-0.276858	0.38091	-0.596564	0.0278852	0.250299	0.999881	0.186783	0.731441	0.152216	0.734391	0.276836	0.428431	0.0962041	0.832171	0.397038	0.190786	0.169153	0.999994	0.199679	0.999739	0.0507829	0.999927	0.0640603	0.979523	-0.0919831	0.912955
ENSG00000008311.16	AASS	aminoadipate-semialdehyde synthase [Source:HGNC Symbol;Acc:HGNC:17366]	327.876	0.456083	0.435685	0.00889134	0.988701	-0.401682	0.485802	-0.89366	0.0509559	-0.562753	0.242441	-0.701685	0.119168	0.135019	0.928913	-0.328296	0.588536	-0.417328	0.453968	-0.63826	0.180561	-0.575035	0.230349	-1.09526	0.0105303	0.294696	0.999881	1.75278	0.000147592	2.16164	3.68753e-07	3.30169	4.41447e-17	2.96308	8.55571e-14	2.49984	6.47642e-10	-0.286661	0.999994	0.46505	0.964178	1.16274	0.0581955	1.38209	0.00807738	1.03666	0.072416
ENSG00000215458.8	AATBC	apoptosis associated transcript in bladder cancer [Source:HGNC Symbol;Acc:HGNC:51526]	42.0562	0.148694	0.918826	0.131553	0.921711	0.565404	0.537773	0.20733	0.85013	0.634555	0.427599	0.561407	0.482248	-0.556374	0.717378	1.13632	0.156943	1.25429	0.0979327	1.25806	0.0775782	1.62271	0.0156256	1.68568	0.0115005	-0.415038	0.999881	-0.365998	0.84708	0.190366	0.905749	-0.565756	0.617445	0.486842	0.654597	0.885368	0.313849	-0.326809	0.999994	0.107465	0.999739	0.695211	0.899572	1.20435	0.372234	0.295219	0.900895
ENSG00000275700.6	AATF	apoptosis antagonizing transcription factor [Source:HGNC Symbol;Acc:HGNC:19235]	3989.45	-0.677628	0.00501936	-0.705256	0.00198536	-0.671029	0.00407854	-0.745925	0.000860313	-0.870557	4.45171e-05	-0.853702	5.02574e-05	0.0592968	0.945486	-0.543632	0.0322648	-0.653584	0.00599387	-0.663054	0.00311177	-0.775806	0.000341872	-0.649193	0.0033026	-0.0324906	0.999881	0.0563574	0.935586	-0.0739145	0.868029	-0.20821	0.497376	-0.177713	0.568284	-0.130331	0.690795	0.138707	0.999994	-0.033885	0.999739	-0.0696103	0.999927	0.238336	0.673992	0.0768775	0.913454
ENSG00000181409.14	AATK	apoptosis associated tyrosine kinase [Source:HGNC Symbol;Acc:HGNC:21]	199.457	0.154679	0.783291	0.100536	0.857085	0.183171	0.712036	0.221233	0.613114	0.257254	0.525826	0.303622	0.422827	-0.00977935	0.991981	0.422358	0.296962	0.310772	0.458499	0.209612	0.628582	0.450369	0.207021	0.436428	0.22457	-0.0460919	0.999881	0.0725843	0.952503	0.201769	0.717504	0.402386	0.337666	0.57354	0.12314	0.326561	0.445612	-0.0727809	0.999994	-0.0178243	0.999739	0.473376	0.59447	0.194018	0.883397	0.336512	0.596324
ENSG00000183044.12	ABAT	4-aminobutyrate aminotransferase [Source:HGNC Symbol;Acc:HGNC:23]	2649.52	0.738152	0.143093	0.862802	0.0588172	1.00867	0.0258922	0.861456	0.0548084	1.14276	0.00589484	1.10642	0.00689823	0.308311	0.750188	1.20922	0.00864087	1.19509	0.0074313	1.25321	0.00273887	1.03125	0.0148072	1.08633	0.00965921	-0.38514	0.999881	-0.487794	0.488253	-0.442186	0.4479	-0.861075	0.0552247	-0.988561	0.0217935	-1.33091	0.000911675	-0.462993	0.999994	-0.478344	0.916002	-0.511392	0.734369	-0.848344	0.172752	-0.660726	0.295748
ENSG00000165029.17	ABCA1	ATP binding cassette subfamily A member 1 [Source:HGNC Symbol;Acc:HGNC:29]	808.436	0.563696	0.463088	0.0954672	0.935918	-0.421331	0.59293	1.11904	0.0569028	1.32705	0.0162841	1.38697	0.00998263	-0.741083	0.463375	0.27642	0.752677	0.557101	0.436214	1.03522	0.0777118	1.51786	0.00522983	1.38101	0.0122268	1.12515	0.410849	1.57502	0.00859636	1.67386	0.00250243	2.10715	3.64834e-05	1.82619	0.000465426	2.0233	6.47784e-05	0.70946	0.999994	0.847874	0.629003	0.940527	0.390564	0.989879	0.25928	0.714842	0.427471
ENSG00000154263.18	ABCA10	ATP binding cassette subfamily A member 10 [Source:HGNC Symbol;Acc:HGNC:30]	84.5082	0.219995	0.802401	-0.173961	0.835635	-0.379589	0.595452	-0.318089	0.647662	-0.437913	0.481393	0.0404357	0.970245	0.0397932	0.987395	-0.740997	0.225327	-0.46109	0.480967	-0.829089	0.12878	-0.259974	0.705973	-0.692806	0.212691	-0.321266	0.999881	1.29242	0.111682	2.43655	3.1383e-05	3.39957	1.78593e-10	3.46077	7.35532e-11	3.88168	8.5043e-14	-0.506043	0.999994	0.0636867	0.999739	0.469599	0.914939	1.04664	0.212643	1.21048	0.0822938
ENSG00000251595.7	ABCA11P	ATP binding cassette subfamily A member 11, pseudogene [Source:HGNC Symbol;Acc:HGNC:31]	25.999	0.648862	0.490193	0.769702	0.343281	-0.0728644	0.978896	0.043244	0.967849	-0.500542	0.585058	-0.464477	0.605654	0.602983	0.724081	1.02158	0.277238	0.596353	0.569606	1.47074	0.0573093	1.12994	0.166083	1.15338	0.154796	0.376229	0.999881	-0.208026	0.902662	0.197224	0.869113	0.101615	0.940369	0.126392	0.921706	0.55261	0.477996	-0.386652	0.999994	-0.560134	0.988874	-0.527217	0.90775	-0.354278	0.879526	-0.515267	0.676938
ENSG00000144452.15	ABCA12	ATP binding cassette subfamily A member 12 [Source:HGNC Symbol;Acc:HGNC:14637]	2254.1	0.26129	0.654864	0.146372	0.80803	0.0666902	0.94046	0.0337086	0.96004	0.46731	0.272729	0.374286	0.389584	-0.340594	0.676875	0.160681	0.795838	0.371986	0.445968	0.353896	0.446204	0.238568	0.630551	-0.0345139	0.980438	-0.594222	0.829323	-0.407412	0.535602	0.0531147	0.962458	0.582554	0.181127	0.746308	0.0651709	1.16273	0.00138485	-0.322672	0.999994	-0.276098	0.999739	0.410285	0.8222	0.574898	0.415321	0.875586	0.066871
ENSG00000179869.15	ABCA13	ATP binding cassette subfamily A member 13 [Source:HGNC Symbol;Acc:HGNC:14638]	21.4206	1.5601	0.129953	1.60625	0.0934941	1.01744	0.358945	2.01809	0.025198	2.44127	0.00377622	2.47708	0.002705	1.84303	0.200642	1.82462	0.100612	3.05509	0.00146562	2.68107	0.00393944	2.83958	0.00176441	2.77119	0.00230684	-4.33334	0.190167	-0.415283	0.893743	0.393884	0.848122	0.0496104	0.990194	-0.562554	0.759103	1.3185	0.272972	-0.0109589	0.999994	2.84523	0.670498	4.17087	0.101078	0.0098262	0.999942	5.36123	0.00483354
ENSG00000238098.9	ABCA17P	ATP binding cassette subfamily A member 17, pseudogene [Source:HGNC Symbol;Acc:HGNC:32972]	30.13	1.98394	0.476653	0.103957	0.979772	0.0855641	0.984562	0.18584	0.96004	0.167507	0.96441	2.99909	0.104886	0.12223	0.987395	2.62592	0.249711	1.04407	0.750341	1.95038	0.424596	1.95103	0.413588	3.91399	0.0197426	-0.108548	0.999881	-0.861092	0.212889	-1.17386	0.033166	-0.555053	0.373161	-0.26305	0.725187	-1.03504	0.0459014	-0.0321115	0.999994	0.0684067	0.999739	-0.386187	0.934151	-0.400848	0.78879	-0.190626	0.895067
ENSG00000107331.18	ABCA2	ATP binding cassette subfamily A member 2 [Source:HGNC Symbol;Acc:HGNC:32]	6744.44	-0.50682	0.0313435	-0.282872	0.255544	-0.0836187	0.813247	-0.0878816	0.782597	-0.0948466	0.753487	0.110826	0.690015	-0.488727	0.103515	-0.161014	0.588164	0.00267393	0.993552	-0.0490329	0.894809	0.0683168	0.833749	0.139517	0.612258	-0.129889	0.999881	-0.103844	0.830449	-0.0463044	0.920377	-0.388509	0.086787	-0.308639	0.195269	-0.659163	0.00088706	-0.109978	0.999994	-0.0285651	0.999739	0.100295	0.987143	0.00370581	0.999942	0.275397	0.421527
ENSG00000167972.14	ABCA3	ATP binding cassette subfamily A member 3 [Source:HGNC Symbol;Acc:HGNC:33]	1189.84	-0.0318779	0.985565	-0.393613	0.76888	-0.55862	0.661533	-0.214506	0.888277	-0.115224	0.957233	0.356856	0.768779	0.399614	0.867507	0.644282	0.602711	0.982229	0.364685	0.940791	0.362411	1.34105	0.152923	1.11394	0.254255	-0.336383	0.999881	-0.357537	0.867286	-0.301563	0.854349	-0.749181	0.522785	-0.736699	0.520593	-0.762622	0.492493	-0.15866	0.999994	-0.225312	0.999739	-0.169875	0.999927	-0.182357	0.98487	0.113126	0.982716
ENSG00000198691.14	ABCA4	ATP binding cassette subfamily A member 4 [Source:HGNC Symbol;Acc:HGNC:34]	51.8002	-0.714743	0.563168	0.837171	0.391823	0.35041	0.789276	0.831417	0.385746	0.977034	0.268796	1.21308	0.137801	-0.22992	0.937857	-0.156895	0.924628	0.324339	0.80137	0.929326	0.309703	0.660208	0.498354	1.00814	0.25241	1.55742	0.399257	3.43065	1.12589e-06	3.46325	3.94705e-07	3.49606	1.71113e-07	3.32504	7.40823e-07	2.9957	9.86214e-06	1.46796	0.869476	2.32951	0.0160819	2.47388	0.00492258	2.67475	0.00115192	1.38781	0.202722
ENSG00000154265.16	ABCA5	ATP binding cassette subfamily A member 5 [Source:HGNC Symbol;Acc:HGNC:35]	1992.45	0.682934	0.0554717	0.774704	0.018199	0.46628	0.211582	0.701063	0.0335362	0.922246	0.00253388	1.0852	0.00022851	0.218687	0.766173	0.0408583	0.957072	0.376941	0.329178	0.520898	0.125018	0.554557	0.0936448	0.607809	0.0615687	-0.311577	0.999881	-0.37252	0.462705	-0.259701	0.569655	0.209865	0.640515	0.190217	0.675386	0.0252507	0.981883	-0.220498	0.999994	-0.228781	0.999739	0.15048	0.985595	0.327204	0.666611	0.144845	0.865686
ENSG00000154262.13	ABCA6	ATP binding cassette subfamily A member 6 [Source:HGNC Symbol;Acc:HGNC:36]	69.6758	-0.0414796	0.988263	-1.6597	0.296751	-0.901625	0.638019	-1.31468	0.423543	-0.363741	0.870148	-0.209496	0.936273	-1.12521	0.694066	-1.87976	0.244191	-0.971397	0.589718	-0.923268	0.592265	-0.0215851	0.991316	-0.300629	0.896885	-0.0244189	0.999881	0.00728438	0.999896	3.90554	0.102435	4.25081	0.0506621	6.04511	0.0018478	6.63851	0.000388026	-0.0109087	0.999994	0.0230979	0.999739	3.98534	0.274767	4.94441	0.0585608	5.2106	0.0303737
ENSG00000064687.13	ABCA7	ATP binding cassette subfamily A member 7 [Source:HGNC Symbol;Acc:HGNC:37]	1065.7	-0.132012	0.797349	0.137177	0.761989	0.326885	0.385646	0.168092	0.688753	0.272629	0.440955	0.452899	0.144651	0.274679	0.662853	0.600336	0.0771565	0.719457	0.0231262	0.570273	0.0661832	0.757714	0.00955	0.708396	0.0165316	-0.576299	0.512966	-0.231792	0.693608	-0.290305	0.498597	-0.423328	0.230383	-0.352798	0.337292	-0.688835	0.0244174	-0.144946	0.999994	-0.213929	0.999739	-0.00849966	0.999927	0.00357041	0.999942	0.117817	0.893486
ENSG00000154258.17	ABCA9	ATP binding cassette subfamily A member 9 [Source:HGNC Symbol;Acc:HGNC:39]	4.86872	1.06598		0.790439		0.639744	0.860611	2.05931		1.99947	0.383664	3.5446	0.0717332	-0.356373	0.971992	-2.17359		0.438173		0.697008	0.801127	0.936378	0.70804	0.920874	0.71832	-1.7589		-1.7272		1.11566		2.92724	0.278021	3.4798	0.166949	3.05361	0.236317	-0.010917		0.0230896		-0.011664		1.77276		0.0739701
ENSG00000135776.5	ABCB10	ATP binding cassette subfamily B member 10 [Source:HGNC Symbol;Acc:HGNC:41]	1100.38	-0.0666315	0.915749	-0.0548003	0.926562	-0.120105	0.806884	-0.33421	0.343343	-0.422917	0.188703	-0.378052	0.239347	-0.17195	0.816228	-0.281194	0.478385	-0.21651	0.591973	-0.486589	0.127972	-0.296057	0.397317	-0.443845	0.166716	-0.0866295	0.999881	-0.579829	0.13308	-0.839187	0.00627094	-0.756534	0.0117252	-0.846512	0.00373911	-0.681249	0.0230143	-0.115148	0.999994	-0.292067	0.972485	-0.374098	0.701762	-0.451783	0.407136	-0.435054	0.34427
ENSG00000073734.10	ABCB11	ATP binding cassette subfamily B member 11 [Source:HGNC Symbol;Acc:HGNC:42]	4.11801	-1.60311		-2.24538		-1.37525		-1.77907		-0.895129		-0.0644328	0.980704	-3.10409		-1.04507		-1.43483		-0.46322		-1.52096	0.570036	-3.23621	0.186392	-0.0243549		0.00735675		2.99781		-0.0679849		-0.0753502	0.989865	-0.0803761	0.990862	-0.0109177		0.0230889		-0.0116633		0.971654		0.0739568
ENSG00000005471.19	ABCB4	ATP binding cassette subfamily B member 4 [Source:HGNC Symbol;Acc:HGNC:45]	9.47085	-0.523407	0.818606	-1.18759	0.496183	-0.984021	0.595353	-0.891302	0.613151	-1.82222	0.267212	-1.86407	0.242736	0.566044	0.87177	0.112443		0.464977	0.821778	-0.703036	0.718119	-0.337148	0.880338	-0.122656	0.979014	0.395467	0.999881	0.714082	0.746504	0.0543896	0.999366	-0.630442	0.706754	-0.481289	0.785294	-0.481911	0.777928	0.00972694		-0.479186		-0.920037		-0.464419	0.931837	-0.414026
ENSG00000004846.17	ABCB5	ATP binding cassette subfamily B member 5 [Source:HGNC Symbol;Acc:HGNC:46]	5.42157	1.70766		1.12429	0.8314	1.86108	0.698537	2.52334		2.17254	0.593716	2.71368	0.469535	-1.574	0.856704	0.065247		0.0997416	0.984067	1.47779	0.742035	2.53071	0.506962	2.37318	0.541877	-0.0242015		0.00751072		0.0080878		-0.0678237	0.991716	-0.0751828	0.991182	-0.0802126	0.991444	-0.010916		0.0230906		-0.0116696		0.00986193		0.0739584
ENSG00000115657.14	ABCB6	ATP binding cassette subfamily B member 6 (Langereis blood group) [Source:HGNC Symbol;Acc:HGNC:47]	39.3802	-0.0388934	0.981644	1.03918	0.226351	-0.0933096	0.974358	0.21581	0.874336	0.180965	0.903001	0.657067	0.467038	-0.720983	0.651877	0.68234	0.433406	0.0783506	0.967035	0.027992	0.980718	0.839121	0.245242	0.0130987	0.989392	0.0178472	0.999881	0.0728495	0.978155	0.0700738	0.960103	0.355243	0.609445	0.724413	0.189274	0.874321	0.0896345	-0.355518	0.999994	-0.0656661	0.999739	0.0086021	0.999927	0.229365	0.921727	0.164271	0.913404
ENSG00000131269.19	ABCB7	ATP binding cassette subfamily B member 7 [Source:HGNC Symbol;Acc:HGNC:48]	1318.93	-0.0209866	0.976977	-0.125801	0.671508	-0.127548	0.681882	-0.229824	0.362337	-0.0373825	0.930493	-0.110499	0.687497	-0.221129	0.595281	-0.426817	0.0749667	-0.584389	0.00783973	-0.53536	0.0105509	-0.602629	0.00307234	-0.649885	0.0012207	-0.0095589	0.999881	-0.140708	0.741845	-0.28941	0.275333	-0.338453	0.152577	-0.332922	0.157278	-0.433666	0.0452335	-0.00111503	0.999994	-0.00510201	0.999739	0.00943626	0.999927	-0.0960618	0.926302	-0.0783693	0.901693
ENSG00000197150.13	ABCB8	ATP binding cassette subfamily B member 8 [Source:HGNC Symbol;Acc:HGNC:49]	2027.22	0.155907	0.696649	0.29094	0.342357	0.138687	0.718229	0.201832	0.533391	0.135688	0.693577	0.00146198	0.996469	0.379356	0.37012	0.357662	0.246363	0.324059	0.28632	0.0258686	0.973772	0.130824	0.706873	0.0632785	0.88364	0.0273346	0.999881	0.0971915	0.882145	-0.00630391	0.999366	-0.255655	0.436616	-0.120938	0.761396	-0.309835	0.299019	0.0359017	0.999994	0.0327044	0.999739	-0.213653	0.914939	-0.424232	0.322872	-0.175809	0.755235
ENSG00000150967.19	ABCB9	ATP binding cassette subfamily B member 9 [Source:HGNC Symbol;Acc:HGNC:50]	637.785	-0.22472	0.601743	-0.132598	0.766292	-0.156054	0.727308	0.129088	0.764494	0.319807	0.33886	0.265554	0.431819	0.183282	0.795521	0.126233	0.790911	-0.0121086	0.983806	0.0385196	0.955368	-0.0820278	0.862241	0.115119	0.790896	-0.0715346	0.999881	-0.3016	0.550133	-0.19129	0.677116	-0.481072	0.139144	-0.501569	0.115559	-0.480726	0.128894	-0.0853244	0.999994	-0.127728	0.999739	-0.139019	0.987618	-0.168263	0.882837	0.0254094	0.992639
ENSG00000103222.20	ABCC1	ATP binding cassette subfamily C member 1 [Source:HGNC Symbol;Acc:HGNC:51]	4216.14	-0.157443	0.574258	-0.218296	0.35163	-0.229474	0.339784	-0.257179	0.242576	-0.436612	0.0237499	-0.428821	0.02399	-0.434709	0.112828	-0.109605	0.706651	-0.193529	0.431793	-0.311356	0.135474	-0.334663	0.0989846	-0.481525	0.0115704	0.366769	0.508988	0.755194	6.49364e-05	0.974688	2.2326e-08	0.938557	4.78374e-08	0.910899	1.22449e-07	0.86093	5.96987e-07	0.365219	0.859715	0.510543	0.0550658	0.619473	0.00505657	0.588274	0.00700463	0.745964	0.00013571
ENSG00000124574.15	ABCC10	ATP binding cassette subfamily C member 10 [Source:HGNC Symbol;Acc:HGNC:52]	1525.18	-0.0776803	0.833498	0.0647103	0.85025	0.267054	0.278621	0.185208	0.465473	0.162261	0.51671	0.182459	0.441124	-0.320564	0.334152	0.156773	0.580283	0.24218	0.329218	0.266011	0.246154	0.292575	0.185053	0.409037	0.0481825	-0.0624752	0.999881	0.180693	0.628778	0.425447	0.0597495	0.417592	0.0513468	0.58322	0.00321627	0.540903	0.00617312	-0.0772905	0.999994	0.00706525	0.999739	0.0305282	0.999927	-0.0104343	0.999942	0.281277	0.380766
ENSG00000121270.16	ABCC11	ATP binding cassette subfamily C member 11 [Source:HGNC Symbol;Acc:HGNC:14639]	10.703	-0.227508	0.90622	-0.715899	0.574837	-0.685771	0.611523	-0.0616253	0.965845	-0.327759	0.821386	-0.732593	0.526325	-1.20023	0.521335	-1.09848	0.397642	-0.326946	0.835942	-0.424086	0.761332	0.0226497	0.987241	0.157634	0.935301	-0.289893	0.999881	-1.01888	0.557272	0.0426518	0.999366	-0.848991	0.525908	-0.18547	0.927323	-0.628142	0.639371	-0.632166		-1.48889		-1.06423	0.802456	-0.445964	0.918912	0.0121883
ENSG00000243064.9	ABCC13	ATP binding cassette subfamily C member 13 (pseudogene) [Source:HGNC Symbol;Acc:HGNC:16022]	15.0547	0.141192	0.976977	0.104037	0.979772	0.0856495	0.984562	0.185923	0.96004	0.167591	0.96441	0.1361	0.970245	0.122237	0.987395	0.193049	0.959791	0.0822848	0.983806	0.0971665	0.980718	0.0911401	0.984711	0.0645353	0.988313	1.29903	0.999881	1.35292	0.485751	2.14553	0.106954	2.5244	0.0349269	2.69386	0.0208128	2.53502	0.0296353	1.46916	0.999994	2.68184	0.125504	2.95945	0.0471252	2.64253	0.08071	3.1108	0.0177837
ENSG00000023839.12	ABCC2	ATP binding cassette subfamily C member 2 [Source:HGNC Symbol;Acc:HGNC:53]	145.497	-1.67095	0.00244778	-1.62094	0.00210082	-1.54248	0.00423206	-0.95817	0.0880371	-0.358694	0.587815	-0.562057	0.336962	-1.23706	0.0923658	-1.46382	0.0101011	-1.61503	0.00294241	-1.42379	0.00617157	-1.63392	0.00119741	-1.4061	0.0060089	-0.130253	0.999881	-0.393958	0.718404	-0.302976	0.740412	0.0103017	0.991548	0.30876	0.703597	0.673807	0.28604	0.0985102	0.999994	-0.357841	0.999739	-0.207459	0.994079	-0.0723417	0.999171	0.0143214	0.992658
ENSG00000108846.16	ABCC3	ATP binding cassette subfamily C member 3 [Source:HGNC Symbol;Acc:HGNC:54]	8497.38	-0.0875561	0.947568	0.212038	0.798998	0.396049	0.593654	0.541565	0.401169	0.767958	0.180902	0.758103	0.177207	-0.358704	0.774398	-0.037283	0.965498	-0.00906694	0.991226	0.177615	0.830769	0.0375915	0.984711	0.160999	0.848876	0.948784	0.614307	1.96784	0.000197734	2.13659	2.01671e-05	2.28791	2.15753e-06	2.0646	2.52741e-05	2.2112	4.14524e-06	0.787574	0.999994	1.17838	0.180269	1.21957	0.113128	1.1209	0.136291	0.989498	0.173543
ENSG00000125257.16	ABCC4	ATP binding cassette subfamily C member 4 [Source:HGNC Symbol;Acc:HGNC:55]	850.106	-0.137648	0.715333	-0.0723805	0.85569	-0.0836772	0.834921	-0.132865	0.688922	-0.020569	0.96441	-0.079391	0.81823	-0.369833	0.333314	-0.255922	0.400837	-0.184196	0.55793	-0.150447	0.628977	-0.323375	0.209542	-0.50112	0.0348661	0.420197	0.63235	0.311256	0.406267	0.2152	0.53107	0.388799	0.142895	0.337264	0.216737	0.582657	0.0130786	0.347548	0.999994	0.154868	0.999739	0.266396	0.799953	0.247784	0.675798	0.0510654	0.956509
ENSG00000114770.17	ABCC5	ATP binding cassette subfamily C member 5 [Source:HGNC Symbol;Acc:HGNC:56]	2090.19	0.177295	0.533125	0.0504344	0.890138	0.268138	0.264744	0.118194	0.6704	0.138368	0.584561	0.208712	0.355543	0.101675	0.847197	0.445206	0.0483099	0.644467	0.00164216	0.599636	0.0021554	0.679163	0.00034059	0.720552	0.000124687	-0.116511	0.999881	-0.264332	0.388731	-0.0835418	0.814259	0.081052	0.805033	0.257039	0.266465	0.223817	0.340416	-0.118788	0.999994	0.00501309	0.999739	0.0744066	0.994208	0.0320264	0.992793	0.290453	0.334776
ENSG00000091262.17	ABCC6	ATP binding cassette subfamily C member 6 [Source:HGNC Symbol;Acc:HGNC:57]	15.8524	-0.363807	0.831123	-1.09899	0.355636	0.372317	0.806334	-0.277794	0.856489	-0.722754	0.545018	-0.859756	0.444354	-1.00616	0.594222	0.556009	0.676171	-0.145238	0.942497	0.0102987	0.993895	0.225841	0.882505	-0.062298	0.988313	1.49627	0.845691	1.20393	0.451785	1.92255	0.0796247	2.01961	0.0477044	2.07117	0.0388555	1.72416	0.096079	-0.135462	0.999994	0.344084	0.999739	0.49323	0.974857	0.3194	0.950589	-0.758252	0.691012
ENSG00000256340.9	ABCC6P1	ATP binding cassette subfamily C member 6 pseudogene 1 [Source:HGNC Symbol;Acc:HGNC:33352]	2.55525	3.56417		3.58602		3.43284		2.12787		4.38304		1.87423		-1.38215		0.891724		-1.12947		0.771368		-0.0667664		-0.473043		0.353894		-0.628693		0.0172946		-0.651532		0.377159		0.599731	0.89955	-2.88634		-0.728534		-0.883272		-0.76366		-1.56441
ENSG00000255277.3	ABCC6P2	ATP binding cassette subfamily C member 6 pseudogene 2 [Source:HGNC Symbol;Acc:HGNC:33353]	8.3511	-0.55116	0.843909	-1.8538	0.407974	-1.24818	0.585377	-1.69055	0.446252	0.191142	0.955564	-0.258847	0.926052	0.858309	0.806644	1.13087		0.684929	0.756884	1.43606	0.386453	-0.181627	0.964877	-1.44966	0.521704	0.96036	0.999881	0.664547	0.79	0.853389	0.621912	0.076954	0.990194	0.881736	0.572205	0.314303	0.878494	0.478428		0.36771		-0.281305		0.203468	0.989224	-0.318501
ENSG00000006071.16	ABCC8	ATP binding cassette subfamily C member 8 [Source:HGNC Symbol;Acc:HGNC:59]	56.8112	-4.16622	0.0251143	-0.725681	0.6308	-1.37323	0.37346	-4.12149	0.0175295	-4.13982	0.0133675	-4.17132	0.0109309	1.54148	0.26797	-2.22006	0.223679	-2.36582	0.179181	-0.788367	0.585261	0.595482	0.62904	-4.21541	0.011909	0.186532	0.999881	0.404314	0.754461	0.551527	0.541994	0.520277	0.543968	0.686522	0.373174	0.727721	0.32656	-0.464381	0.999994	-0.170262	0.999739	0.327995	0.980592	0.374794	0.874656	0.472192	0.721285
ENSG00000069431.14	ABCC9	ATP binding cassette subfamily C member 9 [Source:HGNC Symbol;Acc:HGNC:60]	2.97753	1.10271		3.48177		3.1031		4.54852		5.33418		3.93106		1.89886		1.93291		1.83104		0.0972152		0.0911908		0.0645826		-1.49075		-1.13531		-1.44737		-1.37158		-1.87312		-0.258658	0.955991	-0.268133		-0.399104		0.21476		0.400701		-0.145002
ENSG00000101986.12	ABCD1	ATP binding cassette subfamily D member 1 [Source:HGNC Symbol;Acc:HGNC:61]	853.042	1.10294	0.084052	1.15724	0.0517976	1.11445	0.0689325	1.25199	0.030624	1.43164	0.00889892	1.62252	0.0021387	0.807204	0.395028	1.34883	0.0297225	1.51225	0.00986053	1.54841	0.00499527	1.74744	0.00109014	1.59885	0.00305474	0.100423	0.999881	0.414692	0.705792	0.647512	0.382217	0.425451	0.58614	0.423718	0.579464	0.388254	0.607677	-0.219332	0.999994	-0.186312	0.999739	-0.0568154	0.999927	-0.0364807	0.999942	0.343599	0.797152
ENSG00000117528.14	ABCD3	ATP binding cassette subfamily D member 3 [Source:HGNC Symbol;Acc:HGNC:67]	2645.51	0.0991217	0.828914	0.19747	0.555118	-0.0889005	0.838537	-0.0640117	0.883308	0.0426719	0.936978	0.0614547	0.883263	-0.197241	0.722263	-0.318276	0.316962	-0.122081	0.75256	-0.213513	0.498987	-0.209967	0.498801	-0.404722	0.13538	-0.485321	0.508988	-0.780002	0.0038963	-0.914529	0.000206338	-0.87448	0.000287906	-1.01253	1.58725e-05	-0.907982	0.000118666	-0.406913	0.999994	-0.654671	0.0703133	-0.624355	0.074101	-0.572542	0.0964921	-0.640731	0.0358524
ENSG00000119688.21	ABCD4	ATP binding cassette subfamily D member 4 [Source:HGNC Symbol;Acc:HGNC:68]	1396.73	-0.0225307	0.963025	-0.0624035	0.814522	-0.056834	0.844557	-0.075092	0.760112	-0.0734213	0.75729	-0.060362	0.801573	0.131745	0.715265	-0.0478822	0.874267	-0.133518	0.546598	-0.157729	0.433439	-0.160703	0.413154	-0.0226521	0.953559	0.123713	0.999881	0.373276	0.0616605	0.390554	0.0285411	0.306362	0.0878934	0.417052	0.0118598	0.186915	0.346793	-0.0399105	0.999994	0.127827	0.999739	0.199128	0.737669	0.252539	0.402549	0.32138	0.146821
ENSG00000164163.11	ABCE1	ATP binding cassette subfamily E member 1 [Source:HGNC Symbol;Acc:HGNC:69]	5866.63	-0.417647	0.228637	-0.506629	0.102829	-0.866775	0.00265327	-0.756132	0.00826605	-0.83625	0.00213989	-0.933148	0.000420192	-0.275988	0.63957	-0.803366	0.00860908	-0.71262	0.01751	-0.935038	0.000637128	-1.00797	0.000166442	-1.16936	8.96078e-06	0.128591	0.999881	-0.200282	0.721505	-0.300407	0.438289	-0.361443	0.287554	-0.589337	0.0461006	-0.224551	0.546428	0.191101	0.999994	-0.202059	0.999739	-0.273381	0.876546	-0.243144	0.765895	-0.272945	0.615124
ENSG00000204574.14	ABCF1	ATP binding cassette subfamily F member 1 [Source:HGNC Symbol;Acc:HGNC:70]	5783.01	-0.220204	0.514244	-0.264813	0.366649	-0.177089	0.598467	-0.125523	0.714564	-0.155011	0.615727	-0.128664	0.67926	0.0871229	0.908296	-0.105337	0.785931	-0.0921982	0.811287	-0.0110343	0.980718	-0.0894869	0.800417	0.0322744	0.95481	0.0487163	0.999881	0.103133	0.861666	0.0137973	0.999366	-0.0709377	0.869637	-0.0661124	0.880839	-0.168051	0.603331	0.074244	0.999994	0.0027079	0.999739	0.0389462	0.999927	0.0733492	0.961925	0.098022	0.887077
ENSG00000033050.9	ABCF2	ATP binding cassette subfamily F member 2 [Source:HGNC Symbol;Acc:HGNC:71]	788.904	-0.521599	0.114485	-0.393493	0.231152	-0.326443	0.35835	-0.240889	0.500143	-0.611996	0.032584	-0.624211	0.0257896	0.0361042	0.987395	0.0169392	0.970627	0.129366	0.768058	-0.0694069	0.887712	-0.0901248	0.837633	0.000367398	0.999094	-0.0388137	0.999881	-0.0520566	0.964326	0.0534452	0.936637	-0.00363604	0.993623	-0.00590148	0.991114	0.280941	0.425996	0.284291	0.999994	0.132948	0.999739	-0.1273	0.988346	-0.272298	0.728139	-0.196609	0.757258
ENSG00000161204.12	ABCF3	ATP binding cassette subfamily F member 3 [Source:HGNC Symbol;Acc:HGNC:72]	3782.31	-0.168902	0.56105	-0.0539547	0.880264	-0.0228681	0.973867	0.0154824	0.960686	-0.0790839	0.789628	-0.0597643	0.845967	0.093176	0.864883	0.0414079	0.917	0.0384337	0.924855	0.101867	0.720856	0.0654727	0.832214	0.155037	0.537922	0.0766291	0.999881	0.143134	0.718404	0.226567	0.397132	0.0334292	0.939446	0.0702325	0.834439	0.0402854	0.917121	0.0478728	0.999994	0.0572118	0.999739	0.0337762	0.999927	-0.0093708	0.999942	0.112996	0.823113
ENSG00000160179.19	ABCG1	ATP binding cassette subfamily G member 1 [Source:HGNC Symbol;Acc:HGNC:73]	705.614	-0.217583	0.831664	-1.38462	0.0184531	-1.82759	0.00148299	-1.02729	0.0913379	-0.19814	0.819158	-0.367239	0.602753	-0.75806	0.444645	-0.910182	0.174654	-1.33636	0.0272698	-1.18994	0.0411325	-0.791707	0.20031	-0.800505	0.194535	0.187704	0.999881	0.585656	0.549414	0.817592	0.241815	0.900471	0.156397	0.920827	0.140877	1.48601	0.0070021	-0.187171	0.999994	-0.0552491	0.999739	-0.113781	0.999927	-0.198063	0.952319	0.00117956	0.999214
ENSG00000118777.12	ABCG2	ATP binding cassette subfamily G member 2 (Junior blood group) [Source:HGNC Symbol;Acc:HGNC:74]	478.722	-1.16553	0.0541474	-0.458077	0.507238	-0.602855	0.370531	-0.605533	0.340748	-0.689252	0.245198	-0.492731	0.424711	-0.474075	0.680993	-0.685555	0.308149	-0.841151	0.174812	-0.493549	0.452215	-0.626554	0.305216	-0.440567	0.504847	-0.927248	0.622381	-0.810687	0.27972	-1.10957	0.0555084	-0.678757	0.275434	-0.722651	0.230931	-0.127018	0.894036	-0.481489	0.999994	-0.796111	0.639899	-1.03749	0.239309	-0.926014	0.271452	-1.058	0.121921
ENSG00000172350.10	ABCG4	ATP binding cassette subfamily G member 4 [Source:HGNC Symbol;Acc:HGNC:13884]	5.98172	5.75477		5.01552	0.0190045	4.04408	0.0790685	4.16091		3.5747	0.106712	3.04737	0.178033	0.955334	0.801374	1.72812		-0.485461	0.863652	1.05178	0.605899	1.18721	0.538551	1.47305	0.422781	-2.90821		0.554028		0.902902		-0.740718	0.773888	0.264733	0.939692	0.111386	0.986642	-1.68503		0.250425		-0.999089		-0.870941		-0.0257154
ENSG00000143994.14	ABHD1	abhydrolase domain containing 1 [Source:HGNC Symbol;Acc:HGNC:17553]	13.2569	0.499306	0.778226	-0.0416446	0.980518	-2.22896	0.144116	-2.13652	0.146802	-1.54439	0.257905	-0.204268	0.917824	-0.353769	0.935121	0.856158	0.590463	0.542917	0.757065	0.302294	0.878261	-1.35922	0.406337	1.18913	0.357501	-1.93313	0.471781	-0.379218	0.870004	-0.836742	0.540128	-0.761476	0.558151	-0.565569	0.681705	-1.08496	0.337599	-0.30943	0.999994	-0.751236	0.999739	-0.212251	0.999927	-0.723015	0.808521	0.548288	0.808333
ENSG00000144827.9	ABHD10	abhydrolase domain containing 10, depalmitoylase [Source:HGNC Symbol;Acc:HGNC:25656]	1112.74	-0.654217	0.032602	-0.699689	0.014273	-0.779349	0.00642762	-0.820337	0.00290103	-0.84938	0.00139071	-0.960753	0.00019625	-0.179566	0.785336	-0.829046	0.00522787	-0.709244	0.0154775	-0.958015	0.00033598	-0.916819	0.000513199	-1.1028	2.06191e-05	-0.0354194	0.999881	-0.266753	0.588743	-0.359631	0.310283	-0.331128	0.329406	-0.408246	0.194747	-0.21814	0.549257	-0.0551823	0.999994	-0.235937	0.993048	-0.0815699	0.999927	-0.180509	0.857816	-0.248399	0.649688
ENSG00000106077.19	ABHD11	abhydrolase domain containing 11 [Source:HGNC Symbol;Acc:HGNC:16407]	2097.99	-0.412612	0.148442	-0.37384	0.169511	-0.293861	0.323471	-0.403503	0.125377	-0.500497	0.040863	-0.525441	0.0272264	0.199936	0.702473	0.24332	0.447292	0.382964	0.166701	0.0594618	0.886323	0.157771	0.614262	0.265416	0.341539	-0.155025	0.999881	-0.34189	0.339053	-0.301385	0.327167	-0.598421	0.0128399	-0.471775	0.0605425	-0.55737	0.0195047	-0.137588	0.999994	-0.0104892	0.999739	-0.144559	0.968259	-0.219481	0.743941	-0.00422431	0.994312
ENSG00000225969.2	ABHD11-AS1	ABHD11 antisense RNA 1 (tail to tail) [Source:HGNC Symbol;Acc:HGNC:18289]	30.7942	0.875856	0.467643	0.411022	0.758548	0.348284	0.812446	0.462979	0.713985	0.206933	0.895806	0.383588	0.750969	0.875103	0.626223	0.646232	0.602711	1.30141	0.196864	0.385018	0.764246	0.892684	0.384297	0.532767	0.649037	-0.260303	0.999881	-0.678018	0.700076	-0.715784	0.592643	0.190431	0.913465	0.594019	0.63236	0.554065	0.647873	-0.0612337	0.999994	0.0242196	0.999739	-0.00980189	0.999927	-0.635709	0.836952	-0.217755	0.947871
ENSG00000100997.20	ABHD12	abhydrolase domain containing 12, lysophospholipase [Source:HGNC Symbol;Acc:HGNC:15868]	2803.33	-0.272797	0.297929	-0.072224	0.831286	0.147531	0.615062	0.182428	0.482826	0.0796907	0.79554	0.149969	0.553297	-0.0678514	0.923898	0.138571	0.645567	0.22689	0.379992	0.174289	0.499345	0.266014	0.24875	0.329365	0.136631	-0.122708	0.999881	-0.291327	0.347863	-0.157707	0.608323	-0.28268	0.240005	-0.241645	0.330993	-0.192421	0.458306	-0.0749138	0.999994	-0.124682	0.999739	-0.179	0.90602	-0.258905	0.55002	-0.125584	0.799474
ENSG00000131969.15	ABHD12B	abhydrolase domain containing 12B [Source:HGNC Symbol;Acc:HGNC:19837]	13.201	1.00064	0.373388	0.785447	0.476521	-0.159699	0.937371	0.202204	0.897613	0.787532	0.442961	0.647273	0.536772	0.177137	0.966294	0.422937	0.748166	-0.0910018	0.970729	0.129442	0.942135	0.149653	0.927545	0.539199	0.626221	0.334908	0.999881	1.39287	0.463698	2.34071	0.0610119	0.779885	0.658815	0.89173	0.58832	1.64192	0.203718	-0.393441	0.999994	2.5483	0.293477	1.73815	0.654032	1.91481	0.429057	1.55036	0.501517
ENSG00000139826.6	ABHD13	abhydrolase domain containing 13 [Source:HGNC Symbol;Acc:HGNC:20293]	822.098	0.056415	0.899842	0.291745	0.262905	0.0292002	0.964233	0.0681413	0.849701	0.146488	0.608872	0.178168	0.501833	-0.0790766	0.913601	-0.0107206	0.976251	0.257747	0.347086	0.23261	0.381213	0.386493	0.0984112	0.309084	0.206024	-0.0406247	0.999881	-0.253325	0.494742	-0.183771	0.57537	-0.130542	0.696929	-0.343676	0.169786	0.139481	0.650729	0.019566	0.999994	-0.105596	0.999739	-0.316462	0.586006	-0.252272	0.622131	-0.187105	0.678018
ENSG00000248487.10	ABHD14A	abhydrolase domain containing 14A [Source:HGNC Symbol;Acc:HGNC:24538]	64.3504	-0.862401	0.0266374	-0.611625	0.109697	-0.167737	0.753632	-0.477885	0.222788	-0.405125	0.298362	-0.345595	0.37656	0.136403	0.894506	0.143623	0.798621	-0.118153	0.836651	-0.226483	0.623672	0.181334	0.696434	-0.435819	0.270178	0.142753	0.999881	-0.159398	0.857234	0.300724	0.558498	-0.322764	0.507252	0.0348304	0.976991	-0.175205	0.746841	0.000414656	0.999994	-0.281437	0.999739	-0.0840411	0.999927	-0.18701	0.903604	-0.311175	0.664841
ENSG00000114779.20	ABHD14B	abhydrolase domain containing 14B [Source:HGNC Symbol;Acc:HGNC:28235]	1392.74	-0.280179	0.393724	-0.170783	0.613772	-0.0205709	0.984562	0.135455	0.700967	0.114862	0.742566	0.0993256	0.774769	-0.0253079	0.987395	-0.121565	0.753819	-0.290965	0.338579	-0.300738	0.290906	-0.340464	0.211332	-0.137844	0.682967	-0.131362	0.999881	-0.241764	0.588743	-0.33868	0.286374	-0.65286	0.0095325	-0.781316	0.00127027	-0.768036	0.00133773	-0.197204	0.999994	-0.024029	0.999739	-0.198749	0.932492	-0.249545	0.69836	-0.0821454	0.916866
ENSG00000168792.5	ABHD15	abhydrolase domain containing 15 [Source:HGNC Symbol;Acc:HGNC:26971]	785.318	0.409523	0.282956	0.544476	0.10313	0.514663	0.137306	0.67541	0.032616	0.530144	0.0961887	0.720061	0.0149172	0.532242	0.266978	0.730812	0.0321395	0.740239	0.0235429	1.02747	0.00049233	1.07558	0.000197795	1.15006	5.64568e-05	0.0563471	0.999881	0.16646	0.799235	0.246073	0.57514	0.143697	0.761937	0.061887	0.920223	0.127208	0.78502	0.0161592	0.999994	0.0849311	0.999739	-0.0210838	0.999927	0.0373432	0.999942	0.207462	0.752486
ENSG00000204427.12	ABHD16A	abhydrolase domain containing 16A, phospholipase [Source:HGNC Symbol;Acc:HGNC:13921]	70.8085	0.370256	0.471568	0.410574	0.366477	0.424026	0.362593	0.824094	0.0299167	0.568273	0.151009	0.685385	0.0652483	-0.878205	0.0999576	-0.0226328	0.96927	0.152446	0.785301	-0.375042	0.389756	0.141561	0.783783	0.305108	0.477658	-0.0340771	0.999881	0.0759614	0.948983	0.170957	0.775641	0.0418369	0.96371	-0.160822	0.769367	-0.0586836	0.934923	0.10094	0.999994	0.0702595	0.999739	0.137933	0.991887	-0.0536563	0.994606	0.132604	0.897499
ENSG00000129968.17	ABHD17A	abhydrolase domain containing 17A, depalmitoylase [Source:HGNC Symbol;Acc:HGNC:28756]	2903.1	-0.0692943	0.873862	0.00250292	0.993845	-0.0765085	0.84755	-0.0433817	0.920216	-0.143888	0.625275	-0.158377	0.571042	0.430214	0.209333	0.177895	0.573965	0.181399	0.550863	0.0399383	0.92916	0.0216208	0.977316	0.0525936	0.894482	0.0470892	0.999881	0.165922	0.71256	0.243715	0.433032	-0.0385449	0.938519	0.0550005	0.901813	0.0293297	0.955927	-0.00840497	0.999994	0.00287373	0.999739	-0.119905	0.980592	-0.112735	0.913452	0.0227396	0.992312
ENSG00000198658.4	ABHD17AP1	ABHD17A pseudogene 1 [Source:HGNC Symbol;Acc:HGNC:28394]	14.0925	-0.963732	0.523527	-0.54723	0.722663	-1.53599	0.234882	-0.820793	0.548066	-0.37561	0.81441	-0.352254	0.819483	0.688883	0.777258	-0.218305	0.915503	-0.842767	0.553778	0.39999	0.79802	-1.65172	0.162727	-0.592278	0.678893	-1.49987	0.990163	-0.190047	0.96545	-0.532302	0.774926	-1.15361	0.406992	0.234919	0.912463	-0.322057	0.859747	-0.251539	0.999994	-0.739414	0.999739	-0.164665	0.999927	-0.601587	0.887723	0.0902346	0.992639
ENSG00000229107.2	ABHD17AP4	ABHD17A pseudogene 4 [Source:HGNC Symbol;Acc:HGNC:34042]	14.153	0.106327	0.974755	0.449469	0.752706	-0.889391	0.497716	-0.944302	0.438848	0.61939	0.610042	0.17962	0.917913	-0.0160045	0.995445	-0.324553	0.846487	-0.142788	0.947825	-0.359085	0.805988	-0.939602	0.418532	-0.120154	0.959442	-0.116295	0.999881	-0.101812	0.99429	-0.141234	0.959635	-0.805074	0.56616	-0.264356	0.885707	-0.0787495	0.982493	-1.2049	0.999994	-2.03056	0.403792	-0.752206	0.943631	0.285588	0.963838	0.844158	0.658217
ENSG00000226981.2	ABHD17AP6	ABHD17A pseudogene 6 [Source:HGNC Symbol;Acc:HGNC:34044]	48.7225	0.391824	0.688722	0.525289	0.513916	0.126645	0.925455	0.281104	0.760112	0.18081	0.858338	0.499739	0.499456	0.800768	0.463187	-0.262592	0.79628	-0.0275624	0.983806	0.327044	0.70492	-0.538322	0.478695	-0.352304	0.676453	-0.0992537	0.999881	0.409646	0.75086	-0.0564629	0.986077	-0.356076	0.714712	0.0275784	0.989865	-0.508683	0.545428	-0.558359	0.999994	-0.899745	0.771932	-0.0476826	0.999927	-0.0180792	0.999942	0.363132	0.818795
ENSG00000107362.14	ABHD17B	abhydrolase domain containing 17B, depalmitoylase [Source:HGNC Symbol;Acc:HGNC:24278]	764.345	0.100188	0.864361	0.136093	0.773388	0.0120702	0.984562	0.0730609	0.893942	0.170967	0.680653	0.0569194	0.92083	-0.120661	0.896358	0.008745	0.986484	0.0343591	0.967616	0.0114428	0.980718	0.109136	0.812457	0.102081	0.829816	0.104428	0.999881	-0.110308	0.892072	-0.263146	0.555189	-0.0234531	0.985595	-0.175254	0.700418	-0.229983	0.572242	-0.021713	0.999994	-0.0163841	0.999739	-0.126735	0.990992	-0.285923	0.73733	-0.339721	0.531362
ENSG00000136379.12	ABHD17C	abhydrolase domain containing 17C, depalmitoylase [Source:HGNC Symbol;Acc:HGNC:26925]	1835.1	-0.188251	0.58277	-0.486957	0.0525521	-0.410982	0.12225	-0.473636	0.0562917	-0.388176	0.118516	-0.434234	0.068862	-0.0204716	0.987395	-0.210278	0.509525	-0.296383	0.294733	-0.35	0.174959	-0.35477	0.162005	-0.410135	0.0966476	-0.487205	0.398615	-0.676732	0.00813281	-0.734375	0.00175164	-0.879496	5.93162e-05	-1.1247	9.27989e-08	-0.935522	1.23832e-05	-0.336734	0.999994	-0.484212	0.26512	-0.688454	0.0154424	-0.810389	0.00133924	-0.766428	0.00238506
ENSG00000164074.16	ABHD18	abhydrolase domain containing 18 [Source:HGNC Symbol;Acc:HGNC:26111]	575.507	0.383331	0.339612	0.282738	0.479458	0.155271	0.751378	-0.198152	0.640107	-0.0491918	0.942974	-0.0194656	0.970245	0.0151052	0.987395	-0.305237	0.460693	-0.282536	0.485726	-0.134686	0.766872	-0.268315	0.478211	-0.487103	0.145318	-0.27263	0.999881	-0.400194	0.415324	-0.692382	0.0423278	-0.431916	0.233728	-0.60064	0.0685021	-0.635309	0.0470849	-0.128845	0.999994	-0.313876	0.96077	-0.243887	0.933832	-0.217949	0.837912	-0.323836	0.570045
ENSG00000140526.18	ABHD2	abhydrolase domain containing 2, acylglycerol lipase [Source:HGNC Symbol;Acc:HGNC:18717]	6245.03	0.260178	0.639024	0.342264	0.4629	0.420464	0.358951	0.388301	0.378135	0.399844	0.341119	0.370945	0.372655	-0.303214	0.702011	0.158987	0.788947	0.134897	0.82067	0.350843	0.428778	0.305653	0.493509	0.381405	0.373119	0.110076	0.999881	-0.117843	0.906694	-0.169233	0.795966	-0.327094	0.5053	-0.614472	0.125325	-0.766325	0.0401612	0.0860769	0.999994	0.0834013	0.999739	0.120983	0.998886	-0.148232	0.93578	0.000563322	0.999287
ENSG00000158201.10	ABHD3	abhydrolase domain containing 3, phospholipase [Source:HGNC Symbol;Acc:HGNC:18718]	729.859	0.692995	0.0742641	0.63927	0.0845885	0.470964	0.248325	0.577764	0.120266	0.601955	0.0907426	0.613161	0.0772547	0.233431	0.770784	0.561139	0.166179	0.646151	0.0899494	0.70791	0.0451001	0.766697	0.0254987	0.808482	0.0175906	-0.194598	0.999881	-0.386998	0.496927	-0.384198	0.400303	-0.181539	0.729929	-0.0873121	0.892486	0.0828718	0.894036	-0.100996	0.999994	-0.240093	0.999739	-0.385012	0.789338	-0.468464	0.483588	-0.464307	0.394741
ENSG00000100439.11	ABHD4	abhydrolase domain containing 4, N-acyl phospholipase B [Source:HGNC Symbol;Acc:HGNC:20154]	1586.29	0.736933	0.0377054	0.935677	0.00369119	0.895005	0.00663102	1.16374	0.000165724	1.3698	3.39544e-06	1.45494	4.87965e-07	0.275212	0.690046	0.72307	0.0434113	0.707237	0.040867	1.23007	4.90665e-05	1.23276	3.76182e-05	1.45924	6.58071e-07	-0.134737	0.999881	0.130023	0.869738	0.232507	0.631301	0.497052	0.168014	0.582011	0.0890404	0.943766	0.00189796	-0.240997	0.999994	-0.0129491	0.999739	-0.0938019	0.999927	0.0884778	0.968149	0.299676	0.628286
ENSG00000011198.10	ABHD5	abhydrolase domain containing 5, lysophosphatidic acid acyltransferase [Source:HGNC Symbol;Acc:HGNC:21396]	2377.36	-0.0161423	0.976977	0.0466524	0.915405	-0.0213697	0.984006	0.133394	0.670946	0.427908	0.0657388	0.344629	0.144092	-0.129097	0.820133	-0.0768479	0.844925	0.0477699	0.91285	0.227093	0.40279	0.225077	0.39784	0.170403	0.54706	-0.175928	0.999881	-0.31391	0.36539	-0.426378	0.100853	-0.234705	0.418554	-0.363143	0.149402	-0.21817	0.441561	-0.189657	0.999994	-0.449503	0.314946	-0.479456	0.179784	-0.409673	0.255082	-0.502205	0.0795106
ENSG00000163686.15	ABHD6	abhydrolase domain containing 6, acylglycerol lipase [Source:HGNC Symbol;Acc:HGNC:21398]	251.332	-0.315733	0.58277	0.201553	0.727074	0.242321	0.674165	0.273976	0.597538	0.358285	0.442961	0.415116	0.346987	-0.306638	0.721789	-0.118869	0.866333	0.165395	0.790165	0.471	0.295385	0.299989	0.537868	0.592948	0.158832	-0.133643	0.999881	-0.0825063	0.95569	0.433823	0.429917	0.607212	0.18598	0.641195	0.15259	0.865724	0.0338901	-0.180281	0.999994	0.246107	0.999739	0.177855	0.988346	0.0347763	0.999942	0.286611	0.746303
ENSG00000127220.6	ABHD8	abhydrolase domain containing 8 [Source:HGNC Symbol;Acc:HGNC:23759]	386.522	0.415168	0.373388	0.578203	0.145615	0.511225	0.223662	0.690579	0.0666433	0.616861	0.0971968	0.582733	0.111817	0.295323	0.701495	0.451013	0.309466	0.485966	0.246682	0.534357	0.16881	0.455637	0.249599	0.638016	0.0850717	0.0979054	0.999881	0.385696	0.533405	0.711656	0.0811295	0.512488	0.221773	0.297528	0.541696	0.483734	0.243096	-0.0192128	0.999994	0.0116845	0.999739	0.020632	0.999927	-0.166825	0.924481	0.167349	0.866844
ENSG00000136754.18	ABI1	abl interactor 1 [Source:HGNC Symbol;Acc:HGNC:11320]	4675.03	0.650858	4.71833e-06	0.665172	1.29961e-06	0.559169	8.51551e-05	0.47342	0.000863609	0.631869	2.25842e-06	0.601032	5.52855e-06	0.0257981	0.976602	0.248376	0.145417	0.274654	0.0881384	0.382066	0.00782972	0.28942	0.0508901	0.239517	0.118381	0.0247936	0.999881	0.114151	0.681618	-0.00590628	0.999366	0.105827	0.607037	0.0394233	0.883375	0.0966672	0.625848	-0.0628865	0.999994	-0.0593109	0.999739	-0.0475856	0.998886	-0.0214081	0.995827	-0.0455536	0.921847
ENSG00000138443.17	ABI2	abl interactor 2 [Source:HGNC Symbol;Acc:HGNC:24011]	2653.59	-0.186733	0.615151	-0.0822218	0.842965	-0.0595254	0.905517	-0.186354	0.565304	-0.186465	0.549012	-0.109918	0.747425	-0.366486	0.383736	-0.288302	0.365651	-0.430019	0.127951	-0.44491	0.0921433	-0.410097	0.121569	-0.481537	0.0611456	0.0156924	0.999881	0.024794	0.996084	0.0139471	0.999366	0.140921	0.709061	0.0745508	0.865777	-0.0855564	0.835712	0.104542	0.999994	0.152553	0.999739	0.180966	0.946905	0.105466	0.931837	0.0540195	0.955651
ENSG00000154175.18	ABI3BP	ABI family member 3 binding protein [Source:HGNC Symbol;Acc:HGNC:17265]	12.687	0.070022	0.980142	-0.324074	0.901737	-0.0284883	0.989817	0.27723	0.914351	0.90808	0.603692	0.738112	0.67747	-0.396218	0.93765	0.842287	0.680398	1.58236	0.347044	1.91578	0.2063	1.77236	0.242954	2.63635	0.0592444	0.689779	0.999881	0.135226	0.999099	0.0365916	0.999366	0.895998	0.681007	0.243366	0.944444	1.43604	0.422589	0.362902	0.999994	-0.153328	0.999739	-0.28153	0.999927	0.322161	0.982895	-0.377732	0.945388
ENSG00000119328.12	ABITRAM	actin binding transcription modulator [Source:HGNC Symbol;Acc:HGNC:1364]	1773.01	0.192071	0.502771	0.155771	0.566793	-0.102697	0.749736	-0.104168	0.725242	0.218042	0.356669	0.192864	0.413595	-0.382844	0.218602	-0.187546	0.498145	-0.244564	0.329086	-0.145112	0.584362	-0.274954	0.224697	-0.34047	0.117083	0.0414031	0.999881	0.0153145	0.999896	-0.0718345	0.85287	-0.0303667	0.948612	-0.198358	0.446216	-0.160093	0.549743	-0.118417	0.999994	-0.170507	0.997324	-0.129584	0.965235	-0.104674	0.907437	-0.182571	0.649739
ENSG00000097007.19	ABL1	ABL proto-oncogene 1, non-receptor tyrosine kinase [Source:HGNC Symbol;Acc:HGNC:76]	4047.88	-0.0114953	0.976977	0.133914	0.589003	0.155209	0.534696	0.119648	0.630172	0.0526433	0.861287	0.185741	0.376282	-0.311843	0.286171	0.12792	0.629795	0.0498203	0.878991	0.125105	0.604388	0.16043	0.473292	0.212342	0.312946	0.249241	0.981439	0.384904	0.0932355	0.507347	0.00753555	0.3528	0.0730345	0.428776	0.0213547	0.357521	0.061115	0.0770967	0.999994	0.0947039	0.999739	0.197529	0.82019	0.192392	0.669453	0.52358	0.0116169
ENSG00000143322.21	ABL2	ABL proto-oncogene 2, non-receptor tyrosine kinase [Source:HGNC Symbol;Acc:HGNC:77]	3073.49	1.23101	0.00899462	1.24504	0.00517514	1.02157	0.0296499	1.08472	0.0158262	1.27231	0.00272539	1.30378	0.00171292	0.513762	0.537924	0.954185	0.0548783	1.04718	0.0260671	1.2151	0.0052101	1.17946	0.00609573	1.31426	0.00189883	0.0552742	0.999881	-0.0266929	0.999896	0.060906	0.962601	0.361618	0.551545	0.573817	0.268996	0.255728	0.683819	0.0687714	0.999994	0.0959531	0.999739	0.308584	0.953061	0.218431	0.912509	-0.041751	0.992639
ENSG00000099204.21	ABLIM1	actin binding LIM protein 1 [Source:HGNC Symbol;Acc:HGNC:78]	4769.56	-0.519148	0.233757	-0.672781	0.0802771	-0.544051	0.18833	-0.528798	0.181331	-0.421467	0.291656	-0.495036	0.18938	-0.569363	0.322762	-0.434334	0.331417	-0.49366	0.236699	-0.46597	0.245151	-0.489888	0.2088	-0.432491	0.280122	0.738832	0.398615	1.3754	8.98908e-05	1.82088	1.54821e-08	2.28681	9.48222e-14	2.12375	6.51537e-12	2.157	2.26967e-12	0.589083	0.999994	0.943154	0.055388	1.0762	0.0109739	0.980285	0.0213264	0.835014	0.0579134
ENSG00000163995.21	ABLIM2	actin binding LIM protein family member 2 [Source:HGNC Symbol;Acc:HGNC:19195]	201.384	0.160177	0.925659	0.24391	0.851396	-0.0566404	0.984562	0.884432	0.331521	1.54214	0.0486062	1.77106	0.0178883	0.307538	0.896106	0.857274	0.39677	1.31317	0.135859	1.86495	0.0167039	1.9973	0.00855129	2.30098	0.00194586	-0.0912757	0.999881	-0.489081	0.752526	-0.437797	0.721625	-1.09969	0.205327	-0.911331	0.314604	-0.981396	0.25994	-0.170564	0.999994	-0.430065	0.999739	-0.299998	0.991887	-0.164285	0.983313	0.529735	0.748897
ENSG00000173210.20	ABLIM3	actin binding LIM protein family member 3 [Source:HGNC Symbol;Acc:HGNC:29132]	9597.16	0.154064	0.757305	0.475002	0.155114	0.499164	0.141412	0.758706	0.0122455	0.90292	0.0015615	0.939292	0.000763989	-0.00285752	0.997444	0.275674	0.490881	0.147496	0.744021	0.485857	0.129817	0.382717	0.24816	0.563186	0.0671503	0.0382916	0.999881	0.0621638	0.953679	0.16013	0.752892	0.212254	0.621433	0.266084	0.501406	0.508533	0.11642	0.129779	0.999994	0.294909	0.972906	0.393439	0.670341	0.226348	0.816925	0.648881	0.0901864
ENSG00000175164.16	ABO	ABO, alpha 1-3-N-acetylgalactosaminyltransferase and alpha 1-3-galactosyltransferase [Source:HGNC Symbol;Acc:HGNC:79]	25.2417	-0.60533	0.665092	-0.154864	0.933802	-0.481215	0.726746	0.0201695	0.988654	-0.214601	0.891768	-1.86046	0.0533228	-0.453513	0.844294	-0.228625	0.888782	-0.970166	0.383832	-0.827668	0.445608	-0.901141	0.389021	-1.46953	0.126871	-0.31908	0.999881	-0.481648	0.807128	0.0847197	0.981866	-1.0338	0.352717	-0.270657	0.861556	-0.735623	0.524718	-0.51965	0.999994	0.0812491	0.999739	-0.456181	0.980592	-1.09378	0.558066	-0.493427	0.821385
ENSG00000159842.16	ABR	ABR activator of RhoGEF and GTPase [Source:HGNC Symbol;Acc:HGNC:81]	8303.83	0.512089	0.125416	0.671721	0.0239534	0.705225	0.0190259	0.884232	0.00168278	0.897539	0.0009883	1.00482	0.000148533	0.294658	0.608206	0.645044	0.043982	0.589097	0.0598602	0.894691	0.00125735	0.840763	0.0022641	0.939771	0.000527339	0.240561	0.999881	0.706756	0.0319574	0.812425	0.00543973	0.674358	0.0207282	0.686412	0.0170952	0.617312	0.0332496	0.12335	0.999994	0.325737	0.906777	0.498826	0.369537	0.549929	0.200148	0.727138	0.032539
ENSG00000146386.8	ABRACL	ABRA C-terminal like [Source:HGNC Symbol;Acc:HGNC:21230]	4141.09	0.444018	0.162307	0.504688	0.0808385	0.4972	0.0936057	0.559892	0.0447788	0.4077	0.153385	0.221932	0.480993	0.468023	0.257549	0.440161	0.162903	0.583035	0.0439071	0.490658	0.0803895	0.414761	0.146948	0.430885	0.129021	0.299115	0.999881	0.546383	0.105575	0.777964	0.00417986	1.09059	8.29817e-06	0.895399	0.000392152	1.01303	3.42754e-05	0.325976	0.999994	0.488148	0.418904	0.208909	0.935095	0.215332	0.79098	0.098266	0.903965
ENSG00000163322.14	ABRAXAS1	abraxas 1, BRCA1 A complex subunit [Source:HGNC Symbol;Acc:HGNC:25829]	297.145	0.403137	0.475911	0.522227	0.278167	0.129572	0.860441	0.0760769	0.924337	0.317825	0.530868	0.221565	0.6771	-0.107336	0.944015	-0.14029	0.843131	-0.022796	0.983806	-0.00227718	0.996697	0.0883691	0.902746	-0.0838312	0.910355	0.0254634	0.999881	0.168166	0.866223	0.137682	0.858135	0.469165	0.345615	0.213104	0.727155	0.0179937	0.990862	-0.034301	0.999994	-0.130542	0.999739	0.0476448	0.999927	0.201052	0.911788	-0.0162926	0.992639
ENSG00000165660.8	ABRAXAS2	abraxas 2, BRISC complex subunit [Source:HGNC Symbol;Acc:HGNC:28975]	1340.18	0.247038	0.273375	0.278943	0.172523	0.112502	0.672171	-0.0836957	0.754667	0.179438	0.397541	0.167165	0.42459	-0.0608662	0.920241	-0.0457109	0.893177	-0.0760292	0.791967	-0.020733	0.965602	0.110307	0.641821	-0.11757	0.619351	0.0332558	0.999881	-0.16328	0.623205	-0.298345	0.16947	-0.165521	0.496057	-0.362547	0.0581467	-0.228818	0.279373	0.0803171	0.999994	-0.0463392	0.999739	0.00185728	0.999927	0.0118909	0.999942	-0.039146	0.955953
ENSG00000146109.5	ABT1	activator of basal transcription 1 [Source:HGNC Symbol;Acc:HGNC:17369]	1642.97	-0.398724	0.0275277	-0.385617	0.0245146	-0.428232	0.0126385	-0.47858	0.00357278	-0.553535	0.000402703	-0.63569	2.74168e-05	0.072252	0.875279	-0.116297	0.622286	-0.131625	0.550309	-0.317152	0.0660883	-0.302516	0.0784333	-0.233928	0.194358	0.123498	0.999881	-0.0496385	0.913295	-0.01106	0.994571	-0.19484	0.331868	-0.0705727	0.788353	-0.012599	0.984009	0.0824763	0.999994	0.0379026	0.999739	-0.138086	0.914939	-0.129544	0.798399	-0.0173605	0.990992
ENSG00000114626.18	ABTB1	ankyrin repeat and BTB domain containing 1 [Source:HGNC Symbol;Acc:HGNC:18275]	849.399	0.297897	0.439241	0.551336	0.0712272	0.746056	0.01139	0.697707	0.0159389	0.944042	0.000438575	1.14332	9.7211e-06	0.178098	0.791683	0.116075	0.801155	0.32776	0.341055	0.40376	0.192718	0.560874	0.0507649	0.752695	0.00585905	0.276832	0.999881	0.443093	0.268323	0.43913	0.195807	0.283289	0.435373	0.339443	0.314503	0.117949	0.79009	-0.040921	0.999994	0.309532	0.9243	0.285689	0.849389	0.17163	0.870173	0.114244	0.888252
ENSG00000166016.6	ABTB2	ankyrin repeat and BTB domain containing 2 [Source:HGNC Symbol;Acc:HGNC:23842]	1763.87	0.596269	0.160252	1.01967	0.00462897	1.16429	0.00116385	1.24054	0.000339872	1.35857	4.43136e-05	1.38011	2.43508e-05	0.1043	0.934231	0.953269	0.0143457	1.13153	0.00200493	1.38549	4.23058e-05	1.42915	1.81371e-05	1.52786	3.69575e-06	0.140576	0.999881	0.408178	0.492002	0.480171	0.289155	0.39413	0.380686	0.45179	0.28647	0.574233	0.141556	-0.0183924	0.999994	-0.0742904	0.999739	0.167556	0.988346	0.110729	0.961269	0.352544	0.60299
ENSG00000060971.19	ACAA1	acetyl-CoA acyltransferase 1 [Source:HGNC Symbol;Acc:HGNC:82]	3258.49	-0.304007	0.460422	-0.0772341	0.887227	-0.0198811	0.984562	0.139707	0.752584	0.0816354	0.871077	0.100419	0.82088	0.192986	0.787923	0.114573	0.821217	0.207547	0.618421	0.183195	0.651237	0.0627354	0.908172	0.164296	0.690346	0.154802	0.999881	0.225675	0.701702	0.362317	0.357242	0.150724	0.749984	0.194086	0.654572	0.261168	0.499209	-0.154424	0.999994	-0.0232989	0.999739	-0.0801794	0.999927	-0.0118417	0.999942	-0.00733193	0.992825
ENSG00000167315.18	ACAA2	acetyl-CoA acyltransferase 2 [Source:HGNC Symbol;Acc:HGNC:83]	3072.59	0.165971	0.734531	0.403451	0.248508	0.38503	0.292555	0.450797	0.176703	0.340053	0.319185	0.243777	0.493496	0.433736	0.394755	0.00285837	0.99535	0.0613198	0.916861	0.164503	0.693997	-0.0668049	0.899236	0.0218059	0.988313	0.332209	0.999881	0.562534	0.155657	0.645804	0.0523419	0.660404	0.0346894	0.626018	0.0459751	0.58133	0.0635775	0.284634	0.999994	0.496332	0.549351	0.25231	0.914939	0.444314	0.428144	0.105037	0.909858
ENSG00000278540.5	ACACA	acetyl-CoA carboxylase alpha [Source:HGNC Symbol;Acc:HGNC:84]	5755.28	-0.304264	0.160524	-0.556882	0.00225476	-0.472518	0.0129952	-0.621191	0.000474357	-0.650819	0.000149251	-0.604606	0.000376995	-0.453994	0.0714674	-0.341457	0.104612	-0.579541	0.00193663	-0.699169	5.30974e-05	-0.65312	0.000144675	-0.470985	0.00835195	-0.209113	0.999881	-0.456331	0.0303998	-0.617282	0.000595707	-0.869463	1.27018e-07	-0.895645	4.53739e-08	-0.932526	8.57671e-09	-0.0945333	0.999994	-0.435025	0.118177	-0.519849	0.0219013	-0.81233	7.12973e-06	-0.555672	0.005954
ENSG00000076555.16	ACACB	acetyl-CoA carboxylase beta [Source:HGNC Symbol;Acc:HGNC:85]	241.506	0.301359	0.612384	-0.466237	0.342708	-0.343635	0.530781	0.0600127	0.945654	-0.0520569	0.958203	-0.0167542	0.974542	0.213466	0.838145	0.178102	0.784626	-0.0560157	0.95416	0.297685	0.560868	0.11939	0.851115	0.573444	0.188282	-0.224169	0.999881	-0.241841	0.765053	-0.459763	0.371483	-1.02482	0.00886038	-0.921121	0.0201027	-1.5285	2.17083e-05	-0.129758	0.999994	-0.264154	0.999739	-0.193901	0.983992	-0.296418	0.811809	-0.129609	0.914395
ENSG00000111271.15	ACAD10	acyl-CoA dehydrogenase family member 10 [Source:HGNC Symbol;Acc:HGNC:21597]	940.08	-0.256468	0.418289	-0.211756	0.486045	0.0153978	0.984562	-0.0503485	0.908123	0.0579818	0.888176	0.0432211	0.921465	-0.146269	0.798576	0.141495	0.685439	-0.0319595	0.955893	0.0171018	0.980718	-0.286524	0.282426	-0.00388228	0.990631	-0.035571	0.999881	0.0347458	0.977418	0.0663088	0.885593	-0.174842	0.593231	-0.110734	0.76228	-0.403007	0.107587	-0.130605	0.999994	0.129211	0.999739	0.122078	0.981274	0.0061002	0.999942	0.111986	0.859704
ENSG00000240303.8	ACAD11	acyl-CoA dehydrogenase family member 11 [Source:HGNC Symbol;Acc:HGNC:30211]	39.4887	-0.222384	0.846712	-0.186629	0.860551	-0.375454	0.687249	-0.352375	0.692774	-1.22673	0.0745315	0.0481383	0.970245	-0.481668	0.741194	0.000645024	0.999714	0.102454	0.940557	-0.365103	0.681896	0.150317	0.889337	0.348326	0.682128	0.00318457	0.999881	0.0709831	0.986921	-0.242378	0.818481	-0.087938	0.947455	-0.106557	0.933525	-0.336182	0.686715	0.0633008	0.999994	0.236501	0.999739	0.418918	0.946905	0.340198	0.877143	0.516263	0.650266
ENSG00000151498.12	ACAD8	acyl-CoA dehydrogenase family member 8 [Source:HGNC Symbol;Acc:HGNC:87]	1301.14	-0.203264	0.307272	-0.143723	0.474713	-0.0202673	0.964891	0.0668013	0.774438	-0.0860264	0.68429	-0.0597172	0.789781	-0.106381	0.771207	-0.158139	0.445574	-0.169046	0.387427	-0.258572	0.124829	-0.245051	0.143914	-0.0748988	0.736001	0.0454067	0.999881	-0.0536908	0.902484	0.051315	0.86904	-0.00457479	0.990194	-0.119153	0.590639	-0.0964062	0.669741	-0.000919996	0.999994	0.0792795	0.999739	-0.0772329	0.985595	-0.0122008	0.999942	-0.121855	0.718308
ENSG00000177646.20	ACAD9	acyl-CoA dehydrogenase family member 9 [Source:HGNC Symbol;Acc:HGNC:21497]	3207.27	-0.251474	0.167989	-0.253166	0.136268	-0.241659	0.170918	-0.188455	0.288253	-0.257827	0.108299	-0.291934	0.0576336	-0.147708	0.642473	-0.231709	0.204754	-0.30681	0.0678628	-0.280425	0.0808835	-0.433739	0.00344247	-0.244643	0.132751	-0.0890091	0.999881	-0.148648	0.581107	-0.304006	0.0762017	-0.59157	2.74184e-05	-0.521638	0.000288763	-0.756189	2.13817e-08	-0.0797391	0.999994	-0.104112	0.999739	-0.0564759	0.994548	-0.0218329	0.996789	0.141745	0.63096
ENSG00000115361.8	ACADL	acyl-CoA dehydrogenase long chain [Source:HGNC Symbol;Acc:HGNC:88]	12.2927	0.141146	0.976977	0.10399	0.979772	0.0856021	0.984562	0.18588	0.96004	0.167544	0.96441	0.136053	0.970245	0.122234	0.987395	0.193046	0.959288	0.082282	0.983806	1.94159	0.440462	0.0911373	0.984711	0.0645324	0.988313	-0.352081	0.999881	0.364403	0.831577	1.02185	0.25978	1.19384	0.137512	1.64465	0.0241627	1.84805	0.00819732	-0.464046	0.999994	-0.843109	0.898696	-0.267725	0.994208	0.773777	0.630061	0.374178	0.836277
ENSG00000117054.15	ACADM	acyl-CoA dehydrogenase medium chain [Source:HGNC Symbol;Acc:HGNC:89]	1340.44	-0.369331	0.358874	-0.515924	0.133974	-0.893151	0.00498561	-0.728672	0.022191	-0.669532	0.0317947	-0.557755	0.0762564	-0.504523	0.310339	-1.04336	0.00129392	-0.831555	0.0105232	-0.919346	0.00240185	-0.919395	0.00205605	-1.00255	0.000665665	-0.0958149	0.999881	-0.211564	0.735246	-0.451156	0.240785	-0.420091	0.252008	-0.685106	0.0326174	-0.498376	0.143545	-0.288021	0.999994	-0.374111	0.878475	-0.480385	0.498632	-0.321763	0.676882	-0.479554	0.304243
ENSG00000122971.9	ACADS	acyl-CoA dehydrogenase short chain [Source:HGNC Symbol;Acc:HGNC:90]	585.69	-0.0593805	0.943005	0.255742	0.57448	0.467027	0.252926	0.408467	0.30729	0.320688	0.427552	0.0508737	0.941587	0.36822	0.585221	0.39832	0.361341	0.46732	0.246947	0.16071	0.744668	0.183108	0.693342	0.278546	0.510119	-0.0987148	0.999881	0.0437826	0.984641	0.329597	0.49077	0.0114874	0.990194	0.0144302	0.989865	0.0692377	0.915689	-0.0582796	0.999994	0.143071	0.999739	-0.198046	0.969422	-0.411149	0.576435	-0.239962	0.748155
ENSG00000196177.13	ACADSB	acyl-CoA dehydrogenase short/branched chain [Source:HGNC Symbol;Acc:HGNC:91]	726.043	-0.0752049	0.901927	-0.298263	0.431337	-0.370948	0.32026	-0.417862	0.222498	-0.324823	0.351841	-0.203886	0.585873	-0.505092	0.286965	-0.63713	0.0609592	-0.542588	0.106449	-0.653321	0.0337489	-0.799766	0.00656301	-0.972468	0.000693654	-0.106449	0.999881	0.0362734	0.987053	-0.326719	0.416321	-0.306965	0.420902	-0.350896	0.329372	-0.654213	0.0302148	-0.394277	0.999994	-0.298731	0.963178	-0.330733	0.800591	-0.337513	0.62024	-0.581899	0.142291
ENSG00000072778.20	ACADVL	acyl-CoA dehydrogenase very long chain [Source:HGNC Symbol;Acc:HGNC:92]	22389.2	0.172718	0.756838	0.506525	0.179443	0.407707	0.321683	0.547841	0.132961	0.572284	0.101409	0.57098	0.0942593	0.486479	0.387035	0.287316	0.527791	0.298993	0.490811	0.374451	0.336688	0.174785	0.700347	0.306072	0.444831	0.112983	0.999881	0.269918	0.668128	0.302022	0.52931	0.0922816	0.878744	0.159803	0.758822	-0.0291495	0.978092	-0.0180532	0.999994	0.0484475	0.999739	0.138322	0.990992	0.297801	0.754396	0.284109	0.671531
ENSG00000157766.19	ACAN	aggrecan [Source:HGNC Symbol;Acc:HGNC:319]	103.203	3.45028	0.0660118	3.3369	0.0602271	2.75315	0.146291	4.53608	0.00651199	4.44033	0.00584221	4.97664	0.00142508	4.7246	0.0713964	5.75906	0.00419177	5.41756	0.00590556	6.28002	0.000555546	5.84064	0.00126309	6.21708	0.000517327	-1.07941	0.999881	1.6105	0.730362	1.1261	0.793447	0.967048	0.812047	1.48675	0.661017	4.71545	0.0296213	-2.11252	0.999994	0.0446544	0.999739	0.000396825	0.99998	-2.09174	0.776376	-0.606292	0.944025
ENSG00000072818.12	ACAP1	ArfGAP with coiled-coil, ankyrin repeat and PH domains 1 [Source:HGNC Symbol;Acc:HGNC:16467]	63.0015	1.04192	0.101832	0.570053	0.420293	0.793989	0.229034	0.660797	0.322228	0.863945	0.147335	0.993785	0.0768986	0.544325	0.620011	0.242047	0.786612	0.166302	0.860547	0.442501	0.512749	0.255359	0.738255	1.38454	0.00584943	0.528184	0.999881	0.730354	0.228332	1.03364	0.0265259	0.426208	0.457587	1.01791	0.0206425	0.753413	0.10604	-0.0257729	0.999994	0.316782	0.999739	0.476451	0.800591	0.322427	0.817436	0.561804	0.421668
ENSG00000114331.16	ACAP2	ArfGAP with coiled-coil, ankyrin repeat and PH domains 2 [Source:HGNC Symbol;Acc:HGNC:16469]	2457.59	0.397912	0.39894	0.579965	0.143851	0.164714	0.773472	0.376384	0.37979	0.436124	0.273267	0.61345	0.0913758	-0.102466	0.934549	-0.174681	0.753489	0.0761549	0.910838	0.140752	0.790955	0.237784	0.601826	0.0498657	0.951894	-0.00117052	0.999881	-0.236334	0.742401	-0.383617	0.425447	-0.0991039	0.877631	-0.24791	0.619434	0.0631032	0.930223	-0.0992801	0.999994	-0.293622	0.998758	-0.281509	0.932492	-0.17569	0.912494	-0.268553	0.721074
ENSG00000229325.1	ACAP2-IT1	ACAP2 intronic transcript 1 [Source:HGNC Symbol;Acc:HGNC:41426]	6.41216	-1.43353		0.534977	0.797978	-0.964809	0.661782	-0.0311347	0.98882	1.03092	0.522047	0.631335	0.72222	-1.84318	0.551518	-0.277708		1.11687	0.493691	-0.656849	0.74269	0.289649	0.899085	-0.961923	0.602619	0.716111	0.999881	-1.32011		-0.14347	0.971161	0.569438	0.760127	-0.540672	0.782575	-0.649824	0.720003	-0.756093		0.112712		0.324473		0.151287	0.998673	-0.497717
ENSG00000131584.19	ACAP3	ArfGAP with coiled-coil, ankyrin repeat and PH domains 3 [Source:HGNC Symbol;Acc:HGNC:16754]	2981.46	0.0707877	0.896049	0.368116	0.242162	0.405549	0.201245	0.448358	0.129925	0.397369	0.173314	0.571295	0.0331769	0.34372	0.482984	0.403999	0.214448	0.664969	0.0208917	0.577545	0.0381619	0.704813	0.00798695	0.756052	0.00398836	-0.00421649	0.999881	0.400721	0.314255	0.489924	0.117119	0.385858	0.216621	0.514768	0.0727365	0.298825	0.356891	0.127271	0.999994	0.153426	0.999739	0.165603	0.967905	0.331647	0.568587	0.158192	0.812801
ENSG00000075239.14	ACAT1	acetyl-CoA acetyltransferase 1 [Source:HGNC Symbol;Acc:HGNC:93]	2329.47	-0.116013	0.726352	-0.442666	0.0404437	-0.508998	0.0177987	-0.687482	0.000581086	-0.600309	0.00227674	-0.715051	0.000164968	0.0357367	0.977896	-0.78088	0.000179133	-1.07883	2.54117e-08	-1.14791	7.28847e-10	-1.36493	5.29039e-14	-1.46204	5.49197e-16	0.274502	0.999881	0.260766	0.427724	-0.0485306	0.913048	-0.129905	0.672331	-0.319443	0.170616	-0.497105	0.0162188	0.0023889	0.999994	-0.0260482	0.999739	-0.237889	0.773614	-0.209271	0.691144	-0.489413	0.0565671
ENSG00000120437.9	ACAT2	acetyl-CoA acetyltransferase 2 [Source:HGNC Symbol;Acc:HGNC:94]	4007.54	0.33347	0.238276	0.235689	0.409851	0.156252	0.634774	0.00253417	0.994481	-0.0269522	0.96441	-0.0709853	0.837691	0.534438	0.0990198	0.158517	0.63215	-0.0694902	0.860518	0.0994918	0.767184	-0.0666306	0.855879	0.302993	0.235048	-0.105901	0.999881	-0.460249	0.11945	-0.794296	0.000429215	-1.18327	8.39904e-09	-1.28753	2.28649e-10	-1.44943	3.84181e-13	-0.126322	0.999994	-0.372006	0.577889	-0.618552	0.0370114	-0.467328	0.164301	-0.584499	0.0341366
ENSG00000182827.9	ACBD3	acyl-CoA binding domain containing 3 [Source:HGNC Symbol;Acc:HGNC:15453]	3135.96	0.662526	0.00340466	0.814539	9.12126e-05	0.531153	0.0193302	0.604582	0.00518169	0.641366	0.00194246	0.613815	0.00269143	0.171499	0.715499	0.25826	0.34482	0.403421	0.0930916	0.437243	0.049902	0.524682	0.0138977	0.393356	0.0791525	0.0727102	0.999881	0.157535	0.710668	-0.0389864	0.939979	0.233297	0.39019	0.0304015	0.955476	0.193947	0.479168	-0.178548	0.999994	-0.15972	0.999739	-0.154444	0.949415	-0.0631159	0.963973	-0.228444	0.559053
ENSG00000234478.1	ACBD3-AS1	ACBD3 antisense RNA 1 [Source:HGNC Symbol;Acc:HGNC:40701]	4.01549	0.976914		1.55546		-0.962457		1.22452		0.0388902		0.928784	0.624211	0.312647		0.263629		0.286407		1.00613		0.437587	0.817043	0.569738	0.750917	1.00734		-0.00158734		0.317985		0.438832		0.223955	0.938206	-0.107037	0.981452	-0.367115		-1.17799		-0.154462		-0.500771		-1.11036
ENSG00000181513.15	ACBD4	acyl-CoA binding domain containing 4 [Source:HGNC Symbol;Acc:HGNC:23337]	330.096	-0.120424	0.784613	-0.151277	0.678657	0.0471398	0.935885	-0.362606	0.215076	-0.286194	0.334141	0.0123364	0.97097	0.00683651	0.992964	0.271355	0.417936	0.0987012	0.810862	-0.0599262	0.89383	0.0114861	0.984711	0.0491362	0.919687	-0.14899	0.999881	0.165693	0.758727	0.300773	0.383629	-0.156626	0.690051	-0.0870232	0.845307	-0.523421	0.0558024	-0.149098	0.999994	-0.0445104	0.999739	0.0316132	0.999927	-0.250366	0.717109	-0.279121	0.550755
ENSG00000107897.20	ACBD5	acyl-CoA binding domain containing 5 [Source:HGNC Symbol;Acc:HGNC:23338]	2291.97	0.207471	0.672603	0.417059	0.257611	0.311825	0.449565	0.236106	0.563038	0.502323	0.133293	0.419231	0.215176	-0.0565087	0.975982	0.00323477	0.995103	0.210817	0.631828	0.329589	0.379353	0.273947	0.473292	0.111213	0.817082	-0.274587	0.999881	-0.508401	0.249995	-0.836476	0.0107622	-0.659544	0.0457935	-0.736484	0.020808	-0.912769	0.0024402	-0.492027	0.999994	-0.528131	0.528634	-0.417072	0.654032	-0.368514	0.597332	-0.59345	0.164133
ENSG00000230124.8	ACBD6	acyl-CoA binding domain containing 6 [Source:HGNC Symbol;Acc:HGNC:23339]	2794.6	-0.438278	0.0222417	-0.482492	0.00672031	-0.500141	0.00554941	-0.395248	0.02945	-0.50049	0.00314511	-0.669422	3.35856e-05	-0.0556144	0.92703	-0.536576	0.0039584	-0.603656	0.000641771	-0.787042	1.71506e-06	-0.796813	9.09344e-07	-0.634567	0.000112261	0.0339882	0.999881	-0.0543409	0.910812	0.0239518	0.962992	-0.0670849	0.819821	-0.0265641	0.950485	0.0793059	0.76849	0.0236565	0.999994	0.03491	0.999739	-0.0283407	0.999927	0.0493775	0.965897	0.00179041	0.996621
ENSG00000176244.7	ACBD7	acyl-CoA binding domain containing 7 [Source:HGNC Symbol;Acc:HGNC:17715]	511.553	-0.221802	0.822661	-0.388841	0.607052	-0.520244	0.481958	-0.102775	0.923203	-0.486372	0.472326	-0.722186	0.238284	0.273686	0.843726	-0.660127	0.339279	-0.784499	0.219619	-0.538426	0.409369	-0.824418	0.162647	-0.904945	0.119983	-0.206938	0.999881	-0.20338	0.868635	-0.423953	0.557703	-0.563798	0.361294	-0.738747	0.18817	-1.03561	0.0412228	-0.211321	0.999994	-0.100022	0.999739	-0.0844354	0.999927	-0.230085	0.923584	-0.34987	0.748155
ENSG00000110455.14	ACCS	1-aminocyclopropane-1-carboxylate synthase homolog (inactive) [Source:HGNC Symbol;Acc:HGNC:23989]	605.967	-0.150501	0.678263	0.0980687	0.784604	0.239627	0.421986	0.203844	0.482432	0.35932	0.145386	0.269962	0.289027	0.143941	0.797984	0.348212	0.209148	0.409896	0.114008	0.360406	0.150514	0.461435	0.0508079	0.481333	0.0395096	-0.102353	0.999881	-0.0775703	0.904602	0.0310724	0.965364	0.0171736	0.986899	0.224101	0.457127	-0.107283	0.768314	-0.391289	0.999994	-0.0641556	0.999739	-0.047899	0.999927	-0.15324	0.855858	-0.146821	0.787458
ENSG00000102977.17	ACD	ACD shelterin complex subunit and telomerase recruitment factor [Source:HGNC Symbol;Acc:HGNC:25070]	1167.54	-0.727206	0.00813858	-0.741352	0.00429034	-0.730559	0.00582164	-0.798011	0.00165909	-1.08043	5.91157e-06	-0.988838	2.94259e-05	-0.180104	0.761605	-0.594046	0.0391648	-0.648318	0.0174566	-0.829671	0.00089806	-0.738909	0.00309813	-0.824153	0.000793979	0.0736548	0.999881	0.202584	0.680125	0.0807431	0.871545	-0.145498	0.709804	-0.101001	0.810602	-0.322355	0.283027	0.0519764	0.999994	0.0649963	0.999739	-0.0183091	0.999927	-0.00865385	0.999942	0.123381	0.860342
ENSG00000159640.17	ACE	angiotensin I converting enzyme [Source:HGNC Symbol;Acc:HGNC:2707]	19.9174	1.49241	0.0703199	0.886373	0.322782	0.262632	0.847953	0.67887	0.476788	-0.426294	0.715126	0.0842511	0.967004	-0.229487	0.945962	1.34071	0.145215	0.863117	0.387322	0.238413	0.863474	0.520076	0.625671	0.42131	0.714657	0.236964	0.999881	0.330186	0.807979	0.462435	0.611949	0.539509	0.506489	0.348176	0.700484	-0.0482918	0.983328	-1.16244	0.844723	-0.698929	0.892736	-0.137795	0.999927	-0.499664	0.771763	-0.372729	0.787458
ENSG00000130234.13	ACE2	angiotensin converting enzyme 2 [Source:HGNC Symbol;Acc:HGNC:13557]	15.1824	-0.671094	0.678054	0.741615	0.573037	0.501053	0.746472	0.485565	0.737379	0.626936	0.625583	1.54101	0.128341	-2.30127	0.143681	-0.331116	0.847281	0.686456	0.602689	1.03611	0.358961	1.114	0.305619	0.099597	0.973271	0.471244	0.999881	0.264213	0.944942	-0.66852	0.749093	1.13173	0.428584	0.767657	0.629761	0.775775	0.61036	-1.13848	0.999994	-0.358169	0.999739	-1.8736	0.609597	-0.649481	0.894157	-0.344054	0.928417
ENSG00000177076.6	ACER2	alkaline ceramidase 2 [Source:HGNC Symbol;Acc:HGNC:23675]	218.215	-0.229396	0.702279	-0.343126	0.480554	-0.167577	0.785059	-0.32992	0.489574	-0.362473	0.419397	0.0419352	0.963895	-0.877449	0.097904	-0.466354	0.32046	-0.160092	0.784126	-0.306852	0.509048	-0.517372	0.206984	-0.457907	0.275736	-0.264086	0.999881	-0.306831	0.657911	-0.342548	0.518057	0.361925	0.44892	0.0184877	0.989865	0.317358	0.502097	-0.0922831	0.999994	0.0208566	0.999739	-0.050904	0.999927	-0.219414	0.876877	-0.136045	0.903567
ENSG00000078124.13	ACER3	alkaline ceramidase 3 [Source:HGNC Symbol;Acc:HGNC:16066]	2594.37	0.44	0.168856	0.354709	0.256568	0.318489	0.338913	0.101811	0.803675	0.292991	0.340125	0.105436	0.779616	0.145546	0.832411	-0.00680625	0.987644	-0.100429	0.815865	-0.197058	0.564044	-0.256975	0.418284	-0.531977	0.0521207	-0.214453	0.999881	-0.363572	0.382444	-0.330938	0.343369	-0.0384298	0.951591	-0.0537378	0.924023	-0.000337838	0.999195	-0.202074	0.999994	-0.380696	0.73065	-0.19982	0.944558	-0.263879	0.707963	-0.38137	0.363544
ENSG00000087085.16	ACHE	acetylcholinesterase (Cartwright blood group) [Source:HGNC Symbol;Acc:HGNC:108]	114.461	3.53549	0.0241493	2.52928	0.122942	2.38202	0.165964	3.71673	0.0101154	3.33584	0.0197869	4.33956	0.00103528	-0.00592291	0.998684	0.439211	0.731405	0.295407	0.829356	0.314778	0.804554	0.786121	0.40551	1.82492	0.0139697	0.677308	0.999881	1.97339	0.000101421	2.32792	8.5432e-07	2.53262	3.05724e-08	2.6886	2.75975e-09	2.55214	1.82027e-08	0.638295	0.999994	1.45702	0.0327208	1.43676	0.0260902	1.71504	0.00224305	1.52993	0.00769509
ENSG00000100813.15	ACIN1	apoptotic chromatin condensation inducer 1 [Source:HGNC Symbol;Acc:HGNC:17066]	10395.1	-0.179646	0.402065	-0.271281	0.130266	-0.176404	0.389974	-0.239291	0.184168	-0.240482	0.166287	-0.12283	0.528432	-0.0449646	0.93765	-0.226799	0.24798	-0.281335	0.122451	-0.240119	0.174858	-0.220264	0.214765	-0.0916311	0.675229	0.0146431	0.999881	0.149762	0.608572	0.117462	0.631301	-0.0213398	0.957451	0.048179	0.86632	-0.188609	0.324062	0.0379555	0.999994	0.0493571	0.999739	0.177714	0.805507	0.21078	0.524148	0.286791	0.202271
ENSG00000144648.16	ACKR2	atypical chemokine receptor 2 [Source:HGNC Symbol;Acc:HGNC:1565]	89.62	2.08193	0.00873292	2.53263	0.000485395	2.31241	0.00211295	2.78072	8.9137e-05	2.62579	0.000163263	2.64525	0.000111558	1.24682	0.317666	2.28718	0.00486208	2.63637	0.000564633	2.72393	0.000169499	2.81258	7.58245e-05	2.86983	4.9018e-05	0.00351819	0.999881	1.65866	0.0593316	2.442	0.000647214	2.63176	0.000115938	2.94282	9.97953e-06	2.92536	9.5632e-06	0.818053	0.999994	1.18443	0.581076	1.721	0.0998753	1.7626	0.0635967	1.76895	0.048993
ENSG00000144476.6	ACKR3	atypical chemokine receptor 3 [Source:HGNC Symbol;Acc:HGNC:23692]	2108.29	1.29919	0.180077	1.60626	0.0585682	2.55626	0.000937519	2.73237	0.000240794	3.43959	7.73282e-07	3.52319	2.59194e-07	-0.618839	0.719441	0.794035	0.391624	2.47672	0.000294359	2.89908	5.48091e-06	2.90199	4.21375e-06	3.18827	2.77237e-07	0.181689	0.999881	0.180673	0.910766	0.420271	0.633573	0.620146	0.398242	0.758608	0.265734	1.11314	0.0655786	0.206823	0.999994	0.449185	0.999739	0.449202	0.937818	0.466333	0.791995	0.728064	0.451283
ENSG00000129048.7	ACKR4	atypical chemokine receptor 4 [Source:HGNC Symbol;Acc:HGNC:1611]	7.55187	0.298989	0.880308	-0.578618	0.710246	-1.85353	0.189142	-2.36562	0.0969957	-0.453256	0.767934	0.870493	0.458226	-1.24507	0.522199	-1.71545		-1.79025	0.149427	-1.84253	0.115837	-0.243435	0.883732	-1.84679	0.108746	0.607421	0.999881	0.111619	0.991202	-0.306566	0.879207	-0.54898	0.73234	-0.102138	0.97583	-0.0098589	0.996234	-0.260549		-1.48022		-0.637805		-0.221357	0.9809	-1.474
ENSG00000131473.17	ACLY	ATP citrate lyase [Source:HGNC Symbol;Acc:HGNC:115]	13783	0.138324	0.612384	0.245465	0.253154	0.282121	0.188107	0.234418	0.269407	0.0702617	0.797102	0.100347	0.67379	0.0182869	0.987395	0.321073	0.137602	0.111711	0.672817	0.202875	0.347603	0.211495	0.313011	0.412705	0.0254033	0.139917	0.999881	0.144023	0.683377	0.115899	0.69373	-0.102071	0.717566	-0.183387	0.433853	-0.0833154	0.769968	0.0209502	0.999994	-0.146807	0.999739	-0.219817	0.743786	-0.340345	0.236056	-0.0500714	0.937483
ENSG00000153086.14	ACMSD	aminocarboxymuconate semialdehyde decarboxylase [Source:HGNC Symbol;Acc:HGNC:19288]	4.34748	-2.58087		-2.61802		0.0885678	0.984562	-3.49793		-0.0983492	0.964512	-0.165092	0.96607	-3.05047		-0.150768		-0.87157		-0.901351	0.665591	-2.27482	0.271644	-0.287677	0.914377	-1.72859		0.525656		-1.02257		0.465679	0.824875	-0.27434	0.91598	-0.303899	0.896139	-0.0561046		-1.75565		0.896449		0.385162		0.153653
ENSG00000122729.19	ACO1	aconitase 1 [Source:HGNC Symbol;Acc:HGNC:117]	2708.95	-0.0631899	0.90622	-0.0909572	0.830647	0.115617	0.785059	0.132221	0.725226	0.102409	0.789267	0.124294	0.720588	-0.246	0.652941	-0.218669	0.540631	-0.395263	0.189087	-0.329742	0.266196	-0.427484	0.122254	-0.0228333	0.982003	-0.0590164	0.999881	-0.0517396	0.957955	-0.12108	0.795366	-0.287504	0.380755	-0.376735	0.206507	-0.405904	0.158596	0.00755698	0.999994	-0.109058	0.999739	-0.160252	0.967905	-0.173032	0.855249	-0.0788164	0.926201
ENSG00000100412.17	ACO2	aconitase 2 [Source:HGNC Symbol;Acc:HGNC:118]	4334.49	-0.237626	0.267197	-0.232401	0.24726	-0.157041	0.493651	-0.079533	0.754389	-0.0918776	0.695121	-0.194613	0.308424	-0.358175	0.155585	-0.198818	0.366648	-0.191797	0.371121	-0.197695	0.324806	-0.253496	0.174673	-0.119524	0.589616	0.0360755	0.999881	0.0393929	0.944549	0.00730095	0.999366	-0.298963	0.114169	-0.261068	0.179333	-0.214028	0.287699	-0.0207688	0.999994	-0.0272486	0.999739	-0.0457265	0.999927	-0.135304	0.801635	0.0829063	0.859645
ENSG00000184227.8	ACOT1	acyl-CoA thioesterase 1 [Source:HGNC Symbol;Acc:HGNC:33128]	458.342	0.159437	0.737832	0.118707	0.793531	0.700924	0.0218364	0.625313	0.0379803	0.62602	0.0316104	0.656982	0.0203406	0.64714	0.11828	0.759541	0.0171208	0.996653	0.000676607	1.16315	2.22873e-05	1.39739	1.59344e-07	1.64634	2.53864e-10	-0.0334802	0.999881	-0.319678	0.520274	-0.247723	0.563874	-0.19557	0.645868	0.0268824	0.979857	-0.121021	0.793165	-0.00603533	0.999994	-0.297053	0.956477	-0.58504	0.232119	-0.296859	0.684789	-0.437394	0.327095
ENSG00000162390.18	ACOT11	acyl-CoA thioesterase 11 [Source:HGNC Symbol;Acc:HGNC:18156]	1144.33	0.209958	0.793318	0.42946	0.470808	0.274471	0.692532	0.450016	0.431559	0.5254	0.321483	0.507855	0.328661	0.401521	0.690046	0.423885	0.501024	0.298852	0.650543	0.413016	0.473339	0.280385	0.647019	0.452752	0.413245	-0.834568	0.667246	-0.155983	0.905069	-0.466868	0.489792	-0.308156	0.660865	-0.479858	0.430937	-0.103165	0.909034	-0.42068	0.999994	-0.470995	0.975682	-0.668326	0.613834	-0.724912	0.418764	-0.833956	0.228981
ENSG00000112304.11	ACOT13	acyl-CoA thioesterase 13 [Source:HGNC Symbol;Acc:HGNC:20999]	1358.05	-0.228102	0.230997	-0.167737	0.377461	-0.0490123	0.859762	-0.151524	0.426174	-0.147062	0.422007	-0.177497	0.300705	-0.0673484	0.876282	-0.272359	0.133688	-0.244155	0.16877	-0.300604	0.0627803	-0.417214	0.00586116	-0.334297	0.0323891	-0.0608436	0.999881	-0.136659	0.627698	-0.346704	0.0387183	-0.267404	0.112535	-0.292945	0.0727105	-0.00226542	0.994111	0.106718	0.999994	0.00126824	0.999739	-0.118872	0.937818	-0.190759	0.560849	-0.128163	0.681673
ENSG00000119673.16	ACOT2	acyl-CoA thioesterase 2 [Source:HGNC Symbol;Acc:HGNC:18431]	1140.52	-0.256408	0.369683	-0.0306906	0.952902	0.174717	0.55755	0.289173	0.243971	0.0488155	0.902529	0.0894393	0.767511	0.0365926	0.97963	0.351327	0.175062	0.493631	0.0357735	0.492838	0.0265649	0.59946	0.00469788	0.697712	0.000760367	0.055175	0.999881	-0.037175	0.968189	0.070155	0.867781	-0.0468476	0.913608	-0.111949	0.736374	-0.0912396	0.789406	-0.145223	0.999994	-0.152212	0.999739	-0.462791	0.168991	-0.319949	0.428011	-0.264131	0.470884
ENSG00000177465.5	ACOT4	acyl-CoA thioesterase 4 [Source:HGNC Symbol;Acc:HGNC:19748]	41.8915	-0.834696	0.148382	0.155474	0.833444	0.0591937	0.964317	-0.0678272	0.946655	-0.170722	0.805774	-0.0435802	0.970245	0.78617	0.365717	1.1142	0.0546069	1.37786	0.00904136	1.23438	0.0155845	1.12333	0.02883	1.40807	0.00384066	-0.227934	0.999881	-0.177252	0.862354	-0.152295	0.843156	-0.558406	0.259777	0.061887	0.950897	-0.154905	0.817273	-0.0822288	0.999994	-0.417524	0.95285	-0.536789	0.660852	-0.763076	0.232169	-0.473759	0.503201
ENSG00000097021.20	ACOT7	acyl-CoA thioesterase 7 [Source:HGNC Symbol;Acc:HGNC:24157]	5741.93	-0.12028	0.821756	0.021321	0.979772	-0.0659623	0.914672	0.121478	0.78603	0.162811	0.686178	0.0228024	0.970245	0.277616	0.659901	-0.0479941	0.939893	-0.153599	0.732737	-0.111928	0.805633	-0.214383	0.569516	-0.184572	0.640955	0.139028	0.999881	-0.0546046	0.964326	-0.111403	0.841581	-0.431179	0.212015	-0.431577	0.206851	-0.4414	0.186444	0.0744031	0.999994	-0.0197128	0.999739	-0.265453	0.902442	-0.182678	0.870173	-0.113345	0.898727
ENSG00000101473.17	ACOT8	acyl-CoA thioesterase 8 [Source:HGNC Symbol;Acc:HGNC:15919]	837.855	0.0568603	0.903222	0.12834	0.697879	0.221154	0.464612	0.320472	0.215741	0.268946	0.299629	0.261265	0.304009	0.262633	0.548686	0.243172	0.418509	0.127529	0.706416	0.203074	0.473511	0.257087	0.328072	0.308782	0.221958	-0.0392489	0.999881	0.0964422	0.863656	0.191087	0.567916	-0.0681606	0.86791	0.0225923	0.976869	0.0559938	0.89294	-0.147889	0.999994	0.0100807	0.999739	-0.127095	0.974018	-0.291903	0.541119	-0.0330296	0.979347
ENSG00000123130.17	ACOT9	acyl-CoA thioesterase 9 [Source:HGNC Symbol;Acc:HGNC:17152]	3204.21	0.41683	0.1057	0.649642	0.00380907	0.611201	0.00795899	0.657096	0.0029537	0.530281	0.0161421	0.399768	0.0772547	0.486995	0.125744	0.41826	0.103994	0.355377	0.163247	0.458058	0.0464364	0.336209	0.160998	0.3772	0.108087	0.210101	0.999881	0.243546	0.521746	0.404362	0.120202	0.54179	0.0175137	0.553365	0.01391	0.64822	0.00255196	0.167453	0.999994	0.247176	0.925283	0.0668432	0.999927	0.0255819	0.999942	0.0200126	0.992639
ENSG00000161533.12	ACOX1	acyl-CoA oxidase 1 [Source:HGNC Symbol;Acc:HGNC:119]	3539.54	0.543726	0.195757	0.792364	0.0293668	0.868793	0.017346	0.905079	0.0101295	0.914145	0.00698523	0.781797	0.021759	0.133645	0.899638	0.657771	0.101252	0.625821	0.108048	0.746076	0.0365338	0.666199	0.0629571	0.724631	0.0396443	0.304298	0.999881	0.707046	0.108074	0.721607	0.0618859	0.943935	0.00604161	0.804258	0.0225625	0.77368	0.0273077	0.189449	0.999994	0.191756	0.999739	0.157843	0.988346	0.0576109	0.991795	-0.0443111	0.983862
ENSG00000168306.13	ACOX2	acyl-CoA oxidase 2 [Source:HGNC Symbol;Acc:HGNC:120]	61.9601	-1.26018	0.187651	-1.89948	0.0218994	-2.46955	0.00250111	-2.16707	0.00732405	-1.86796	0.0183993	-2.64743	0.000433405	-0.283112	0.911509	-1.32535	0.158274	-1.47014	0.0985186	-1.8619	0.0216899	-1.53127	0.0624011	-1.65837	0.0405721	0.819572	0.999881	0.340687	0.878785	0.479905	0.740484	-0.2793	0.860627	0.513143	0.69062	1.08003	0.28069	-0.618688	0.999994	-0.0790441	0.999739	-0.670579	0.937818	-0.554213	0.860583	-0.121016	0.979373
ENSG00000087008.16	ACOX3	acyl-CoA oxidase 3, pristanoyl [Source:HGNC Symbol;Acc:HGNC:121]	1081.42	0.487678	0.210305	0.663009	0.0516744	0.731827	0.0324154	0.74949	0.0227639	0.679686	0.0354017	0.607382	0.0595711	0.295425	0.662779	0.399595	0.3183	0.39468	0.306455	0.414036	0.251979	0.416063	0.24075	0.354872	0.33434	0.437588	0.964568	0.652554	0.102711	0.747344	0.0283497	0.523415	0.13797	0.42494	0.250693	0.277644	0.495583	0.259521	0.999994	0.291966	0.988874	-0.0654918	0.999927	-0.0979504	0.961577	-0.143699	0.873068
ENSG00000153093.20	ACOXL	acyl-CoA oxidase like [Source:HGNC Symbol;Acc:HGNC:25621]	87.8605	-0.0352871	0.976977	0.88733	0.172786	1.08279	0.0873682	1.17137	0.0507941	2.14261	3.76331e-05	2.73698	3.19236e-08	0.57658	0.624472	1.72347	0.00346391	2.06164	0.000173545	1.87512	0.000412299	2.41599	1.83324e-06	2.28502	6.79004e-06	0.33349	0.999881	0.704917	0.347665	0.838447	0.153253	1.10615	0.0307629	0.978491	0.0608423	1.14048	0.0214791	-0.0598667	0.999994	0.00578843	0.999739	0.0542201	0.999927	-0.0513751	0.999942	-0.276119	0.825599
ENSG00000204581.3	ACOXL-AS1	ACOXL antisense RNA 1 [Source:HGNC Symbol;Acc:HGNC:41112]	29.9857	1.81139	0.243019	1.29334	0.426624	1.35562	0.413968	1.42656	0.357214	2.74642	0.0231997	3.11405	0.00677759	1.13654	0.667313	2.86158	0.0230588	3.26398	0.00545166	2.02007	0.106453	3.52197	0.00107106	4.06388	0.000103203	-0.550901	0.999881	-0.107937	0.978881	-0.014855	0.999366	0.406189	0.724066	0.308264	0.800418	0.0565159	0.984943	-0.35195	0.999994	-0.270728	0.999739	0.512883	0.955316	0.0248519	0.999942	0.580019	0.708718
ENSG00000143727.16	ACP1	acid phosphatase 1 [Source:HGNC Symbol;Acc:HGNC:122]	5466.67	0.000104884	0.999786	-0.0505513	0.808056	0.000337895	0.998855	-0.100432	0.553375	0.0526555	0.784011	-0.149583	0.304343	0.0236082	0.975982	-0.114382	0.52307	-0.126269	0.455448	-0.183389	0.209924	-0.323806	0.0127917	-0.227682	0.0990626	0.0352049	0.999881	-0.150938	0.487669	-0.23079	0.131541	-0.162098	0.30706	-0.158886	0.312	-0.122715	0.458306	0.115451	0.999994	0.0549986	0.999739	-0.0871577	0.960067	-0.181559	0.477542	-0.28447	0.0883377
ENSG00000134575.13	ACP2	acid phosphatase 2, lysosomal [Source:HGNC Symbol;Acc:HGNC:123]	1804.31	0.173766	0.70047	0.375786	0.259293	0.569743	0.0680639	0.521908	0.0871298	0.433376	0.15551	0.576686	0.0424227	0.311724	0.577236	0.589988	0.068836	0.85581	0.00378947	0.909926	0.000993998	0.906294	0.000886019	0.843316	0.00213092	-0.144741	0.999881	0.0773411	0.924199	0.113419	0.82858	-0.0311687	0.969408	-0.154446	0.720221	-0.144262	0.735118	-0.115778	0.999994	-0.0620912	0.999739	-0.124408	0.988726	0.00654323	0.999942	0.156221	0.830848
ENSG00000014257.16	ACP3	acid phosphatase 3 [Source:HGNC Symbol;Acc:HGNC:125]	157.426	0.164009	0.866789	-0.538137	0.401858	-0.2754	0.72709	-0.0603376	0.96004	0.233012	0.748305	-0.00975005	0.988336	0.29335	0.819363	0.149142	0.873537	-0.121486	0.898717	0.0682668	0.954412	-0.402225	0.529427	0.16443	0.837108	-0.0117068	0.999881	0.0766398	0.977197	0.0288607	0.999366	-0.0924528	0.931685	-0.0511463	0.976185	-0.523548	0.408835	0.0821323	0.999994	0.0974987	0.999739	0.119483	0.999927	0.152275	0.963107	0.00913408	0.994185
ENSG00000142513.6	ACP4	acid phosphatase 4 [Source:HGNC Symbol;Acc:HGNC:14376]	5.60967	-0.712642		-1.2304	0.546823	-0.413223	0.879419	-2.48095		0.519138	0.802424	-1.37187	0.459916	-0.50677	0.932824	-0.396517		0.83796	0.712194	-1.06249	0.668342	0.821135	0.69279	-0.449384	0.872339	0.405594		0.548165		1.0284		0.204351	0.946538	0.933561	0.609689	1.26717	0.43329	0.444513		-0.460926		-0.0949468		-0.380983		-0.128502
ENSG00000102575.13	ACP5	acid phosphatase 5, tartrate resistant [Source:HGNC Symbol;Acc:HGNC:124]	35.5727	0.290755	0.830469	0.178834	0.898057	-0.440733	0.697684	0.262315	0.823541	0.163794	0.906429	0.478547	0.608727	0.939956	0.503376	0.509839	0.64977	1.18747	0.175549	1.22389	0.137787	1.70565	0.0251646	2.00987	0.00664602	-1.68602	0.526361	-0.666501	0.675838	-0.890397	0.441832	-0.595903	0.612282	0.312751	0.811672	-1.21127	0.211471	-1.37445	0.999994	-1.14777	0.792733	-1.22668	0.585412	-0.758407	0.749484	-0.858425	0.586621
ENSG00000162836.12	ACP6	acid phosphatase 6, lysophosphatidic [Source:HGNC Symbol;Acc:HGNC:29609]	1618.7	-0.070082	0.871708	-0.167446	0.580875	-0.250734	0.383788	-0.362193	0.148385	-0.431615	0.0653948	-0.634662	0.00346873	0.254022	0.561492	-0.0313749	0.952269	-0.292568	0.282097	-0.40351	0.0942741	-0.443296	0.0585187	-0.414001	0.0805507	0.366188	0.768183	0.368033	0.240747	0.260938	0.380316	0.136534	0.683978	0.058456	0.889507	-0.233179	0.395636	0.439092	0.817373	0.458776	0.272968	0.266706	0.746809	0.0557928	0.975176	0.0116596	0.992639
ENSG00000183760.11	ACP7	acid phosphatase 7, tartrate resistant (putative) [Source:HGNC Symbol;Acc:HGNC:33781]	267.181	0.289817	0.805896	0.656961	0.441952	0.852273	0.304495	1.39625	0.0490868	2.19112	0.000658734	2.26309	0.000333165	0.525645	0.723062	0.708543	0.426101	0.597798	0.49914	0.827135	0.287059	0.869938	0.24867	1.21152	0.0865979	0.663513	0.999881	-0.494475	0.742724	0.33478	0.796559	-0.347798	0.768903	0.410951	0.703357	0.00165412	0.999016	-0.0732235	0.999994	-0.817561	0.918164	-0.26002	0.995273	-0.791213	0.647077	-0.872908	0.485648
ENSG00000100312.11	ACR	acrosin [Source:HGNC Symbol;Acc:HGNC:126]	2.48755	0.141131		1.06577		0.0855935		0.185865		0.167537		1.09783		0.122232		0.193047		0.0822803		0.097162		0.0911356		3.78292		-2.59498		0.523775		-0.208242		0.314434		0.691304		0.951889	0.760281	0.843525		1.29836		1.98211		0.772404		2.583
ENSG00000111644.8	ACRBP	acrosin binding protein [Source:HGNC Symbol;Acc:HGNC:17195]	11.256	-0.197342	0.963521	0.572899	0.784219	-0.127172	0.984562	0.483419	0.821399	1.33652	0.370349	1.32945	0.36077	-2.09496	0.477129	1.60894	0.231416	-1.12332	0.539067	0.556932	0.738773	1.1879	0.364201	0.281803	0.890629	-1.02144	0.999881	-0.557969	0.783226	-0.52972	0.734391	0.300364	0.85419	0.109909	0.966795	-0.324432	0.834734	-0.207679	0.999994	0.287083	0.999739	0.702487	0.942946	0.106342	0.999942	0.74719	0.697156
ENSG00000134940.14	ACRV1	acrosomal vesicle protein 1 [Source:HGNC Symbol;Acc:HGNC:127]	14.2758	0.427079	0.783885	0.347645	0.810273	-0.699076	0.603165	0.442172	0.739305	-0.0309682	0.980572	0.394558	0.753096	1.27062	0.433987	0.98096	0.428729	0.428334	0.773125	0.992006	0.373368	1.05498	0.325802	-0.299755	0.849557	-0.678154	0.999881	-1.27875	0.351412	-0.976481	0.419721	-0.919196	0.420535	-1.36942	0.180341	-1.50768	0.126751	-0.943941	0.999994	-0.765117	0.989235	-0.404217	0.988346	0.0147871	0.999942	-0.699866	0.70252
ENSG00000103740.10	ACSBG1	acyl-CoA synthetase bubblegum family member 1 [Source:HGNC Symbol;Acc:HGNC:29567]	31.2176	-1.0865	0.277352	-0.490729	0.632523	-0.42514	0.702165	-0.967697	0.296842	-0.787298	0.383413	-0.99577	0.246601	-0.756006	0.686243	1.18603	0.173028	0.307397	0.803497	0.241905	0.845487	0.00781354	0.995423	0.0848413	0.970271	0.904804	0.846174	1.12235	0.145706	0.49903	0.57093	1.29551	0.0340918	0.750065	0.287393	0.676644	0.341308	0.468188	0.999994	0.718245	0.859212	1.20753	0.185199	0.986318	0.29913	1.42905	0.0385738
ENSG00000130377.14	ACSBG2	acyl-CoA synthetase bubblegum family member 2 [Source:HGNC Symbol;Acc:HGNC:24174]	7.16531	-1.93153	0.269468	-0.741009	0.667065	-1.29086	0.442064	-1.03288	0.521468	-1.84189	0.229575	-1.30876	0.375492	0.514759	0.913498	2.08812		1.08625	0.562388	1.57026	0.320814	1.32273	0.418237	0.473894	0.833477	-1.32331	0.999881	-0.406637	0.879116	-0.66925	0.691232	-0.414887	0.813377	-0.742934	0.616698	-1.61384	0.188249	2.25029		2.4926		2.58199		2.41811	0.150367	2.44611
ENSG00000167107.13	ACSF2	acyl-CoA synthetase family member 2 [Source:HGNC Symbol;Acc:HGNC:26101]	2199.97	-0.15284	0.721057	-0.0988661	0.81521	0.11727	0.785356	-0.172733	0.627479	-0.10819	0.778817	-0.137793	0.691194	-0.0225102	0.987395	0.0877164	0.849637	-0.0400161	0.946983	-0.23172	0.479245	-0.268864	0.386503	-0.179163	0.599876	0.041921	0.999881	0.308254	0.484233	0.204327	0.608323	-0.0743259	0.877765	0.0354076	0.959361	-0.222946	0.518496	-0.0492171	0.999994	0.212242	0.999739	0.0682076	0.999927	0.00634227	0.999942	-0.0338152	0.98405
ENSG00000176715.17	ACSF3	acyl-CoA synthetase family member 3 [Source:HGNC Symbol;Acc:HGNC:27288]	1549.27	-0.155003	0.517945	-0.20917	0.299858	-0.0864541	0.74302	-0.223175	0.252162	-0.314567	0.0740737	-0.357424	0.0347217	-0.0480681	0.936003	-0.178835	0.421543	-0.152686	0.488985	-0.324267	0.0674756	-0.36533	0.0333237	-0.227194	0.225112	-0.0421841	0.999881	0.0114734	0.999896	0.0550792	0.864762	-0.246317	0.20084	-0.0357017	0.917925	-0.107987	0.639409	-0.0862535	0.999994	-0.0340912	0.999739	-0.0441316	0.999927	-0.0786551	0.921727	0.148048	0.655418
ENSG00000151726.15	ACSL1	acyl-CoA synthetase long chain family member 1 [Source:HGNC Symbol;Acc:HGNC:3569]	8811.95	-0.0396475	0.95971	-0.00892493	0.983211	0.193919	0.624044	0.294812	0.380301	0.523924	0.0681395	0.592092	0.0319662	-0.516492	0.222391	0.0923364	0.850163	0.157703	0.699726	0.210256	0.552774	0.259286	0.436863	0.497205	0.087796	-0.0639256	0.999881	-0.289901	0.550835	-0.187309	0.671105	-0.0657216	0.903735	-0.115982	0.799829	0.349347	0.286527	-0.230375	0.999994	-0.313966	0.918678	-0.303958	0.816752	-0.350569	0.557038	-0.240942	0.669568
ENSG00000123983.15	ACSL3	acyl-CoA synthetase long chain family member 3 [Source:HGNC Symbol;Acc:HGNC:3570]	12623	0.0228847	0.976977	0.129052	0.682335	-0.132405	0.688553	0.0648458	0.858426	0.229401	0.373696	0.201461	0.434327	-0.353554	0.327646	-0.375208	0.152266	-0.334602	0.193079	-0.179431	0.518821	-0.186872	0.489831	-0.227048	0.384082	-0.0797658	0.999881	0.076469	0.898522	0.017425	0.990401	0.189014	0.531836	0.07495	0.842353	0.205869	0.4641	-0.221643	0.999994	-0.223988	0.962526	-0.112286	0.983567	-0.0474407	0.98487	-0.0985535	0.876778
ENSG00000068366.21	ACSL4	acyl-CoA synthetase long chain family member 4 [Source:HGNC Symbol;Acc:HGNC:3571]	4036.43	0.352837	0.523527	0.519082	0.255544	-0.0118237	0.98514	0.250513	0.634795	0.324205	0.496357	0.397475	0.370794	-0.148411	0.902352	-0.466616	0.346969	-0.227721	0.687941	-0.183894	0.743819	-0.13673	0.815464	-0.215267	0.686977	-0.701066	0.704958	-0.552778	0.392775	-0.871029	0.0611342	-0.557485	0.25314	-0.54758	0.258626	-0.073023	0.93017	-0.0944262	0.999994	-0.623406	0.64525	-0.457688	0.796788	-0.466536	0.618807	-0.453012	0.535766
ENSG00000197142.11	ACSL5	acyl-CoA synthetase long chain family member 5 [Source:HGNC Symbol;Acc:HGNC:16526]	433.416	-0.501389	0.515629	-0.709665	0.26992	-0.225316	0.803572	-0.162807	0.855068	0.0291483	0.968803	-0.170177	0.8364	-0.834338	0.357728	-0.691268	0.311744	-0.583037	0.394974	-0.53067	0.422501	-0.561102	0.38122	-0.697449	0.254062	0.132653	0.999881	-0.948165	0.62501	0.0168431	0.999366	-0.0828563	0.979834	1.51467	0.0846758	0.430564	0.746731	-0.521511	0.999994	-0.0874268	0.999739	-2.56962	0.377162	-0.498897	0.910767	-0.4789	0.859336
ENSG00000166743.10	ACSM1	acyl-CoA synthetase medium chain family member 1 [Source:HGNC Symbol;Acc:HGNC:18049]	5.98827	-0.877229		-1.0563	0.521044	-0.584073	0.769347	-2.03658		-1.81371	0.211723	-0.0922466	0.970245	2.27914	0.25558	1.17277		1.8739	0.218462	0.957578	0.5782	1.5819	0.28524	1.07243	0.513982	1.50266		2.48915		3.56359		3.18111	0.145779	4.632	0.0154518	2.58404	0.262949	-1.8527		0.369079		-0.881504		-0.826102		-0.278762
ENSG00000005187.12	ACSM3	acyl-CoA synthetase medium chain family member 3 [Source:HGNC Symbol;Acc:HGNC:10522]	54.3651	-0.42296	0.694635	-0.355961	0.719625	0.707288	0.391581	0.607852	0.453564	1.04885	0.124042	1.53527	0.0130938	-1.1886	0.23808	-0.550423	0.527875	-0.06821	0.969097	0.172427	0.867148	0.922119	0.162454	0.726268	0.296808	-0.00596374	0.999881	-0.0715034	0.987928	-0.35907	0.714995	-0.530222	0.519976	0.0493514	0.985105	-0.277723	0.765904	-0.359035	0.999994	-0.0320439	0.999739	0.0834987	0.999927	0.233409	0.939564	-0.30346	0.846771
ENSG00000215009.6	ACSM4	acyl-CoA synthetase medium chain family member 4 [Source:HGNC Symbol;Acc:HGNC:32016]	2.26249	-0.678661		-2.39141		0.544425		1.16942		0.852941		-2.35935		-0.839591		4.21847		1.64762		0.0971378		2.36697		0.808097		-0.238056		-0.409848		0.352347		1.32306		0.601599		1.24268		1.04979		2.26814		2.76093		2.69258		0.588952
ENSG00000173124.14	ACSM6	acyl-CoA synthetase medium chain family member 6 [Source:HGNC Symbol;Acc:HGNC:31665]	4.18366	1.49935		-0.0158992		1.30441	0.565469	0.702701		0.0269609	0.991181	2.33186	0.158787	-1.25708		-0.476697		-2.88084		-1.32794	0.501507	-1.86478	0.343077	-0.21127	0.946122	-1.24601		-0.10253		-1.77861		-0.254957	0.909515	-0.166724	0.952851	-0.492705	0.78437	-0.964602		-1.45785		-1.17572		-1.61799		-0.695456
ENSG00000154930.15	ACSS1	acyl-CoA synthetase short chain family member 1 [Source:HGNC Symbol;Acc:HGNC:16091]	180.422	0.527165	0.731544	0.102727	0.972173	1.26594	0.232542	0.927632	0.406132	1.40884	0.137572	1.85634	0.0317516	0.877043	0.615063	1.124	0.285836	1.41326	0.136226	1.74147	0.0408765	2.48985	0.00137153	2.94386	9.29849e-05	-0.867915	0.983037	-1.28629	0.1166	-0.900019	0.260713	-1.16207	0.0954879	-0.753643	0.330912	-0.708002	0.357513	-0.830311	0.999994	-0.643481	0.963178	-0.366599	0.971361	-0.312128	0.915434	-0.046536	0.992639
ENSG00000131069.20	ACSS2	acyl-CoA synthetase short chain family member 2 [Source:HGNC Symbol;Acc:HGNC:15814]	2028.48	0.164966	0.665659	0.0627314	0.889105	0.0352112	0.957894	0.00879663	0.981843	0.121822	0.722134	0.146266	0.640091	-0.0556062	0.959221	-0.247126	0.448516	-0.543322	0.0420637	-0.317066	0.256423	-0.136603	0.679715	0.237793	0.416499	-0.0799204	0.999881	-0.320219	0.415123	-0.386858	0.198041	-0.718057	0.00318629	-0.696117	0.00430603	-0.669382	0.00562285	-0.324868	0.999994	-0.439816	0.465547	-0.503077	0.217963	-0.724091	0.0118466	-0.407713	0.256774
ENSG00000111058.8	ACSS3	acyl-CoA synthetase short chain family member 3 [Source:HGNC Symbol;Acc:HGNC:24723]	976.454	-1.0757	0.396456	-0.677801	0.560084	-1.10868	0.352479	-0.284534	0.828347	-1.04118	0.343441	-4.50658	0.00309667	0.839785	0.61003	0.93101	0.372198	-0.643436	0.652963	-0.610174	0.653567	-4.05445	0.0119384	-0.220293	0.891887	0.00591365	0.999881	0.355654	0.570374	0.139008	0.832644	0.0368889	0.972896	-0.167766	0.765655	-0.646751	0.0877336	-0.279113	0.999994	-0.0684354	0.999739	0.00827915	0.999927	-0.0351513	0.999942	-0.228015	0.784572
ENSG00000107796.13	ACTA2	actin alpha 2, smooth muscle [Source:HGNC Symbol;Acc:HGNC:130]	215.581	-0.271577	0.660569	-0.665729	0.138171	-0.301338	0.590937	-0.256193	0.637074	-0.398318	0.397686	-0.149125	0.795484	-0.476181	0.521473	-0.510357	0.303707	-0.867922	0.0455511	-0.872066	0.0331274	-0.628995	0.140144	-0.514085	0.246917	-0.0769292	0.999881	0.500825	0.488473	0.972131	0.0383992	1.4049	0.000562199	1.59094	5.90828e-05	1.96489	2.03867e-07	-0.140282	0.999994	0.575176	0.77525	0.861188	0.21374	0.646128	0.402201	0.837268	0.134868
ENSG00000075624.17	ACTB	actin beta [Source:HGNC Symbol;Acc:HGNC:132]	332651	0.629455	0.0376107	0.572671	0.0487426	0.465762	0.132904	0.449214	0.132708	0.339953	0.264539	0.302991	0.318026	0.562549	0.161197	0.582865	0.0589402	0.366762	0.256925	0.497143	0.0842208	0.294566	0.351094	0.35425	0.244219	0.24417	0.999881	0.536353	0.127298	0.549656	0.0730744	0.292105	0.397913	0.18975	0.621201	0.141674	0.725585	0.217478	0.999994	0.347361	0.838725	0.240292	0.903324	0.273665	0.695279	0.401889	0.338156
ENSG00000169067.4	ACTBL2	actin beta like 2 [Source:HGNC Symbol;Acc:HGNC:17780]	206.054	1.27899	0.256783	1.37352	0.184525	1.35051	0.206437	1.90966	0.0450945	1.74619	0.0619831	1.75267	0.0557729	-0.124275	0.987395	1.04202	0.370458	1.46414	0.159607	0.887502	0.419984	1.28803	0.194702	0.684574	0.54902	3.86406	0.388613	6.75235	9.6134e-05	7.76537	1.51991e-06	9.11133	3.26843e-09	8.542	3.80515e-08	9.62217	2.33611e-10	2.88703	0.999994	3.76389	0.13767	2.75134	0.428724	4.00281	0.0508663	4.41729	0.0171606
ENSG00000184009.13	ACTG1	actin gamma 1 [Source:HGNC Symbol;Acc:HGNC:144]	220186	0.520293	0.0528697	0.499639	0.0503589	0.59606	0.0181314	0.62561	0.0100367	0.573349	0.0156881	0.555855	0.0174944	0.309843	0.470071	0.62809	0.0167069	0.538037	0.0380701	0.590233	0.014234	0.521469	0.0311833	0.638888	0.00638719	0.288451	0.999881	0.571725	0.0419679	0.787706	0.000864193	0.68049	0.00383668	0.610804	0.0106662	0.680325	0.00317841	0.29421	0.999994	0.533201	0.177027	0.460143	0.274084	0.424037	0.273184	0.54468	0.0691738
ENSG00000178631.7	ACTG1P1	actin gamma 1 pseudogene 1 [Source:HGNC Symbol;Acc:HGNC:146]	7.97281	3.52259	0.111983	2.47016	0.313612	4.0401	0.0441928	0.185772	0.96004	3.68597	0.0576558	1.09773	0.719658	0.125244	0.987395	1.2558		1.67352	0.455935	0.700736	0.808322	-1.77875	0.502617	-0.00644782	0.997954	-0.0853839	0.999881	0.031641	0.999896	-0.430344	0.814917	0.492948	0.754045	0.263255	0.88776	-0.25443	0.888756	0.011958		0.373677		0.266425		0.552225	0.892174	0.452467
ENSG00000230581.2	ACTG1P14	actin gamma 1 pseudogene 14 [Source:HGNC Symbol;Acc:HGNC:49751]	2.70248	1.50585		-0.722607		-0.201817		1.28673		2.23672		-0.917294		0.700735		0.428466		-1.98789		-1.04778		-3.82843		-1.28342		-0.0011702		0.413784		0.238832		1.16768		1.9355		-0.227056	0.9604	1.20662		1.46531		1.12297		1.91366		-3.08854
ENSG00000259904.1	ACTG1P15	actin gamma 1 pseudogene 15 [Source:HGNC Symbol;Acc:HGNC:51495]	3.15312	0.671494		-1.66692		-2.75616		0.760393		1.01633		-0.0822421		0.122166		3.35004		4.51217		5.62507		5.22691		4.38786		-0.500103		-2.79653		0.529488		-1.39827		-1.85722		-1.249	0.663113	0.492663		1.69573		1.05283		1.55382		1.15174
ENSG00000259315.1	ACTG1P17	actin gamma 1 pseudogene 17 [Source:HGNC Symbol;Acc:HGNC:51497]	5.71169	-0.431344		-4.14572	0.0494806	0.382436	0.886799	-1.40064		-4.08217	0.0425649	-0.103016	0.970245	-2.88257	0.215922	-1.86156		-2.91106	0.0884494	-1.25288	0.442256	-1.7968	0.241786	-2.55127	0.0985936	0.450544		-0.104025		-0.053944		-0.578799	0.788183	0.0912928	0.989507	0.195278	0.944851	0.632599		0.49031		0.111013		0.829795		0.585249
ENSG00000241547.1	ACTG1P20	actin gamma 1 pseudogene 20 [Source:HGNC Symbol;Acc:HGNC:51500]	5.74851	-1.0109		0.941239	0.535438	-0.586797	0.77039	0.248264		-0.951985	0.559202	-0.917695	0.562771	-2.68358	0.413118	0.303751		1.1803	0.479267	0.0606148	0.980718	0.687194	0.702775	1.1497	0.459617	-1.36161		-1.03569		-0.796984		-0.934462	0.544948	-0.468035	0.793006	-0.614073	0.701668	-0.488676		-0.142753		-0.207881		0.149469		0.775705
ENSG00000234996.4	ACTG1P25	actin gamma 1 pseudogene 25 [Source:HGNC Symbol;Acc:HGNC:54872]	47.8594	0.0239697	0.991547	0.591538	0.677674	0.115753	0.975049	0.511347	0.728267	0.373341	0.811005	-0.873618	0.54768	0.842086	0.749527	-1.4052	0.531416	1.24472	0.37448	2.15718	0.0527125	1.60454	0.179588	1.22648	0.346797	-0.355607	0.999881	0.180989	0.928213	0.20598	0.879739	0.375004	0.725177	0.347432	0.74631	0.129217	0.925728	0.16173	0.999994	0.452563	0.999739	0.00120814	0.999927	0.455319	0.856709	0.709321	0.580948
ENSG00000215388.3	ACTG1P3	actin gamma 1 pseudogene 3 [Source:HGNC Symbol;Acc:HGNC:148]	6.63045	0.635486		-0.672636	0.754913	-1.01267	0.621734	0.0189639	0.993238	0.90359	0.608943	0.0519255	0.977416	-1.68152	0.570415	0.0181368		-0.831465	0.693655	-0.334296	0.892568	0.186726	0.955109	0.260285	0.922728	-1.40219	0.999881	-0.228626		-0.918437	0.69805	-0.355959	0.895503	0.717314	0.737824	-0.236193	0.937246	0.90852		-0.144354		0.680461		1.00736	0.845296	1.42804
ENSG00000163017.14	ACTG2	actin gamma 2, smooth muscle [Source:HGNC Symbol;Acc:HGNC:145]	50.7744	-0.988478	0.622972	-0.903555	0.61564	2.15814	0.0549632	1.7786	0.120243	3.71478	8.09199e-05	3.39921	0.000300021	2.28915	0.397327	4.62638	0.003744	4.09029	0.00972655	5.39467	0.000148886	6.47635	2.44677e-06	6.71337	8.39211e-07	-0.144458	0.999881	0.0721151	0.99872	0.295964	0.838617	0.557567	0.616828	0.293949	0.820653	0.747111	0.447034	0.126479	0.999994	-0.100538	0.999739	-0.222461	0.999927	-0.378095	0.919712	-0.213714	0.939009
ENSG00000288649.2	ACTL10	actin like 10 [Source:HGNC Symbol;Acc:HGNC:16127]	113.167	-0.481598	0.302294	-0.366545	0.425684	-0.409337	0.378913	0.0696368	0.920113	-0.361871	0.402036	-0.432038	0.286983	0.617946	0.287328	0.473624	0.302295	0.728774	0.0709102	0.150563	0.784921	0.31707	0.480436	0.587064	0.133912	0.00173353	0.999881	-0.0223314	0.999896	0.0353074	0.98148	0.0781905	0.91341	-0.048818	0.958158	0.379983	0.383985	-0.316704	0.999994	-0.409798	0.917176	-0.380695	0.840607	-0.306984	0.773833	0.0249855	0.992639
ENSG00000136518.17	ACTL6A	actin like 6A [Source:HGNC Symbol;Acc:HGNC:24124]	3978.81	-0.128084	0.661919	-0.188382	0.42906	-0.252672	0.271387	-0.371608	0.0650673	-0.327716	0.10029	-0.367275	0.0548738	-0.184418	0.641835	-0.373129	0.0885402	-0.363359	0.086006	-0.362073	0.0690983	-0.431909	0.0236325	-0.450825	0.0174384	0.126915	0.999881	-0.0773267	0.868828	-0.322455	0.147638	-0.406318	0.0396143	-0.488761	0.00934627	-0.508723	0.00560493	0.143652	0.999994	0.0342735	0.999739	-0.0497874	0.999927	-0.0625036	0.956315	-0.111732	0.809458
ENSG00000117148.8	ACTL8	actin like 8 [Source:HGNC Symbol;Acc:HGNC:24018]	19.8585	-3.39355	0.0472767	-1.90479	0.129291	-2.42579	0.0731966	-3.33402	0.035744	-5.23486	0.00135641	-2.36669	0.055627	-3.50813	0.191831	-3.43731	0.0987646	0.627571	0.720971	-3.5332	0.0599036	-1.72318	0.372558	-3.56583	0.0536293	-0.368418	0.999881	-1.17511	0.302798	-1.19209	0.209596	-1.35663	0.113641	-1.58399	0.0543477	-1.28688	0.12791	0.137615	0.999994	-0.559834	0.999739	-1.13953	0.591131	-0.686383	0.76367	-0.41344	0.842072
ENSG00000072110.16	ACTN1	actinin alpha 1 [Source:HGNC Symbol;Acc:HGNC:163]	29193	0.498308	0.094944	0.463882	0.102829	0.503077	0.0785486	0.459052	0.100716	0.367909	0.190844	0.432545	0.104642	0.230132	0.679133	0.526091	0.075606	0.340039	0.271007	0.551377	0.0388136	0.465416	0.0855942	0.549477	0.0363415	0.38457	0.887112	0.777939	0.00499822	0.876539	0.000560886	0.825912	0.000903367	0.717947	0.00481475	0.740614	0.00297504	0.266549	0.999994	0.343745	0.800017	0.395055	0.514946	0.397071	0.400268	0.538156	0.109455
ENSG00000259062.2	ACTN1-DT	ACTN1 divergent transcript [Source:HGNC Symbol;Acc:HGNC:20131]	5.95811	3.05574		2.28793	0.252515	4.11386	0.0177341	3.59341		3.66512	0.0277624	4.14326	0.00923259	1.2169	0.686719	1.68328		1.21369	0.507891	1.87253	0.223685	2.56993	0.0672089	2.94657	0.0303863	2.74104		3.02009		4.50825		2.7495	0.268855	4.65582	0.0173136	4.69376	0.0145647	-0.446245		-0.0934937		-0.718613		0.61335		0.0644673
ENSG00000130402.13	ACTN4	actinin alpha 4 [Source:HGNC Symbol;Acc:HGNC:166]	44305.1	0.289151	0.163538	0.131477	0.570454	0.164211	0.475313	0.140017	0.527823	0.156333	0.452935	0.170172	0.392893	0.0586116	0.919956	0.387573	0.0477926	0.276773	0.165488	0.381875	0.0321979	0.276278	0.137442	0.406773	0.019175	-0.0537803	0.999881	0.0123029	0.999896	0.0107967	0.997111	-0.294051	0.126526	-0.34722	0.0580261	-0.515377	0.00192955	-0.130776	0.999994	-0.131611	0.999739	-0.10961	0.966039	-0.128632	0.822936	0.149816	0.667947
ENSG00000131966.14	ACTR10	actin related protein 10 [Source:HGNC Symbol;Acc:HGNC:17372]	3359.91	0.48173	0.0112429	0.774662	4.01788e-06	0.760039	8.25177e-06	0.727026	1.43159e-05	0.856162	1.06424e-07	0.771927	1.47199e-06	0.368816	0.151949	0.273816	0.193954	0.407529	0.0317403	0.47234	0.00697203	0.429187	0.0141374	0.452199	0.00914067	-0.146113	0.999881	-0.247074	0.35961	-0.314983	0.126629	0.0396534	0.909156	0.0782434	0.781934	0.212242	0.308169	-0.114152	0.999994	-0.0878751	0.999739	-0.15091	0.913743	-0.191095	0.649902	-0.274734	0.298002
ENSG00000138107.13	ACTR1A	actin related protein 1A [Source:HGNC Symbol;Acc:HGNC:167]	8002.61	0.265194	0.413704	0.37834	0.167646	0.363489	0.20179	0.433151	0.0978537	0.31593	0.23922	0.346342	0.177926	0.555485	0.104933	0.406005	0.156943	0.344673	0.226284	0.421661	0.10277	0.395931	0.125453	0.431132	0.0895872	0.202017	0.999881	0.341882	0.354473	0.40336	0.16304	0.245385	0.43471	0.189031	0.567857	0.172871	0.597516	0.176248	0.999994	0.142264	0.999739	0.0869801	0.996451	0.0525679	0.98424	0.280745	0.507686
ENSG00000115073.8	ACTR1B	actin related protein 1B [Source:HGNC Symbol;Acc:HGNC:168]	2669.05	-0.0559135	0.925431	-0.0181956	0.979772	0.0971816	0.831883	0.110249	0.785019	-0.152126	0.673156	-0.207906	0.521413	0.159853	0.810326	0.404385	0.211644	0.433786	0.15975	0.264911	0.416111	0.375887	0.203339	0.412184	0.155322	-0.0342013	0.999881	-0.259639	0.587746	-0.0481211	0.941227	-0.199227	0.598592	-0.106259	0.809372	-0.185381	0.61069	-0.127131	0.999994	0.0952146	0.999739	-0.025014	0.999927	-0.176921	0.856297	-0.152968	0.820509
ENSG00000138071.15	ACTR2	actin related protein 2 [Source:HGNC Symbol;Acc:HGNC:169]	22683.5	0.512756	0.0335968	0.541882	0.0161432	0.382213	0.12053	0.383501	0.103589	0.410863	0.0675325	0.277214	0.240794	0.13514	0.798756	0.229989	0.421722	0.272811	0.299155	0.273092	0.272224	0.223874	0.381118	0.0989802	0.752653	0.0406704	0.999881	0.0545644	0.933552	-0.164107	0.617689	0.0119461	0.990194	-0.216543	0.435367	-0.0951104	0.779094	-0.027436	0.999994	-0.156862	0.999739	-0.128993	0.96915	-0.185613	0.769251	-0.333554	0.309994
ENSG00000115091.12	ACTR3	actin related protein 3 [Source:HGNC Symbol;Acc:HGNC:170]	18654	0.68472	0.000328402	0.696093	0.00012003	0.576397	0.00240589	0.52243	0.00531543	0.772486	7.9551e-06	0.711011	3.4613e-05	0.305704	0.307677	0.361216	0.0934754	0.326893	0.120378	0.505286	0.00632126	0.386018	0.0424105	0.397917	0.0349966	0.286414	0.839057	0.40014	0.083251	0.247532	0.29738	0.460831	0.0146482	0.323682	0.111296	0.292773	0.154104	0.107156	0.999994	0.100059	0.999739	0.090582	0.985436	0.146932	0.800746	-0.0825634	0.876925
ENSG00000228857.3	ACTR3-AS1	ACTR3 antisense RNA 1 [Source:HGNC Symbol;Acc:HGNC:53965]	15.8491	1.14627	0.455887	1.34778	0.310067	0.757059	0.644854	1.17344	0.388415	1.38828	0.265094	-0.265792	0.899056	1.16443	0.613055	1.65158	0.221316	1.399	0.303676	1.25124	0.34675	0.641319	0.681982	1.11114	0.410828	0.939891	0.999881	0.935077	0.59724	1.18493	0.356512	1.8334	0.0805017	1.58202	0.143619	1.22343	0.284727	1.20219	0.999994	1.00183	0.953962	0.697577	0.951174	0.787637	0.792285	0.652676	0.77146
ENSG00000133627.18	ACTR3B	actin related protein 3B [Source:HGNC Symbol;Acc:HGNC:17256]	492.379	-0.760608	0.00891445	-1.25159	1.50524e-06	-1.07001	6.41753e-05	-1.05856	5.3212e-05	-1.35111	6.99618e-08	-1.32307	8.70883e-08	-0.428874	0.32833	-1.03373	0.000197236	-1.099	4.32415e-05	-1.4045	2.94861e-08	-1.31081	1.96962e-07	-1.31993	1.29279e-07	0.115785	0.999881	-0.116354	0.860353	-0.211379	0.597254	-0.193213	0.611943	-0.177333	0.644169	-0.198194	0.580363	0.0874947	0.999994	0.000791764	0.999935	-0.0614013	0.999927	-0.0270952	0.999942	-0.0103295	0.992639
ENSG00000106526.11	ACTR3C	actin related protein 3C [Source:HGNC Symbol;Acc:HGNC:37282]	151.128	0.521833	0.155493	0.451404	0.202171	0.369685	0.337249	0.394104	0.271167	0.833996	0.00521693	0.368666	0.279179	-0.0354292	0.987395	0.226809	0.60351	0.172481	0.704372	0.428737	0.209149	0.308312	0.394991	0.540172	0.0915425	-0.13194	0.999881	-0.344627	0.509311	-0.497972	0.184859	0.0354784	0.966668	-0.646896	0.0480544	-0.232028	0.573199	-0.16058	0.999994	-0.553865	0.457825	-0.372671	0.732588	-0.616467	0.18028	-0.636064	0.119301
ENSG00000101442.10	ACTR5	actin related protein 5 [Source:HGNC Symbol;Acc:HGNC:14671]	568.747	-0.473117	0.0204484	-0.343482	0.0902588	-0.459428	0.0194176	-0.566459	0.00222184	-0.565695	0.00164148	-0.645843	0.000209712	0.136453	0.743689	-0.194338	0.431426	-0.489976	0.0136103	-0.352015	0.0739196	-0.309456	0.119914	-0.383416	0.0448783	0.267137	0.907962	0.0131384	0.999896	-0.087818	0.791183	-0.225787	0.321348	-0.191848	0.41449	-0.142324	0.565024	0.0557105	0.999994	-0.106245	0.999739	-0.210992	0.786996	-0.0584752	0.959714	-0.0722809	0.894967
ENSG00000075089.10	ACTR6	actin related protein 6 [Source:HGNC Symbol;Acc:HGNC:24025]	1578.75	-0.0848115	0.845026	-0.0207107	0.979772	-0.173553	0.599743	0.0296123	0.957874	0.0232722	0.96441	-0.1128	0.719198	-0.206168	0.68228	-0.4391	0.106959	-0.314026	0.259842	-0.329178	0.207675	-0.356223	0.159375	-0.380006	0.128697	0.00655473	0.999881	-0.342687	0.325787	-0.37146	0.188679	-0.376979	0.151722	-0.535918	0.025004	-0.218028	0.461805	0.108178	0.999994	-0.0877544	0.999739	-0.196116	0.914939	-0.17645	0.816207	-0.409003	0.215521
ENSG00000113812.14	ACTR8	actin related protein 8 [Source:HGNC Symbol;Acc:HGNC:14672]	1468.67	0.247889	0.242952	0.352247	0.0556214	0.255881	0.205556	0.32166	0.0802326	0.302407	0.09268	0.20473	0.279765	0.353936	0.16376	0.384316	0.0477926	0.303061	0.119444	0.471681	0.0056893	0.372144	0.0328999	0.41895	0.0142626	0.124365	0.999881	0.217742	0.428858	0.212727	0.344091	0.343079	0.0615993	0.225625	0.266908	0.202927	0.322037	0.0275797	0.999994	0.0841255	0.999739	0.0184889	0.999927	0.0124708	0.999942	-0.000243436	0.999287
ENSG00000184378.3	ACTRT3	actin related protein T3 [Source:HGNC Symbol;Acc:HGNC:24022]	203.774	0.696918	0.0509553	0.78943	0.0163552	0.713833	0.036867	0.606261	0.0747213	0.657909	0.0424385	0.688784	0.0286993	0.552413	0.273117	0.545968	0.150006	0.846852	0.011803	0.758275	0.019179	0.719921	0.0251597	0.73176	0.0224855	0.0163492	0.999881	0.205678	0.759024	-0.0341114	0.977664	-0.044049	0.956013	-0.094216	0.872609	-0.329857	0.413661	-0.258657	0.999994	-0.133076	0.999739	-0.529315	0.459534	-0.385341	0.597332	-0.313701	0.619832
ENSG00000115170.16	ACVR1	activin A receptor type 1 [Source:HGNC Symbol;Acc:HGNC:171]	1369.09	0.499702	0.00657309	0.681407	4.16624e-05	0.695755	3.65867e-05	0.817198	4.014e-07	0.857348	4.77121e-08	1.00929	4.14031e-11	0.0557715	0.926346	0.632698	0.000354776	0.685974	5.8882e-05	0.935753	2.91492e-09	0.991277	1.83829e-10	1.10483	4.50549e-13	0.249384	0.905451	0.465897	0.0148419	0.796054	4.10617e-07	1.02368	6.20061e-12	1.17855	7.88373e-16	1.32162	5.21888e-20	0.179411	0.999994	0.380226	0.18484	0.410025	0.0905883	0.55337	0.00360524	0.58936	0.00118017
ENSG00000135503.13	ACVR1B	activin A receptor type 1B [Source:HGNC Symbol;Acc:HGNC:172]	1675.29	-0.0863764	0.777545	-0.0183048	0.974508	0.0815282	0.778897	0.104601	0.676556	0.131129	0.559657	0.171414	0.4065	-0.236656	0.461151	0.1588	0.514399	0.10416	0.689517	0.126405	0.586747	0.0557398	0.841621	0.253658	0.194855	0.0690177	0.999881	0.0413946	0.941479	0.184734	0.445613	0.0439797	0.89511	0.174214	0.438552	0.148997	0.514365	-0.0297105	0.999994	0.0929971	0.999739	0.0562585	0.998886	-0.00188204	0.999942	0.239782	0.395216
ENSG00000123612.16	ACVR1C	activin A receptor type 1C [Source:HGNC Symbol;Acc:HGNC:18123]	41.6809	3.19631	6.7873e-06	3.0253	1.15306e-05	2.8851	4.56163e-05	3.54209	1.07132e-07	3.34897	3.81178e-07	3.56601	3.08709e-08	0.821344	0.547696	1.89868	0.0117707	2.93076	1.13533e-05	2.99829	2.83908e-06	3.08247	1.03424e-06	3.13687	5.41562e-07	1.09839	0.9283	1.10402	0.339053	1.80488	0.0248394	2.58213	0.000197519	1.9428	0.00883597	2.6286	0.000111465	-0.0237642	0.999994	0.0853873	0.999739	-0.0309638	0.999927	-0.228744	0.960709	0.355536	0.852026
ENSG00000121989.15	ACVR2A	activin A receptor type 2A [Source:HGNC Symbol;Acc:HGNC:173]	457.395	-0.109574	0.809978	-0.0986292	0.811187	-0.184592	0.616843	-0.079117	0.850668	0.140707	0.688532	0.298252	0.297438	-0.0803455	0.929477	0.103187	0.811033	0.282796	0.379861	0.276395	0.365557	0.288218	0.331065	0.124165	0.735357	-0.0424276	0.999881	0.0259919	0.995448	0.0648306	0.904135	0.313885	0.316024	0.300703	0.33507	0.385497	0.177627	-0.113908	0.999994	0.0488643	0.999739	0.164631	0.965089	0.159192	0.867387	-0.00102952	0.998292
ENSG00000114739.14	ACVR2B	activin A receptor type 2B [Source:HGNC Symbol;Acc:HGNC:174]	667.285	0.193671	0.667568	0.182169	0.652956	0.216671	0.593702	-0.0763334	0.878875	0.270116	0.434056	0.0853508	0.848816	-0.218776	0.727274	-0.212171	0.598727	-0.458261	0.162489	-0.20841	0.568225	-0.317794	0.333235	-0.226639	0.521704	-0.191428	0.999881	-0.233164	0.651262	-0.224565	0.580131	0.055036	0.921245	0.14363	0.730962	-0.0257545	0.974231	-0.135328	0.999994	0.0800839	0.999739	0.21974	0.927493	0.159656	0.880311	0.0307265	0.989608
ENSG00000229589.1	ACVR2B-AS1	ACVR2B antisense RNA 1 [Source:HGNC Symbol;Acc:HGNC:44161]	52.4496	-1.60291	0.0929784	-2.05377	0.0259219	-0.659074	0.508151	-0.464054	0.642324	0.145469	0.913204	0.165853	0.886988	-0.710927	0.676875	0.150199	0.918949	0.181449	0.892844	0.243511	0.832112	0.909487	0.24875	0.135839	0.924158	0.853514	0.928492	0.974425	0.249403	0.979193	0.173265	0.98026	0.144401	1.01861	0.121479	1.04049	0.1055	0.697939	0.999994	0.659362	0.928099	0.977797	0.444142	0.787396	0.522071	0.990219	0.253102
ENSG00000139567.13	ACVRL1	activin A receptor like type 1 [Source:HGNC Symbol;Acc:HGNC:175]	3.26546	3.28914		2.56905		0.343286		4.64614		3.15702		3.50031		1.80926		0.961784		1.49108		1.92207		0.703205		0.580044	0.883195	0.800744		2.05584		1.41823		0.507147		0.761156		2.11933	0.551269	-1.81822		-0.207368		-1.81897		-1.79744		-1.73334
ENSG00000243989.9	ACY1	aminoacylase 1 [Source:HGNC Symbol;Acc:HGNC:177]	19.4333	-0.916329	0.314429	-1.16811	0.148539	-2.12828	0.00662328	-1.88711	0.0139179	-1.42491	0.0578031	-0.640624	0.437737	-0.430895	0.80561	-0.814609	0.3845	-0.466349	0.643134	-0.347854	0.732708	-1.02438	0.200139	-0.462376	0.620884	1.05873	0.93912	0.744628	0.581758	1.06725	0.257686	-0.64606	0.566503	0.00535488	0.996772	0.0439348	0.990862	-0.844958	0.999994	-1.38802	0.519866	0.152224	0.999927	-0.340805	0.927519	0.129732	0.971654
ENSG00000132744.8	ACY3	aminoacylase 3 [Source:HGNC Symbol;Acc:HGNC:24104]	4.02334	0.534223		0.58648		0.51086		-1.02627		0.108084		-1.18563	0.6264	0.947149		2.49432		1.72403		2.29739		2.79888	0.178311	1.7604	0.450614	-0.0242247		0.00748693		0.00805875		-0.0678645		-0.0752229	0.989865	-0.08026	0.990862	-0.010915		0.0230916		-0.0116687		0.00986305		0.0739596
ENSG00000119640.9	ACYP1	acylphosphatase 1 [Source:HGNC Symbol;Acc:HGNC:179]	440.584	-0.12002	0.834158	-0.172098	0.706522	-0.216841	0.630244	-0.161623	0.722451	-0.415926	0.23409	-0.646083	0.0413658	0.381182	0.515859	0.0444235	0.951188	0.0202139	0.983806	-0.29854	0.441063	-0.130437	0.775483	-0.377656	0.29452	-0.190456	0.999881	-0.495308	0.272262	-0.666662	0.0575626	-0.635291	0.0579392	-0.64568	0.0510175	-0.721838	0.0231066	0.0956069	0.999994	-0.0218024	0.999739	-0.0535911	0.999927	-0.171025	0.895923	-0.350925	0.528242
ENSG00000170634.13	ACYP2	acylphosphatase 2 [Source:HGNC Symbol;Acc:HGNC:180]	200.842	0.251221	0.499534	0.562565	0.0443907	0.745809	0.00579304	0.7812	0.0027167	0.924301	0.000180999	0.969771	5.83539e-05	0.43442	0.311993	0.779775	0.00589896	0.781992	0.00430675	1.05651	2.16216e-05	0.961458	0.000103385	1.18918	8.12098e-07	-0.445306	0.759818	-0.147025	0.805684	0.00157399	0.999366	0.327919	0.303849	0.482193	0.0871391	0.995015	2.90068e-05	-0.0491257	0.999994	-0.115387	0.999739	0.0710019	0.999927	0.326825	0.57318	0.0398088	0.978664
ENSG00000196839.13	ADA	adenosine deaminase [Source:HGNC Symbol;Acc:HGNC:186]	771.567	0.0716544	0.946568	-0.142949	0.841628	0.0639594	0.954777	0.0495606	0.96004	-0.173461	0.783016	-0.361934	0.47708	0.0722628	0.979564	-0.192453	0.78201	-0.38378	0.494306	-0.628971	0.185509	-0.564898	0.237717	-0.473115	0.341821	1.44031	0.0103551	1.83117	1.34831e-05	1.83202	7.01263e-06	1.80776	5.96928e-06	1.77062	9.23701e-06	1.52097	0.000174282	1.37962	0.0427696	1.61811	0.000924402	1.37951	0.00648761	1.25923	0.0135783	1.08965	0.0389187
ENSG00000093072.18	ADA2	adenosine deaminase 2 [Source:HGNC Symbol;Acc:HGNC:1839]	8.64158	1.08766	0.695622	-1.79604	0.512815	1.57715	0.480836	1.70889	0.404456	1.95782	0.294925	-1.76398	0.480431	1.48107	0.583661	0.212635		1.45014	0.399648	0.131375	0.980718	0.181932	0.96402	0.138984	0.980438	0.421019	0.999881	0.279004	0.915628	0.324237	0.855708	0.808263	0.517468	0.709679	0.574122	-0.0216718	0.991194	-0.568091		-0.459834		-0.0462381		-0.386445	0.930398	0.103275
ENSG00000140955.11	ADAD2	adenosine deaminase domain containing 2 [Source:HGNC Symbol;Acc:HGNC:30714]	1.89242	1.10269		3.49064		0.0853518		0.185635		0.167291		3.23498		1.44396		-1.1696		-0.444662		0.392489		-0.421598		0.0965014		-1.71857		0.100088		-2.63363		-0.719113		-0.982463		-0.00572337		-2.38167		-4.19136		-1.33614		-1.27533		-3.13122
ENSG00000168803.16	ADAL	adenosine deaminase like [Source:HGNC Symbol;Acc:HGNC:31853]	328.87	-0.147789	0.818267	0.0909801	0.889731	-0.40097	0.380977	-0.522347	0.198908	-0.253045	0.578745	-0.210981	0.645668	0.187463	0.841856	-0.281013	0.577873	-0.174378	0.752194	0.0716196	0.915609	-0.117029	0.832693	-0.245366	0.59942	-0.0854185	0.999881	-0.306401	0.645053	-0.553562	0.201101	-0.440829	0.307881	-0.461429	0.273508	-0.866711	0.0146962	-0.27969	0.999994	-0.283923	0.999739	-0.210027	0.96915	0.0315061	0.999942	-0.306034	0.669557
ENSG00000137845.15	ADAM10	ADAM metallopeptidase domain 10 [Source:HGNC Symbol;Acc:HGNC:188]	6265.19	0.66742	0.0347605	0.664076	0.0258091	0.335623	0.34636	0.362373	0.271018	0.564646	0.0528621	0.625416	0.0261004	0.188334	0.779621	0.215745	0.5896	0.475961	0.142508	0.51187	0.0895867	0.42861	0.163721	0.197958	0.589429	-0.242073	0.999881	-0.103268	0.892031	-0.265833	0.515793	-0.148317	0.739489	-0.327682	0.346411	-0.168949	0.675693	-0.304627	0.999994	-0.404178	0.730762	-0.394693	0.611918	-0.29591	0.676155	-0.442254	0.299446
ENSG00000073670.14	ADAM11	ADAM metallopeptidase domain 11 [Source:HGNC Symbol;Acc:HGNC:189]	114.776	-1.31168	0.241073	-1.77806	0.0981921	-1.39016	0.19145	-0.663726	0.529418	-0.535069	0.607493	-2.35577	0.0341114	-2.12006	0.0991928	-1.29565	0.173593	-0.388081	0.71219	-2.05455	0.0242444	-1.43578	0.0887933	-1.18056	0.157028	0.183583	0.999881	0.33993	0.752918	0.220905	0.815291	-0.226915	0.793131	0.0791247	0.951077	-0.35006	0.626162	0.221611	0.999994	0.39588	0.999739	0.428655	0.921104	0.263105	0.911763	0.561504	0.555008
ENSG00000148848.15	ADAM12	ADAM metallopeptidase domain 12 [Source:HGNC Symbol;Acc:HGNC:190]	408.589	0.0911845	0.937307	0.11594	0.901222	0.319863	0.656868	0.68497	0.221836	0.707436	0.188224	0.845667	0.0960198	-0.577254	0.53975	-0.0418729	0.959293	0.207518	0.792067	0.429458	0.484075	0.311512	0.629508	0.419145	0.489018	1.62202	0.247055	1.76562	0.0263101	2.62377	4.73892e-05	3.11428	2.47758e-07	2.85066	3.20525e-06	3.34097	1.58056e-08	1.14139	0.927806	0.969327	0.622934	0.972294	0.490025	0.882694	0.466099	0.82429	0.423143
ENSG00000143537.14	ADAM15	ADAM metallopeptidase domain 15 [Source:HGNC Symbol;Acc:HGNC:193]	14030.9	-0.429729	0.0690159	-0.520729	0.0154661	-0.323622	0.180972	-0.327386	0.154399	-0.49822	0.0157178	-0.63613	0.00118169	-0.200976	0.643322	-0.312095	0.212188	-0.377523	0.105701	-0.635987	0.00175803	-0.6906	0.000488738	-0.743247	0.000149054	0.119452	0.999881	-0.02099	0.995448	-0.219262	0.442908	-0.685472	0.000572854	-0.645961	0.00129167	-0.75938	7.91297e-05	0.0810092	0.999994	-0.0620683	0.999739	-0.227176	0.813521	-0.309407	0.426015	-0.150546	0.740746
ENSG00000151694.14	ADAM17	ADAM metallopeptidase domain 17 [Source:HGNC Symbol;Acc:HGNC:195]	1989.18	0.296925	0.41191	0.216281	0.543309	0.242563	0.504413	0.19828	0.575096	0.288179	0.357513	0.271489	0.37949	-0.136165	0.848518	0.164743	0.681296	0.0939334	0.833515	0.138513	0.717293	0.0366281	0.954108	-0.00260347	0.994762	0.236083	0.999881	0.421875	0.278259	0.354146	0.306258	0.670613	0.0143807	0.62229	0.0240742	0.501515	0.0785862	0.0834931	0.999994	0.142054	0.999739	0.341697	0.699882	0.395021	0.437973	0.227638	0.679167
ENSG00000135074.16	ADAM19	ADAM metallopeptidase domain 19 [Source:HGNC Symbol;Acc:HGNC:197]	8413.59	2.88366	5.63469e-16	3.08006	3.03056e-18	3.03669	6.11411e-18	2.84516	6.39223e-16	2.74708	4.79978e-15	2.74787	2.96805e-15	1.87365	4.95843e-06	2.6888	4.55162e-14	2.29974	5.13163e-10	2.53106	1.50653e-12	2.42886	9.00803e-12	2.29793	1.32348e-10	0.758217	0.59635	1.25096	0.0046829	1.46466	0.000259089	1.32862	0.000815709	1.38699	0.000402176	1.08314	0.00754944	0.257752	0.999994	0.410344	0.970664	0.628977	0.514946	0.539827	0.525516	0.572793	0.381704
ENSG00000226469.1	ADAM1B	ADAM metallopeptidase domain 1B (pseudogene) [Source:HGNC Symbol;Acc:HGNC:44366]	6.60328	-4.42809		-1.60769	0.362367	-1.102	0.552017	0.255466	0.910808	-1.00839	0.549729	0.217471	0.925271	1.15557	0.80072	2.2391		1.82122	0.424117	3.42832	0.051141	1.67927	0.438043	0.0581088	0.988313	-0.508603	0.999881	-0.608431		-0.0543621	0.999366	-0.395695	0.834419	-0.313852	0.875375	-0.356857	0.849177	-0.140523		0.317075		-0.22304		-0.0450745	0.999942	0.236292
ENSG00000104755.16	ADAM2	ADAM metallopeptidase domain 2 [Source:HGNC Symbol;Acc:HGNC:198]	8.58818	0.141178	0.976977	0.104027	0.979772	0.0856374	0.984562	0.185911	0.96004	0.167578	0.96441	0.136089	0.970245	0.122237	0.987395	0.193049		0.0822848	0.983806	0.0971664	0.980718	0.0911401	0.984711	0.0645352	0.988313	0.0969194	0.999881	2.1284	0.109202	2.72909	0.0118508	3.60363	0.000187867	3.12056	0.001708	3.17689	0.00112731	0.188181		1.84944		1.27909		0.683936	0.851011	1.33145
ENSG00000259158.4	ADAM20P1	ADAM metallopeptidase domain 20 pseudogene 1 [Source:HGNC Symbol;Acc:HGNC:20102]	19.3864	2.42268	0.0174043	0.61309	0.665887	1.49855	0.179697	2.29948	0.0167158	2.57198	0.00448151	3.04378	0.00042226	-0.276862	0.920199	-0.892112	0.430101	-0.111755	0.955324	0.772124	0.422124	0.744574	0.433215	0.655252	0.504076	0.0731571	0.999881	0.270196	0.905069	0.0475083	0.999366	1.35587	0.126115	1.35143	0.124559	1.52051	0.0690499	0.849168	0.999994	0.318446	0.999739	0.977678	0.756567	1.69964	0.150369	1.58852	0.152147
ENSG00000139985.8	ADAM21	ADAM metallopeptidase domain 21 [Source:HGNC Symbol;Acc:HGNC:200]	18.6951	-0.506839	0.67703	-0.276173	0.826103	-0.0235914	0.98514	-0.360628	0.753147	-0.208674	0.872788	-0.625762	0.501909	-0.265035	0.914884	-0.713861	0.486517	-1.17321	0.187377	-0.675352	0.473438	-1.20296	0.145826	-1.22346	0.138094	-0.789501	0.999881	-2.32993	0.317769	-0.0660891	0.998004	-0.473547	0.80201	1.5048	0.173847	1.15065	0.332883	-0.0682751	0.999994	0.989589	0.94628	-0.0518921	0.999927	-0.688193	0.859862	-2.81371	0.201209
ENSG00000008277.15	ADAM22	ADAM metallopeptidase domain 22 [Source:HGNC Symbol;Acc:HGNC:201]	304.923	-1.20019	0.215956	-0.222482	0.850731	0.381225	0.704264	0.334299	0.732851	1.0988	0.103725	0.139006	0.908133	1.02064	0.363558	1.59708	0.0291165	1.7936	0.0086211	1.02925	0.161346	1.94738	0.00182854	1.29806	0.0569849	-0.161223	0.999881	0.0395072	0.999896	0.108727	0.92204	0.387163	0.57963	0.216081	0.788524	0.192333	0.812829	-0.232878	0.999994	-0.130155	0.999739	0.109059	0.999927	0.192254	0.94207	0.146328	0.92955
ENSG00000114948.13	ADAM23	ADAM metallopeptidase domain 23 [Source:HGNC Symbol;Acc:HGNC:202]	29.8253	-1.06275	0.454713	-4.58051	0.00653724	-1.16016	0.382603	-1.62922	0.216748	-0.700601	0.571631	-0.688307	0.567148	-1.89449	0.318386	-1.77608	0.201587	-1.32448	0.289833	-0.540402	0.669603	-1.31095	0.260595	-0.129096	0.947723	-0.310043	0.999881	-0.497792	0.664169	0.620853	0.446944	0.857875	0.2091	0.957181	0.144774	1.35805	0.0216445	-0.304237	0.999994	0.296156	0.999739	0.124346	0.999927	0.610141	0.685395	0.575855	0.617678
ENSG00000042980.13	ADAM28	ADAM metallopeptidase domain 28 [Source:HGNC Symbol;Acc:HGNC:206]	38.4746	1.14719	0.314963	1.67646	0.0828234	1.94624	0.0422701	1.78951	0.0563057	2.18145	0.0126395	3.01043	0.000243275	0.0293101	0.990765	0.790367	0.510169	2.67834	0.00285085	2.97337	0.000368106	3.37619	3.20477e-05	2.72263	0.00102675	-3.33865	0.611769	0.506903	0.879116	-3.30636	0.128386	0.968567	0.58053	-1.59435	0.47141	-1.06966	0.613916	2.76321	0.999994	0.978176	0.999739	3.04927	0.276914	1.8851	0.625658	3.63552	0.0635483
ENSG00000168594.15	ADAM29	ADAM metallopeptidase domain 29 [Source:HGNC Symbol;Acc:HGNC:207]	9.79404	0.141136	0.976977	0.10398	0.979772	1.89828	0.511534	0.185867	0.96004	0.167533	0.96441	2.93063	0.151643	0.122243	0.987395	0.193055	0.959288	1.04409	0.765524	0.0971723	0.980718	0.091146	0.984711	0.0645457	0.988313	0.0999119	0.999881	-0.0869703	0.99872	1.25173	0.282312	0.984318	0.40199	1.47902	0.147385	1.25409	0.233211	1.05725		1.58643		1.84677	0.312062	2.43796	0.0536428	1.74027
ENSG00000197140.15	ADAM32	ADAM metallopeptidase domain 32 [Source:HGNC Symbol;Acc:HGNC:15479]	83.9232	-0.0533225	0.976977	-0.0491424	0.979772	0.182092	0.863601	0.383717	0.625597	0.945263	0.122064	0.585988	0.376502	-0.291153	0.846242	0.466524	0.548339	0.172643	0.858402	0.372484	0.616558	0.0156182	0.985809	-0.259624	0.751549	-0.472273	0.999881	-0.358543	0.752525	-0.337174	0.703893	-0.379168	0.632124	-0.341023	0.671675	-0.189734	0.835618	-0.236118	0.999994	-0.0106035	0.999739	0.0304381	0.999927	0.0730574	0.999171	-0.0807186	0.978744
ENSG00000151651.16	ADAM8	ADAM metallopeptidase domain 8 [Source:HGNC Symbol;Acc:HGNC:215]	2090.69	0.550525	0.149247	0.206785	0.643534	0.180872	0.709852	-0.00668672	0.989661	-0.292001	0.448063	-0.394352	0.262502	0.527618	0.308058	0.540888	0.155128	0.389285	0.321479	0.00695547	0.988026	0.0216332	0.984711	-0.295894	0.445543	0.371247	0.999881	0.0847888	0.933436	-0.052191	0.954197	0.0519465	0.946362	0.234423	0.621069	0.0741486	0.90734	0.0951457	0.999994	0.10232	0.999739	0.178868	0.978869	0.0722168	0.984677	-0.0846547	0.945198
ENSG00000168615.13	ADAM9	ADAM metallopeptidase domain 9 [Source:HGNC Symbol;Acc:HGNC:216]	15340.9	0.515396	0.143341	0.668321	0.0327751	0.156992	0.731234	0.370733	0.283762	0.556026	0.0704361	0.610548	0.0396535	-0.065001	0.962733	0.0519393	0.933596	0.369037	0.30521	0.344101	0.320223	0.363419	0.278717	0.157538	0.702252	0.254931	0.999881	0.353329	0.471694	0.166166	0.736374	0.242647	0.555933	-0.121547	0.802424	0.111307	0.819474	0.0676655	0.999994	0.0181316	0.999739	0.00267975	0.999927	-0.0341576	0.999942	-0.0879772	0.928771
ENSG00000154734.16	ADAMTS1	ADAM metallopeptidase with thrombospondin type 1 motif 1 [Source:HGNC Symbol;Acc:HGNC:217]	381.964	0.504545	0.768947	1.00332	0.4323	0.588237	0.700249	0.024364	0.987988	-0.133319	0.957612	-0.0646392	0.970245	0.349041	0.917378	0.44259	0.789124	0.467497	0.766696	0.949894	0.445561	0.913289	0.457705	0.819989	0.516145	-4.51133	0.0987118	-1.09592	0.595237	-1.09033	0.505243	0.781631	0.612282	0.66134	0.678426	0.15283	0.951116	-2.2872	0.999994	-2.39064	0.498052	-0.304034	0.999927	-0.0194914	0.999942	0.372707	0.917591
ENSG00000151388.11	ADAMTS12	ADAM metallopeptidase with thrombospondin type 1 motif 12 [Source:HGNC Symbol;Acc:HGNC:14605]	120.511	-0.072904	0.973111	0.361707	0.686779	0.889128	0.232061	0.850794	0.233229	1.16944	0.070665	0.765394	0.264508	0.515565	0.70678	0.815432	0.297787	0.714367	0.359188	1.399	0.0293371	1.46315	0.0195499	1.67315	0.00637986	-3.54559	0.377705	-0.211106	0.950493	-4.47524	0.0110968	1.58353	0.087189	1.71852	0.0543814	-0.358492	0.824355	-1.17282	0.999994	-2.81973	0.37325	-4.67631	0.0260902	-0.620107	0.864774	-1.80069	0.329298
ENSG00000160323.19	ADAMTS13	ADAM metallopeptidase with thrombospondin type 1 motif 13 [Source:HGNC Symbol;Acc:HGNC:1366]	100.938	-0.0522724	0.976977	0.115014	0.918164	0.172527	0.868156	-0.369802	0.643732	0.13381	0.895711	0.48257	0.465949	-0.472633	0.701721	0.904076	0.157647	0.784768	0.214789	0.696768	0.258319	1.14558	0.0355124	0.737626	0.21712	-0.418433	0.999881	-0.0342946	0.999896	0.17124	0.858432	-0.0527696	0.971804	0.045095	0.980916	-0.227284	0.770271	-0.261095	0.999994	0.102957	0.999739	0.209555	0.99022	-0.0112287	0.999942	0.30273	0.801589
ENSG00000138316.11	ADAMTS14	ADAM metallopeptidase with thrombospondin type 1 motif 14 [Source:HGNC Symbol;Acc:HGNC:14899]	492.683	0.874587	0.510348	1.60885	0.124141	1.82681	0.0796268	2.20738	0.0232464	2.50898	0.00641003	2.80058	0.00168753	0.515603	0.83245	2.05367	0.0544181	2.52132	0.0111396	2.87519	0.00182893	3.08776	0.000601596	3.11017	0.000531083	0.458898	0.999881	0.76509	0.68364	0.934693	0.500091	0.770642	0.57015	1.1341	0.338866	0.777156	0.545492	0.955395	0.999994	1.03165	0.957733	0.627767	0.967905	1.22605	0.5754	0.336061	0.917591
ENSG00000166106.4	ADAMTS15	ADAM metallopeptidase with thrombospondin type 1 motif 15 [Source:HGNC Symbol;Acc:HGNC:16305]	246.082	2.84314	1.90083e-06	2.69347	3.50813e-06	2.34692	9.29449e-05	2.29974	8.99042e-05	1.67482	0.00481747	1.66821	0.00428997	2.07485	0.00614641	3.12565	1.46135e-07	2.5213	3.49081e-05	2.38728	4.63497e-05	2.41759	2.89376e-05	1.56582	0.010241	0.362296	0.999881	1.67564	0.0424112	2.00806	0.00495215	2.45522	0.000166286	2.54075	8.48356e-05	2.98645	1.4785e-06	0.970119	0.999994	-0.220273	0.999739	1.149	0.47392	0.65806	0.755941	1.4003	0.147166
ENSG00000140470.15	ADAMTS17	ADAM metallopeptidase with thrombospondin type 1 motif 17 [Source:HGNC Symbol;Acc:HGNC:17109]	108.54	-0.173879	0.90321	0.552504	0.522069	-1.58314	0.0857859	-0.730366	0.426263	0.343304	0.712698	0.438524	0.599396	-1.29817	0.20248	-0.83836	0.301541	-0.526589	0.527236	-1.8448	0.0104001	-1.61666	0.0209542	-0.436745	0.586014	-0.267837	0.999881	-0.174458	0.901374	-0.15265	0.880634	-0.071453	0.954449	0.106826	0.920772	0.114587	0.906236	-0.289324	0.999994	-0.465359	0.988874	0.14954	0.999927	0.0309967	0.999942	0.36212	0.751409
ENSG00000140873.16	ADAMTS18	ADAM metallopeptidase with thrombospondin type 1 motif 18 [Source:HGNC Symbol;Acc:HGNC:17110]	6.22583	0.141144		0.103993	0.979772	0.0856087	0.984562	1.7579	0.563036	2.18474	0.416792	2.16151	0.411526	-1.43951	0.800895	-1.3687		0.0869382	0.983806	-1.46458	0.640498	-1.47061	0.630551	0.888567	0.772654	2.24535	0.999881	3.6295		3.80619	0.035107	3.71178	0.031428	4.5927	0.00463064	3.51409	0.0391597	-0.974968		1.24828		1.984		2.6753	0.200148	2.12286
ENSG00000145808.10	ADAMTS19	ADAM metallopeptidase with thrombospondin type 1 motif 19 [Source:HGNC Symbol;Acc:HGNC:17111]	1349.91	2.02904	0.386002	-0.857853	0.797551	-0.876242	0.804261	1.02888	0.719547	-0.794301	0.804311	-0.825793	0.785104	-1.71904	0.689528	-1.64824	0.548269	-1.759	0.498709	-1.74412	0.479645	-1.75015	0.467995	-1.77675	0.460652	-0.474515	0.999881	-0.79242	0.127298	-0.739323	0.112291	-0.725797	0.0982912	-0.607988	0.181598	-0.918885	0.023477	-0.484518	0.999994	-0.460414	0.905371	-0.211496	0.981106	0.0105927	0.999942	-0.010063	0.992825
ENSG00000249421.2	ADAMTS19-AS1	ADAMTS19 antisense RNA 1 [Source:HGNC Symbol;Acc:HGNC:40797]	90.2547	0.141114	0.976977	0.103957	0.979772	0.0855673	0.984562	0.185841	0.96004	0.167507	0.96441	0.136016	0.970245	0.122237	0.987395	0.193049	0.959288	0.0822848	0.983806	0.0971664	0.980718	0.09114	0.984711	0.0645352	0.988313	-0.251812	0.999881	-0.738153	0.204008	-0.886274	0.062373	-0.873862	0.0521806	-1.19244	0.00455048	-1.27951	0.00176246	-0.510917	0.999994	-0.56549	0.792733	-0.274232	0.964877	-0.123232	0.96432	-0.128087	0.925838
ENSG00000173157.18	ADAMTS20	ADAM metallopeptidase with thrombospondin type 1 motif 20 [Source:HGNC Symbol;Acc:HGNC:17178]	11.2292	2.61725	0.276185	2.94061	0.161765	0.0855395	0.984562	2.02966	0.42576	0.167477	0.96441	0.135987	0.970245	-0.459938	0.946582	-0.417577	0.90339	-0.512976	0.869105	-2.3496	0.290712	-2.35563	0.279851	-2.38223	0.274403	-0.167396	0.999881	1.17088	0.289473	0.699261	0.530992	1.59103	0.0450069	1.38162	0.0902036	1.80828	0.0156645	-0.638102	0.999994	-0.119393	0.999739	0.627173	0.90775	0.161455	0.983049	-0.0685105	0.992639
ENSG00000156140.10	ADAMTS3	ADAM metallopeptidase with thrombospondin type 1 motif 3 [Source:HGNC Symbol;Acc:HGNC:219]	4.20857	-0.182327		-0.810491		-0.3575	0.92097	-0.82179		-2.16451	0.278842	-0.395355	0.889518	0.353292		-0.447535		-0.0108274		-3.39735	0.142834	-1.0278	0.665715	-0.753488	0.770595	2.75384		0.0073744		0.00794404		1.74027	0.639951	3.24764	0.231828	-0.0803686	0.990862	-0.0109089		2.7806		-0.0116688		0.00986697		3.54877
ENSG00000158859.10	ADAMTS4	ADAM metallopeptidase with thrombospondin type 1 motif 4 [Source:HGNC Symbol;Acc:HGNC:220]	4.23263	-0.898009		0.223766		0.282313	0.951728	0.597934		1.59123	0.457753	1.0347	0.653807	-0.248378		0.65595		-1.08926		-0.191215	0.970931	0.789423	0.750682	-0.408946	0.898124	0.586301		0.787187		0.0681103		1.18534	0.66059	1.98301	0.377288	0.356269	0.923612	1.421		0.00839178		-0.604576		-0.256736		-0.680579
ENSG00000049192.15	ADAMTS6	ADAM metallopeptidase with thrombospondin type 1 motif 6 [Source:HGNC Symbol;Acc:HGNC:222]	251.768	2.43272	0.000161825	2.4769	5.34594e-05	1.92265	0.0031067	1.91174	0.00241684	1.89301	0.00197154	2.12933	0.000334579	1.92456	0.020259	2.45296	0.000184232	2.17964	0.000824297	2.63566	1.38311e-05	2.28577	0.000165579	2.34484	0.000101296	3.30347	0.131284	4.63253	0.000175197	5.29582	4.20428e-06	5.89857	8.86852e-08	6.38235	4.29184e-09	6.44144	2.47064e-09	1.15576	0.999994	2.41557	0.0476669	3.3988	0.000234508	4.39898	9.6655e-08	4.56838	1.74699e-08
ENSG00000136378.15	ADAMTS7	ADAM metallopeptidase with thrombospondin type 1 motif 7 [Source:HGNC Symbol;Acc:HGNC:223]	942.31	0.187395	0.713839	0.0599659	0.925006	-0.0612248	0.931328	0.142274	0.762405	0.048315	0.946414	0.325892	0.367975	0.115109	0.909342	0.172321	0.722971	0.122524	0.811285	0.204269	0.629181	0.329641	0.375444	0.306428	0.418169	0.648983	0.478222	2.70572	1.09461e-21	3.23565	4.44383e-32	3.42673	1.59379e-36	3.3642	3.96581e-35	3.08456	1.19287e-29	0.390403	0.999994	1.42786	2.29459e-05	1.74135	1.38063e-08	1.93361	6.87987e-11	1.89556	1.60346e-10
ENSG00000274376.4	ADAMTS7P1	ADAMTS7 pseudogene 1 [Source:HGNC Symbol;Acc:HGNC:49407]	5.7382	-0.280933		-0.620314	0.793202	0.340674	0.909897	0.314738		-0.3781	0.885124	-0.755652	0.70745	-0.495481	0.919196	-0.450795		-2.38912	0.174576	-1.4579	0.417888	-1.99718	0.232575	-2.10953	0.203994	-1.89497		1.03773		-1.86269		1.43862	0.624382	2.53746	0.278488	-1.951	0.538384	-0.0109293		0.0230831		-0.011683		0.00985554		0.0739544
ENSG00000261143.1	ADAMTS7P3	ADAMTS7 pseudogene 3 [Source:HGNC Symbol;Acc:HGNC:49409]	23.5706	0.153728	0.929553	-0.019002	0.98676	-0.935369	0.357153	-0.257853	0.835918	0.189871	0.888176	0.493168	0.605441	-0.587624	0.723503	-0.142265	0.924181	-0.359972	0.754044	-0.546102	0.576069	-0.231583	0.842419	0.418013	0.676453	1.61165	0.613424	3.81074	4.05037e-06	3.19688	0.000135404	2.81088	0.000803978	2.86137	0.000584952	2.96423	0.000270603	0.353708	0.999994	-0.336356	0.999739	0.432075	0.97784	1.62444	0.138384	1.5523	0.12704
ENSG00000218052.6	ADAMTS7P4	ADAMTS7 pseudogene 4 [Source:HGNC Symbol;Acc:HGNC:49410]	8.38353	-0.576344	0.788534	-0.405855	0.845563	-0.847499	0.640141	0.113128	0.96004	-0.265048	0.908854	0.820348	0.588933	0.366943	0.933041	0.50481		0.0595933	0.983806	0.657516	0.704741	0.426191	0.819172	-0.468102	0.805955	-1.16247	0.999881	-1.02745	0.811984	-0.195535	0.974831	-1.08689	0.709254	-0.296925	0.940546	-1.25539	0.642827	0.850938		-0.938717		3.04009		-0.951946	0.938809	-0.887848
ENSG00000163638.13	ADAMTS9	ADAM metallopeptidase with thrombospondin type 1 motif 9 [Source:HGNC Symbol;Acc:HGNC:13202]	1068.69	0.820887	0.480719	0.643363	0.563379	1.06987	0.297494	0.948951	0.342456	0.818186	0.408064	1.05948	0.245271	0.613421	0.745122	1.57784	0.104592	1.96421	0.0293364	1.88444	0.0281838	1.81003	0.0332765	1.55151	0.0755499	-0.983478	0.999881	-0.522577	0.773731	-0.894158	0.454557	-0.718754	0.544763	-0.723121	0.531542	-0.886073	0.4054	-0.192594	0.999994	-0.555102	0.999739	-0.526134	0.968875	-0.516599	0.877143	-0.495	0.821385
ENSG00000241158.7	ADAMTS9-AS1	ADAMTS9 antisense RNA 1 [Source:HGNC Symbol;Acc:HGNC:40625]	8.9274	0.33394	0.87973	-0.0250661	0.987948	-0.62457	0.725548	-1.04882	0.481639	-0.774787	0.606653	-0.192524	0.931398	0.704212	0.81525	1.49309		2.06219	0.119648	1.92352	0.129463	2.14852	0.0787959	2.14508	0.0790819	-3.36904	0.694295	-0.179129	0.989506	-1.61328	0.536019	-3.41268	0.116716	-1.66215	0.478637	-2.46332	0.286336	-1.38966		-0.00820474		-0.879631		-3.31329	0.288163	-4.21106
ENSG00000241684.7	ADAMTS9-AS2	ADAMTS9 antisense RNA 2 [Source:HGNC Symbol;Acc:HGNC:42435]	4.90491	0.465752		-1.10608		-0.950338	0.648387	-0.475146		0.319027	0.899241	0.535883	0.786053	-1.22994	0.684142	-2.29688		-0.97053		-0.226518	0.934646	-0.332354	0.887711	-1.13364	0.512755	1.53545		-1.8627		-0.142165		-0.0351672	0.992064	-0.00997555	0.997602	0.67668	0.848063	-0.0109234		0.0230765		-0.0116804		1.76063		0.0739483
ENSG00000178031.18	ADAMTSL1	ADAMTS like 1 [Source:HGNC Symbol;Acc:HGNC:14632]	9.07876	1.17654	0.710837	1.45517	0.576936	2.46649	0.283252	1.00396	0.729587	0.905318	0.751508	-0.512455	0.892849	3.26725	0.39193	4.78373		2.11057	0.504295	3.01374	0.240868	2.69871	0.305658	4.55427	0.0373487	-0.621507	0.999881	-0.606557	0.876797	0.103787	0.994472	0.904844	0.690712	1.03106	0.63145	0.68307	0.771065	-1.15978		-0.0977659		-0.00454594		0.690504	0.926302	-0.177899
ENSG00000156218.13	ADAMTSL3	ADAMTS like 3 [Source:HGNC Symbol;Acc:HGNC:14633]	178.626	1.20265	0.00639389	0.944207	0.0305864	1.16865	0.00633004	0.440359	0.386554	0.795983	0.0639084	0.439477	0.355175	1.35216	0.0104934	1.76982	2.18568e-05	1.88152	3.68524e-06	1.50367	0.000181212	1.26549	0.00179029	1.11015	0.00714404	-0.479944	0.999881	-0.383998	0.591547	-0.478226	0.364955	-0.566714	0.22395	-0.465322	0.339665	-1.04349	0.00836745	-0.29963	0.999994	-0.105133	0.999739	-0.173249	0.989015	-0.131203	0.957455	-0.0381334	0.992639
ENSG00000143382.16	ADAMTSL4	ADAMTS like 4 [Source:HGNC Symbol;Acc:HGNC:19706]	264.306	-0.219951	0.808691	0.768992	0.193284	0.823725	0.168818	0.273793	0.712129	0.435396	0.491301	0.869623	0.102237	-0.416445	0.7126	-0.182398	0.838997	-0.0633086	0.962969	0.108739	0.908949	0.391015	0.545436	0.22694	0.761746	-0.729194	0.999881	0.1029	0.961692	0.0331249	0.99793	0.25144	0.774085	0.477573	0.501174	-0.197471	0.826204	-0.514386	0.999994	0.00204236	0.99985	-0.0267906	0.999927	0.235221	0.92847	0.0215497	0.992639
ENSG00000237781.3	ADAMTSL4-AS2	ADAMTSL4 antisense RNA 2 [Source:HGNC Symbol;Acc:HGNC:40895]	5.40094	0.4931		-1.27297	0.545084	-1.32571	0.543851	-0.913909		-0.5428	0.820837	-1.08122	0.582341	-2.47407	0.399543	-0.305579		-1.39051	0.504619	0.140635	0.979129	-0.2822	0.922541	-0.492976	0.83762	1.10073		1.71532		1.37851		3.05758	0.100236	1.36173	0.571497	2.54334	0.184219	-1.01691		1.22988		0.227337		1.72695		0.958471
ENSG00000185761.11	ADAMTSL5	ADAMTS like 5 [Source:HGNC Symbol;Acc:HGNC:27912]	234.707	0.628283	0.0710097	0.709681	0.0264363	0.875724	0.00521553	0.732964	0.0196348	0.884587	0.00265576	1.36844	6.36257e-07	0.177473	0.818119	0.603363	0.0860248	0.794537	0.0132434	0.997273	0.000677822	1.10037	0.0001174	1.39208	5.36259e-07	-0.52482	0.667246	-0.219292	0.71256	-0.547064	0.120674	-1.01569	0.000515703	-0.98919	0.000731906	-1.02574	0.00035268	-0.664435	0.58634	-0.47028	0.611083	-0.468372	0.487281	-0.289232	0.717373	0.00737444	0.992825
ENSG00000105963.15	ADAP1	ArfGAP with dual PH domains 1 [Source:HGNC Symbol;Acc:HGNC:16486]	313.372	-1.07726	0.0390574	-0.743938	0.157948	-0.81892	0.121976	-0.861614	0.0866343	-0.879828	0.0691075	-0.995927	0.032427	-0.0709524	0.98649	-0.611213	0.294592	-0.362467	0.565235	-0.811071	0.105335	-0.353771	0.544976	-0.358368	0.540225	0.100117	0.999881	0.0599964	0.984641	0.377806	0.581955	0.425072	0.493646	0.487207	0.40287	0.586238	0.277601	0.380435	0.999994	0.498899	0.937233	0.125384	0.999927	-0.00409202	0.999942	0.0835747	0.969463
ENSG00000184060.11	ADAP2	ArfGAP with dual PH domains 2 [Source:HGNC Symbol;Acc:HGNC:16487]	62.5789	0.387063	0.688748	0.528145	0.504953	-0.0662152	0.977582	0.170494	0.868896	-0.435549	0.585883	-0.220668	0.807825	0.048265	0.987395	0.0548344	0.959288	-0.243894	0.808234	-0.0632395	0.973996	0.661331	0.349668	-0.506222	0.517535	0.0936175	0.999881	0.310195	0.814243	0.35897	0.703255	0.417114	0.616828	0.0703018	0.965918	-0.0855816	0.947659	0.763911	0.999994	0.867302	0.700913	1.13511	0.281194	0.898296	0.414369	1.31117	0.0820601
ENSG00000160710.18	ADAR	adenosine deaminase RNA specific [Source:HGNC Symbol;Acc:HGNC:225]	14172	-0.0644923	0.848795	0.085941	0.755622	0.262983	0.223608	0.311709	0.116904	0.188161	0.375992	0.252702	0.19433	-0.261042	0.404527	0.210246	0.368478	0.294406	0.159636	0.302111	0.124526	0.338473	0.0747876	0.282974	0.149633	0.0355473	0.999881	0.0230929	0.985481	0.165794	0.528996	0.0316023	0.935926	0.104383	0.701579	0.0494603	0.878762	0.0704254	0.999994	0.0435644	0.999739	0.134017	0.946658	0.0278501	0.995092	0.304203	0.249532
ENSG00000197381.17	ADARB1	adenosine deaminase RNA specific B1 [Source:HGNC Symbol;Acc:HGNC:226]	1119.39	-0.389093	0.0437364	-0.766253	3.96737e-06	-0.539434	0.00220713	-0.682643	4.34084e-05	-0.639858	9.04506e-05	-0.625102	0.000105562	-0.253163	0.381511	-0.409799	0.0327321	-0.626451	0.000304116	-0.646282	8.86726e-05	-0.51131	0.00211621	-0.510476	0.00212341	-0.242393	0.917258	-0.217553	0.415286	-0.220381	0.306627	-0.257812	0.17908	-0.0913546	0.719887	-0.191432	0.341905	-0.125671	0.999994	-0.127069	0.999739	-0.0939508	0.974138	-0.187195	0.633932	-0.0924412	0.830617
ENSG00000185736.16	ADARB2	adenosine deaminase RNA specific B2 (inactive) [Source:HGNC Symbol;Acc:HGNC:227]	5.71218	-1.05534		-3.7519	0.179084	-1.71967	0.559536	0.539663		1.54096	0.531491	1.83855	0.422756	-4.37313	0.25277	-1.80729		-0.861944	0.797824	-0.841925	0.788758	-0.67944	0.83255	-0.495054	0.890629	0.376535		0.494807		0.549691		1.39308	0.633456	1.02464	0.745896	0.204205	0.971714	-1.20752		-0.316164		-0.31029		-1.54968		-0.785429
ENSG00000065457.11	ADAT1	adenosine deaminase tRNA specific 1 [Source:HGNC Symbol;Acc:HGNC:228]	2547.62	0.00153628	0.996714	0.227943	0.243581	0.229906	0.252926	0.266946	0.149631	0.205002	0.276953	0.121582	0.553584	0.098167	0.815615	0.34594	0.0718589	0.286846	0.133517	0.320368	0.069334	0.292586	0.0984991	0.439965	0.00761844	-0.0942079	0.999881	-0.21528	0.405743	-0.189751	0.385934	-0.274511	0.132318	-0.326219	0.0597782	-0.286455	0.103101	0.0884392	0.999994	-0.0158354	0.999739	0.0087482	0.999927	-0.0796941	0.916521	0.0795969	0.858574
ENSG00000189007.16	ADAT2	adenosine deaminase tRNA specific 2 [Source:HGNC Symbol;Acc:HGNC:21172]	477.433	-0.554092	0.183299	-0.852676	0.0172405	-0.875002	0.0161874	-1.06469	0.00191945	-1.03411	0.00193872	-1.42407	7.64307e-06	-0.480144	0.420197	-0.620872	0.124386	-0.739268	0.0499982	-1.13104	0.000747573	-1.23839	0.000158573	-1.70902	8.17851e-08	0.131993	0.999881	-0.575693	0.24272	-0.792308	0.0391891	-0.534018	0.181218	-0.514984	0.196851	-0.959083	0.00509258	0.25019	0.999994	0.0774284	0.999739	0.10815	0.999142	-0.232656	0.855279	-0.619713	0.211768
ENSG00000213638.6	ADAT3	adenosine deaminase tRNA specific 3 [Source:HGNC Symbol;Acc:HGNC:25151]	111.212	-0.323312	0.526938	-0.270393	0.572214	-0.59501	0.152695	-0.349431	0.431304	-0.810734	0.0275442	-0.414173	0.300101	0.329989	0.666357	0.232264	0.65879	0.264809	0.587453	-0.305747	0.500951	0.175308	0.724812	0.0632531	0.930344	-0.112936	0.999881	0.378969	0.546093	0.606394	0.157797	0.25328	0.626972	0.252903	0.621725	-0.0975779	0.881536	0.375947	0.999994	0.342693	0.988441	0.395147	0.813882	-0.0119595	0.999942	0.175075	0.861672
ENSG00000063761.16	ADCK1	aarF domain containing kinase 1 [Source:HGNC Symbol;Acc:HGNC:19038]	409.654	-0.16431	0.701933	-0.131959	0.744698	-0.186103	0.62934	0.0549351	0.912726	-0.205008	0.542858	0.0818756	0.840887	-0.0206228	0.987395	-0.241338	0.511317	-0.0976671	0.824175	-0.134344	0.725814	-0.0160968	0.984711	0.251545	0.432383	0.0671534	0.999881	0.290046	0.511939	0.302484	0.386753	0.0816001	0.861825	0.35746	0.240472	0.259925	0.425145	0.0792387	0.999994	0.157887	0.999739	0.105006	0.991887	0.0901369	0.953872	0.191507	0.736647
ENSG00000133597.11	ADCK2	aarF domain containing kinase 2 [Source:HGNC Symbol;Acc:HGNC:19039]	1007.13	-0.208837	0.523527	-0.0882179	0.809193	-0.0254938	0.975058	-0.148429	0.634121	-0.169647	0.556727	-0.112021	0.714756	0.0678263	0.934051	-0.0655175	0.877289	-0.0376031	0.940454	-0.0746034	0.838086	0.0502203	0.902481	0.106434	0.748109	0.0527519	0.999881	-0.0798544	0.896679	-0.166878	0.63262	-0.412769	0.0993354	-0.333689	0.202971	-0.311995	0.234363	-0.000736187	0.999994	-0.0644581	0.999739	-0.137662	0.969124	-0.148836	0.858919	0.0172665	0.992639
ENSG00000173137.12	ADCK5	aarF domain containing kinase 5 [Source:HGNC Symbol;Acc:HGNC:21738]	837.907	0.0331154	0.957452	0.322523	0.212229	0.0582592	0.893843	0.150263	0.617598	0.0648897	0.859483	0.0174711	0.970245	0.462318	0.164493	0.277311	0.33085	0.320838	0.226148	0.156165	0.596997	0.122172	0.689982	0.180038	0.521214	-0.0195535	0.999881	0.0157016	0.999896	0.0773779	0.85641	-0.0958873	0.795584	-0.0164178	0.988637	-0.232221	0.398801	0.0511857	0.999994	0.141877	0.999739	0.0681295	0.999927	0.0715386	0.959714	0.112612	0.849475
ENSG00000164742.16	ADCY1	adenylate cyclase 1 [Source:HGNC Symbol;Acc:HGNC:232]	4147.44	0.187201	0.882497	0.327223	0.729488	-0.270204	0.805932	-0.274991	0.78388	-0.0816397	0.960753	-0.316232	0.723657	0.436625	0.757777	-0.147526	0.904297	-0.131532	0.915013	-0.265606	0.777975	-0.080985	0.958471	-0.0604243	0.977312	-0.553635	0.999881	-1.0672	0.113922	-1.06549	0.0737275	-1.36974	0.00988534	-1.22625	0.0229376	-1.39104	0.00718525	-0.33516	0.999994	-0.470053	0.988874	-0.340965	0.964939	-0.406626	0.808843	0.054994	0.991385
ENSG00000143199.18	ADCY10	adenylate cyclase 10 [Source:HGNC Symbol;Acc:HGNC:21285]	4.84852	1.51761		3.29114		3.09341	0.136625	2.78871		1.95718	0.375748	3.6666	0.0423932	0.827189	0.819279	0.783935		1.24586		0.232235	0.93978	0.65251	0.749528	0.434961	0.852992	-0.439213		-0.569668		-0.216513		-0.947246	0.62646	-0.667662	0.748712	-0.711042	0.719999	0.533626		1.13737		1.70253		1.14201		-0.121162
ENSG00000161912.18	ADCY10P1	ADCY10 pseudogene 1 [Source:HGNC Symbol;Acc:HGNC:44143]	51.5098	0.485293	0.501752	0.848039	0.133107	1.35256	0.00902034	1.36935	0.00666988	1.40297	0.00377622	1.34936	0.00477902	0.619864	0.504222	0.733962	0.228783	1.11436	0.0379181	1.37096	0.00484822	1.23106	0.0118117	1.37084	0.00415964	0.191833	0.999881	-0.398991	0.661207	-0.329933	0.659839	-0.0865337	0.931494	-0.608803	0.292899	-0.759684	0.160251	-0.210548	0.999994	-0.479855	0.952074	-0.338125	0.946905	-0.614726	0.521004	-0.478007	0.579544
ENSG00000138031.15	ADCY3	adenylate cyclase 3 [Source:HGNC Symbol;Acc:HGNC:234]	1125.85	-0.438826	0.291108	-0.487712	0.196987	-0.463742	0.238498	-0.44343	0.23964	-0.650213	0.0550595	-0.662386	0.0455492	-0.592633	0.246868	-0.44938	0.269102	-0.6124	0.0978623	-0.803376	0.0159886	-0.961597	0.00271172	-0.701104	0.0365054	0.226371	0.999881	0.0315856	0.997016	-0.11948	0.848515	-0.558625	0.128038	-0.450016	0.243237	-0.474265	0.20454	0.153303	0.999994	0.0486908	0.999739	-0.00741695	0.999927	-0.105067	0.959714	0.218223	0.773885
ENSG00000129467.14	ADCY4	adenylate cyclase 4 [Source:HGNC Symbol;Acc:HGNC:235]	3.34268	0.140975		1.84318		1.82175		2.90424		2.17021		4.87531		-0.371085		-3.08873		-1.26661		-4.1464		0.304328		-4.17903	0.0669188	0.317207		-0.0666988		-2.35923		-1.12618		-0.659035		-1.52523	0.495184	1.46778		0.360201		-0.364301		-1.5077		0.891214
ENSG00000173175.15	ADCY5	adenylate cyclase 5 [Source:HGNC Symbol;Acc:HGNC:236]	719.537	2.45883	0.106482	2.32559	0.109483	2.68394	0.0580013	3.22749	0.0133323	3.91102	0.00116093	4.03994	0.000584554	-0.830504	0.69942	0.384029	0.786319	0.759292	0.490177	1.13089	0.221364	1.9034	0.0165875	1.99692	0.0110107	-0.940303	0.805384	-1.37883	0.0526843	-1.1865	0.0785567	-1.50968	0.0122482	-1.60562	0.00655733	-1.54393	0.00843207	-0.896245	0.999994	-1.09154	0.42418	-1.13026	0.287157	-1.41371	0.0714294	-1.3001	0.0876832
ENSG00000174233.12	ADCY6	adenylate cyclase 6 [Source:HGNC Symbol;Acc:HGNC:237]	2493.54	0.0343209	0.958432	0.106858	0.767938	0.115367	0.757666	0.0347174	0.947202	0.0551191	0.896426	0.108621	0.733742	-0.266409	0.560068	0.320497	0.270546	0.289018	0.313756	0.236123	0.407151	0.319331	0.221068	0.369478	0.145369	-0.307694	0.999881	-0.252683	0.53402	-0.186842	0.598211	-0.457069	0.0730886	-0.33115	0.227424	-0.577361	0.014413	-0.178631	0.999994	-0.0520936	0.999739	-0.0363036	0.999927	-0.146766	0.867209	0.0154877	0.992639
ENSG00000257660.5	ADCY6-DT	ADCY6 divergent transcript [Source:HGNC Symbol;Acc:HGNC:53332]	2.3555	-2.02684		-3.07985		-4.06003		-1.1198		-0.846106		-2.09631		2.26422		1.16202		-1.83316		0.0133125		-1.8243		2.86011		1.8126		-0.974093		-0.783894		-0.949561		0.025407		-0.469319		-1.00626		-0.370532		-1.19894		-0.0159946		-0.311858
ENSG00000121281.13	ADCY7	adenylate cyclase 7 [Source:HGNC Symbol;Acc:HGNC:238]	280.626	0.879941	0.022816	0.99308	0.00544036	0.736457	0.0551536	0.516204	0.191882	0.323033	0.44413	0.410491	0.293294	0.228475	0.788291	1.03668	0.00630652	0.756309	0.0505299	0.509112	0.195084	0.474721	0.22686	0.26887	0.546649	0.849209	0.348204	1.30588	0.00109365	1.00141	0.0157211	1.14446	0.00263617	1.38567	0.000141898	1.72812	5.82286e-07	0.47973	0.999994	0.614816	0.600781	0.898506	0.102882	0.485379	0.559649	0.327508	0.6824
ENSG00000155897.10	ADCY8	adenylate cyclase 8 [Source:HGNC Symbol;Acc:HGNC:239]	4.82529	0.726429		0.709256		-0.0420812	0.989715	0.773462		0.791512	0.788157	1.54164	0.519187	0.252737	0.987395	0.996051		1.28799		0.473526	0.89087	-1.09762	0.693683	-0.183085	0.980262	-0.0243203		0.00738934		0.007962		-0.0679589	0.990194	-0.0753251	0.989865	-0.0803525	0.990862	-3.85898		-3.82498		-3.85974		-3.83821		-3.77411
ENSG00000162104.10	ADCY9	adenylate cyclase 9 [Source:HGNC Symbol;Acc:HGNC:240]	1908.84	0.184365	0.473834	0.411669	0.0359072	0.457157	0.0198624	0.450243	0.0183296	0.517465	0.00414852	0.726424	2.04099e-05	-0.123701	0.779437	0.53119	0.00807402	0.597341	0.00171953	0.802068	4.47914e-06	0.87256	3.64419e-07	0.995285	3.24109e-09	-0.434484	0.230922	-0.583644	0.00252147	-0.604416	0.000911389	-0.721868	2.34128e-05	-0.735206	1.45937e-05	-0.736314	1.16359e-05	-0.400979	0.613248	-0.496629	0.0488506	-0.397191	0.161446	-0.406547	0.108241	-0.0413872	0.953005
ENSG00000087274.19	ADD1	adducin 1 [Source:HGNC Symbol;Acc:HGNC:243]	5707.06	0.279968	0.178922	0.352268	0.0572656	0.393486	0.0340508	0.32945	0.07411	0.351299	0.0465353	0.444213	0.00768918	0.0609431	0.914464	0.256214	0.219449	0.199126	0.350544	0.33264	0.0660035	0.317363	0.0783542	0.403346	0.0195933	0.0529218	0.999881	0.183622	0.533405	0.188945	0.418572	0.0128548	0.986632	0.0447682	0.890009	0.00234101	0.994415	0.0286767	0.999994	0.0170153	0.999739	0.122473	0.951304	0.166918	0.717833	0.317903	0.181189
ENSG00000075340.23	ADD2	adducin 2 [Source:HGNC Symbol;Acc:HGNC:244]	10.7481	1.10413	0.441864	1.98134	0.0785235	1.87579	0.108878	1.91867	0.0856177	1.76114	0.10884	1.45846	0.19131	1.52387	0.378947	0.699572	0.646574	0.147801	0.95416	0.77164	0.563391	0.901115	0.476582	1.02805	0.403069	-0.0242666	0.999881	0.00743843	0.999896	0.00800825	0.999366	1.80978	0.542401	2.83906	0.207716	1.80413	0.520869	1.62654		-0.121482		-1.91344	0.902442	1.39312	0.798199	-1.8278
ENSG00000148700.15	ADD3	adducin 3 [Source:HGNC Symbol;Acc:HGNC:245]	2418.49	0.473565	0.352396	0.238329	0.66576	0.187736	0.763748	0.224784	0.683906	0.578043	0.171804	0.520534	0.217339	0.0140505	0.990138	0.335376	0.532768	0.594511	0.19021	0.62146	0.144088	0.501156	0.25197	0.266034	0.599882	-0.388303	0.999881	-0.452642	0.492002	-0.531613	0.290357	-0.388612	0.4521	-0.520816	0.263317	-0.803675	0.0492696	-0.442857	0.999994	-0.47088	0.881266	-0.396237	0.859661	-0.246575	0.866236	-0.308615	0.708718
ENSG00000203876.10	ADD3-AS1	ADD3 antisense RNA 1 [Source:HGNC Symbol;Acc:HGNC:48682]	2.36593	-4.33843		-0.249512		0.585946		0.365686		-4.31203		-0.560395		-1.53033		-1.07339		-2.28263		-0.251828		-1.98068		-0.843992		-2.58653		-2.55481		-2.55424		-0.475801		0.435313		-2.64256	0.492712	1.14989		2.23408		-0.0117214		-0.951977		-0.887877
ENSG00000020181.18	ADGRA2	adhesion G protein-coupled receptor A2 [Source:HGNC Symbol;Acc:HGNC:17849]	150.896	-2.16822	0.107286	-0.0596245	0.979772	0.121665	0.956013	0.422717	0.721076	0.409604	0.718899	0.892915	0.311824	-1.15016	0.49809	0.479724	0.684679	0.897824	0.345269	0.864435	0.341484	1.51564	0.0500872	1.64591	0.0296187	1.20489	0.478222	1.72401	0.010887	1.713	0.00716312	1.44816	0.0219061	1.10939	0.0960684	0.955252	0.161866	0.600093	0.999994	1.11691	0.430305	1.09646	0.35122	0.892378	0.443278	1.11628	0.190567
ENSG00000152990.14	ADGRA3	adhesion G protein-coupled receptor A3 [Source:HGNC Symbol;Acc:HGNC:13839]	3845.56	0.0216598	0.974312	-0.158416	0.523506	-0.0920816	0.760736	-0.219671	0.331149	-0.119527	0.630137	-0.172387	0.437302	-0.0892979	0.86295	-0.0797497	0.798436	-0.295869	0.177765	-0.367379	0.0653217	-0.519284	0.00528782	-0.554871	0.00259534	0.357647	0.550551	0.319787	0.23296	0.463192	0.0245036	0.625061	0.000661032	0.576609	0.00193283	0.498742	0.00797846	0.155194	0.999994	0.218404	0.911842	0.335404	0.371277	0.408695	0.131001	0.38922	0.122111
ENSG00000181790.12	ADGRB1	adhesion G protein-coupled receptor B1 [Source:HGNC Symbol;Acc:HGNC:943]	88.9711	0.36943	0.833266	0.791082	0.512529	-4.26807	0.0169181	-0.366717	0.824495	0.720847	0.536653	0.570898	0.634945	-0.073241	0.987395	-0.098713	0.959288	0.0518679	0.983806	0.0678548	0.980718	-0.0529239	0.984711	-0.854197	0.48564	0.207801	0.999881	0.957482	0.307468	0.717013	0.402983	0.855243	0.257698	1.15333	0.0937591	0.943306	0.186357	0.175458	0.999994	0.748421	0.896602	0.938693	0.55664	0.789489	0.565894	0.943946	0.33698
ENSG00000121753.13	ADGRB2	adhesion G protein-coupled receptor B2 [Source:HGNC Symbol;Acc:HGNC:944]	137.612	-0.137246	0.86215	0.264494	0.643379	0.610867	0.20213	0.429526	0.387374	0.842149	0.0415778	1.21601	0.00143019	0.132467	0.923801	0.490976	0.331958	0.374522	0.471262	0.758078	0.0696921	0.856194	0.0337861	0.908148	0.0227924	0.230836	0.999881	0.732806	0.162911	0.864523	0.0476372	0.690578	0.112811	0.929791	0.0204335	0.872621	0.0295516	0.131553	0.999994	0.045715	0.999739	0.210113	0.979723	0.167298	0.931964	0.359928	0.641966
ENSG00000111452.13	ADGRD1	adhesion G protein-coupled receptor D1 [Source:HGNC Symbol;Acc:HGNC:19893]	38.3475	-1.00507	0.540603	-0.593121	0.706807	-0.625888	0.702788	1.20643	0.280249	0.954985	0.403637	0.499908	0.703812	-0.169292	0.987395	1.93078	0.138059	3.3258	0.00238306	2.44171	0.0273009	2.58453	0.0158798	2.32425	0.0343844	-1.14627	0.887152	-1.11694	0.337169	-0.876239	0.397572	-1.42139	0.09282	-1.3719	0.104499	-1.13011	0.194181	-1.12096	0.999994	-0.644352	0.998758	-0.665879	0.910909	-0.854011	0.641307	-0.563666	0.738448
ENSG00000180264.11	ADGRD2	adhesion G protein-coupled receptor D2 [Source:HGNC Symbol;Acc:HGNC:18651]	6.30352	-3.03745		-3.0746	0.144051	-4.05478	0.046852	-2.99272	0.149673	-3.97284	0.0370728	-4.00434	0.0319267	0.122187	0.987395	0.192999		0.0822332	0.983806	0.0971165	0.980718	0.0910885	0.984711	0.0644837	0.988313	-0.461676	0.999881	0.332409		0.314721	0.882166	-0.134638	0.962368	0.295839	0.882112	0.368625	0.837313	-0.678041		0.49594		0.0919923		-0.590139	0.899167	-0.0520127
ENSG00000174837.15	ADGRE1	adhesion G protein-coupled receptor E1 [Source:HGNC Symbol;Acc:HGNC:3336]	1.94297	0.141219		0.104059		0.0856737		2.18027		0.167619		0.13613		0.122231		0.193043		0.0822785		0.097166		2.4747		1.91188		1.08452		1.83377		1.58367		0.866754		0.969396		1.87727		3.37654		1.76731		3.32245		2.96347		3.44145
ENSG00000127507.18	ADGRE2	adhesion G protein-coupled receptor E2 [Source:HGNC Symbol;Acc:HGNC:3337]	293.637	-0.0523819	0.976977	-0.691927	0.297646	-0.55252	0.451535	-0.0362789	0.966351	0.17118	0.847553	0.157467	0.856133	-0.366231	0.781888	-0.0376959	0.967404	0.14768	0.881901	0.0224396	0.980718	-0.0679981	0.962172	0.0969619	0.931512	1.06938	0.655575	1.13531	0.160212	1.62849	0.0101184	1.98225	0.00058643	1.70345	0.0041148	2.10406	0.000172004	0.103528	0.999994	0.131094	0.999739	-0.0596203	0.999927	-0.448177	0.837186	-0.0397317	0.992639
ENSG00000123146.20	ADGRE5	adhesion G protein-coupled receptor E5 [Source:HGNC Symbol;Acc:HGNC:1711]	1261.93	-0.386401	0.133146	-0.521492	0.0219667	-0.398912	0.103432	-0.341085	0.158597	-0.37165	0.105953	-0.4847	0.0244753	-0.109286	0.849964	0.0950507	0.789124	-0.0198729	0.977621	-0.266225	0.29068	-0.278505	0.254671	-0.289976	0.233148	0.127598	0.999881	0.476786	0.0818685	0.666626	0.00287423	0.528542	0.0193012	0.479648	0.0361388	0.580455	0.00725786	0.031423	0.999994	0.240906	0.933983	0.0401152	0.999927	0.0159626	0.999942	0.53397	0.0492128
ENSG00000153292.16	ADGRF1	adhesion G protein-coupled receptor F1 [Source:HGNC Symbol;Acc:HGNC:18990]	3084.48	-0.0111798	0.995568	-0.290883	0.857409	-0.308094	0.85633	-0.285325	0.854047	0.159209	0.938081	-0.035426	0.977416	-0.149719	0.984346	0.106294	0.959288	0.20109	0.913668	0.0276883	0.984451	-0.21722	0.89648	-0.267902	0.863993	-1.62662	0.999881	-2.50296	0.304631	0.378297	0.869593	0.590893	0.748309	0.98942	0.517369	2.94764	0.00632972	-0.589626	0.999994	-2.19581	0.821059	-0.182118	0.999927	0.185761	0.995588	-2.28055	0.421668
ENSG00000164393.10	ADGRF2	adhesion G protein-coupled receptor F2 [Source:HGNC Symbol;Acc:HGNC:18991]	3.87861	2.0746		1.40567		-0.354532		1.44472		1.19212		0.996593	0.7517	2.30204		1.97329		0.174148		1.30228		0.512026	0.899236	-0.357975	0.946286	-0.0244361		2.49356		4.2114		5.50778		5.9041	0.021503	7.29626	0.00249526	-0.0108916		2.96786		3.49932		1.91218		4.61749
ENSG00000173567.16	ADGRF3	adhesion G protein-coupled receptor F3 [Source:HGNC Symbol;Acc:HGNC:18989]	17.7968	-1.08656	0.332834	-0.919693	0.388944	0.0639306	0.984562	-1.03134	0.314155	-0.262546	0.845644	-0.275489	0.827267	0.340141	0.895499	-0.225005	0.891344	0.73982	0.509423	0.932165	0.353409	1.00289	0.300085	0.209113	0.888462	0.720248	0.999881	1.57969	0.22988	0.527553	0.749393	1.83088	0.0677836	1.7335	0.085414	1.30959	0.225793	-0.257005	0.999994	-0.308968	0.999739	-0.66252	0.95028	0.677059	0.808521	0.0779254	0.992639
ENSG00000153294.12	ADGRF4	adhesion G protein-coupled receptor F4 [Source:HGNC Symbol;Acc:HGNC:19011]	1819.99	1.31999	0.0149876	1.00201	0.0616935	0.913951	0.102002	0.839294	0.123923	0.968008	0.0589769	0.844669	0.0995211	0.818846	0.307677	1.03753	0.0674838	0.887548	0.114454	0.917841	0.0811838	0.785538	0.141966	0.697658	0.203133	0.990884	0.472411	1.74759	0.000623802	2.15903	3.79844e-06	2.68186	1.37187e-09	2.88565	4.67504e-11	3.038	2.40213e-12	0.89395	0.999994	1.36716	0.046112	1.52506	0.0106417	1.57058	0.0053821	1.41462	0.0137545
ENSG00000069122.19	ADGRF5	adhesion G protein-coupled receptor F5 [Source:HGNC Symbol;Acc:HGNC:19030]	18.7881	1.55133	0.193819	1.31628	0.255157	0.703305	0.618672	1.00092	0.408292	2.04232	0.0407723	1.70655	0.0905987	0.271201	0.938541	0.328784	0.84889	0.173576	0.93315	0.608391	0.644086	0.997615	0.384553	0.804517	0.505024	-3.50426	0.56988	-3.47255	0.169527	-3.47198	0.114056	-1.75477	0.443788	0.201299	0.952292	1.8575	0.180941	-0.0109641	0.999994	0.0230425	0.999739	-0.0117178	0.999927	4.16995	0.0942188	4.20967	0.0683629
ENSG00000227582.2	ADGRF5P1	adhesion G protein-coupled receptor F5 pseudogene 1 [Source:HGNC Symbol;Acc:HGNC:32922]	13.9434	-0.225871	0.925431	0.658637	0.631627	1.16875	0.327567	1.26166	0.253469	1.52357	0.130333	1.33664	0.189062	0.835023	0.680412	1.20406	0.296261	1.87181	0.0561222	1.89228	0.0403704	2.4687	0.00394243	1.88755	0.0373882	-0.119156	0.999881	0.099651	0.983932	0.355036	0.791183	0.114379	0.947688	0.0743881	0.976991	-0.999514	0.28342	-0.837	0.999994	-0.279182	0.999739	-0.694338	0.89439	-0.0778683	0.999942	-0.0104371	0.995413
ENSG00000205336.14	ADGRG1	adhesion G protein-coupled receptor G1 [Source:HGNC Symbol;Acc:HGNC:4512]	9667.85	0.681028	0.124724	0.786801	0.0513762	0.897866	0.02559	0.939764	0.0151037	0.998148	0.00698088	1.07695	0.00278001	0.3848	0.617403	0.89872	0.0329965	0.950323	0.0179137	1.11758	0.0026247	1.20657	0.000867509	1.18126	0.00111196	0.787776	0.397294	1.39208	0.000233086	1.6464	2.9312e-06	1.84086	5.41687e-08	1.82562	7.05446e-08	1.91494	1.0589e-08	0.642772	0.999994	0.914531	0.107748	0.943481	0.0677058	0.941359	0.0501101	1.20832	0.00324196
ENSG00000173698.18	ADGRG2	adhesion G protein-coupled receptor G2 [Source:HGNC Symbol;Acc:HGNC:4516]	45.6626	0.459177	0.678813	0.214832	0.860189	0.264858	0.825656	0.193333	0.872629	1.10383	0.138996	0.993201	0.181505	0.725866	0.61003	0.220011	0.864182	0.557246	0.557052	0.444359	0.639542	0.0551469	0.984711	0.272514	0.798431	-0.0635083	0.999881	0.367851	0.807307	0.565862	0.567848	0.947132	0.225263	1.14185	0.119967	0.493391	0.585453	-0.168728	0.999994	-0.194208	0.999739	0.217885	0.998886	0.501506	0.819545	0.372073	0.829336
ENSG00000182885.17	ADGRG3	adhesion G protein-coupled receptor G3 [Source:HGNC Symbol;Acc:HGNC:13728]	4.51937	0.424948		1.11836		1.29641	0.722931	1.46934		3.72431	0.130333	2.41468	0.365288	-0.153558		0.746559		0.566787		0.481663	0.900965	-2.65087	0.347416	0.785472	0.81071	3.12315		3.91397		4.86453		3.827	0.206122	3.03942	0.355659	5.57918	0.0325816	1.23823		2.19862		1.52663		0.913312		2.28761
ENSG00000159618.16	ADGRG5	adhesion G protein-coupled receptor G5 [Source:HGNC Symbol;Acc:HGNC:19010]	30.1598	-2.04482	0.373635	0.403752	0.837633	-3.06216	0.122014	-2.0001	0.336308	-2.98022	0.105512	0.15924	0.95435	-0.761759	0.903268	-1.65274	0.553187	0.0898178	0.983806	-1.74862	0.484055	0.678185	0.786367	0.0732105	0.988313	0.31278	0.999881	0.200053	0.864921	-0.258321	0.749614	-1.04172	0.0432181	-1.05121	0.038963	-0.702938	0.197377	-0.0733562	0.999994	-0.78689	0.569958	-0.720001	0.542683	-0.98116	0.167811	-0.431412	0.649466
ENSG00000112414.15	ADGRG6	adhesion G protein-coupled receptor G6 [Source:HGNC Symbol;Acc:HGNC:13841]	3587.33	0.159469	0.733619	-0.0500557	0.933537	-0.402382	0.23903	-0.381876	0.244295	-0.0844193	0.855349	-0.223578	0.516481	-0.451982	0.333546	-0.586676	0.0734545	-0.782646	0.00937743	-0.829425	0.00329465	-0.846249	0.0022641	-1.02291	0.000153875	0.0307457	0.999881	0.200718	0.725494	0.091635	0.869113	0.27119	0.475057	0.0910151	0.855577	-0.179233	0.653062	0.0527308	0.999994	0.00484814	0.999739	0.211803	0.945917	0.133	0.923946	0.163928	0.819528
ENSG00000144820.8	ADGRG7	adhesion G protein-coupled receptor G7 [Source:HGNC Symbol;Acc:HGNC:19241]	6.39571	1.90586		0.68112	0.814261	1.26775	0.617067	1.25401	0.597267	0.789502	0.760646	0.942556	0.68987	2.76811	0.358236	3.24811		1.62897	0.498914	2.60422	0.195463	0.502724	0.872905	1.48255	0.517742	-0.0244092	0.999881	0.00729695		4.70445	0.0604552	5.64752	0.0116491	6.50488	0.0024892	8.04271	7.5728e-05	-0.0108708		0.0231358		-0.0116141		0.00991992	0.999942	2.49825
ENSG00000072071.17	ADGRL1	adhesion G protein-coupled receptor L1 [Source:HGNC Symbol;Acc:HGNC:20973]	1683.39	-0.532632	0.17075	-0.947378	0.00425045	-0.691401	0.0503644	-0.551961	0.119148	-0.588508	0.0812108	-0.522075	0.120223	-0.627935	0.187573	-0.532856	0.158501	-0.475113	0.199259	-0.412174	0.254152	-0.0398767	0.959875	-0.12093	0.799585	0.159364	0.999881	0.402912	0.403392	0.517646	0.153841	0.373088	0.318515	0.461386	0.182988	0.195328	0.645095	0.236183	0.999994	0.216068	0.999739	0.291353	0.885218	0.362111	0.593159	0.523033	0.232413
ENSG00000267169.2	ADGRL1-AS1	ADGRL1 antisense RNA 1 [Source:HGNC Symbol;Acc:HGNC:55309]	67.6248	-0.221264	0.763726	-0.364344	0.523991	-0.157116	0.831105	-0.645642	0.20233	0.0647718	0.946802	-0.259328	0.640296	0.27926	0.78908	0.466206	0.410653	0.217302	0.742719	0.0433676	0.975528	0.497869	0.310686	0.281615	0.620499	-0.739862	0.544703	-0.314703	0.67348	-0.57486	0.237706	-0.424592	0.391204	-0.167928	0.788652	-0.240613	0.658771	-0.429737	0.999994	-0.03952	0.999739	-0.107514	0.999927	-0.385225	0.700742	-0.181396	0.865686
ENSG00000117114.21	ADGRL2	adhesion G protein-coupled receptor L2 [Source:HGNC Symbol;Acc:HGNC:18582]	911.921	1.23538	0.0694241	0.925837	0.172093	0.330848	0.716011	0.574321	0.437477	0.966792	0.128181	0.809327	0.207526	0.593373	0.632689	1.15215	0.0965854	1.2339	0.0612015	1.0381	0.104685	0.866161	0.18513	0.70092	0.305625	-0.417472	0.999881	-0.188771	0.909546	-0.0882855	0.957427	0.0363542	0.990194	0.0237413	0.989865	-0.269807	0.770698	-0.212756	0.999994	-0.177879	0.999739	0.234358	0.993262	0.212277	0.951038	0.280673	0.865686
ENSG00000150471.17	ADGRL3	adhesion G protein-coupled receptor L3 [Source:HGNC Symbol;Acc:HGNC:20974]	3.97219	-1.15672		-0.52185		-1.64801		-1.31729		0.241986		0.121642	0.970245	-2.45956		-1.57049		-1.14048		-0.794245		-1.12942	0.607483	-1.51863	0.467276	-0.0244627		0.00724655		3.79955		3.122		4.42803	0.0634059	4.87793	0.0321218	-1.02022		-1.86547		-1.20798		-1.19677		-0.959308
ENSG00000164199.18	ADGRV1	adhesion G protein-coupled receptor V1 [Source:HGNC Symbol;Acc:HGNC:17416]	543.267	-2.01002	0.0917189	-1.06462	0.265519	-1.07219	0.277418	-0.649456	0.497801	-3.8762	0.0120051	-0.336268	0.723974	-0.869143	0.832239	0.529092	0.79424	0.414104	0.842079	-1.78062	0.398526	1.68699	0.144448	1.87157	0.0923308	0.149715	0.999881	0.60449	0.0489502	0.725771	0.00648584	1.14166	1.11029e-06	1.1387	1.0966e-06	1.148	7.33955e-07	0.262619	0.999994	0.241657	0.988874	0.738388	0.020784	0.655366	0.0430449	0.567199	0.0845368
ENSG00000197894.12	ADH5	alcohol dehydrogenase 5 (class III), chi polypeptide [Source:HGNC Symbol;Acc:HGNC:253]	7829.79	-0.00276914	0.994635	-0.0666417	0.836932	-0.0587285	0.870741	-0.112996	0.680945	-0.183757	0.428702	-0.312958	0.123923	-0.0156267	0.987395	-0.170758	0.522899	-0.295825	0.192735	-0.36518	0.0764117	-0.422327	0.0333215	-0.31515	0.131872	0.0819231	0.999881	0.0624365	0.908081	0.185541	0.507449	0.138638	0.620926	0.183225	0.471919	0.244878	0.285874	0.0112448	0.999994	0.058696	0.999739	-0.0525526	0.999927	-0.0459562	0.97991	-0.041446	0.957412
ENSG00000233859.2	ADH5P4	ADH5 pseudogene 4 [Source:HGNC Symbol;Acc:HGNC:21377]	2.62691	-0.648952		-1.93263		-3.42224		-0.536293		-1.85852		0.101813		-1.33232		-2.7311		-2.82859		-0.961489		-0.156723		-0.9811		0.348368		-0.000364633		0.18096		0.916679		-0.673126		0.441638	0.886851	-2.56695		-0.324852		-2.60705		-0.878569		-0.288728
ENSG00000172955.17	ADH6	alcohol dehydrogenase 6 (class V) [Source:HGNC Symbol;Acc:HGNC:255]	15.9905	-0.277864	0.865055	-0.690689	0.544221	-1.37716	0.180919	-1.70187	0.077075	-1.20546	0.212369	-1.18962	0.207324	-0.239411	0.937857	-0.197919	0.905479	0.175988	0.916861	-0.904365	0.392328	-0.256168	0.852177	-0.891176	0.391355	-0.671534	0.999881	-0.526684	0.801226	0.146238	0.951869	0.42297	0.773585	-0.135444	0.953126	0.555627	0.661043	-1.5499	0.999994	-0.825197	0.996215	0.286284	0.998895	-0.560932	0.879071	-0.862831	0.659577
ENSG00000196344.12	ADH7	alcohol dehydrogenase 7 (class IV), mu or sigma polypeptide [Source:HGNC Symbol;Acc:HGNC:256]	1.94675	3.19678		4.31657		4.5412		2.90176		1.85437		4.20031		-0.127259		2.01316		1.46205		1.15803		1.04167		0.597093		-3.87196		-3.84025		-1.94052		-3.91561		-3.92298		-2.9662		3.87199		0.0229247		4.01317		0.00969602		0.0737925
ENSG00000147576.17	ADHFE1	alcohol dehydrogenase iron containing 1 [Source:HGNC Symbol;Acc:HGNC:16354]	19.5403	1.85393	0.099739	1.87777	0.0743038	1.36163	0.250428	2.05361	0.0433625	1.39574	0.195685	1.49495	0.148196	-0.554545	0.807978	1.03818	0.34855	1.13708	0.271315	0.83148	0.433439	0.653924	0.552801	0.547751	0.638513	-0.9898	0.999881	-1.08407	0.415286	-0.379051	0.79748	-0.389428	0.768345	-0.420562	0.740475	-1.17483	0.218283	-1.20932	0.999994	-0.536185	0.999739	-0.40535	0.983992	-0.538709	0.855249	-0.813507	0.599014
ENSG00000182551.14	ADI1	acireductone dioxygenase 1 [Source:HGNC Symbol;Acc:HGNC:30576]	4434.88	-0.428651	0.0192645	-0.314304	0.0844089	-0.155609	0.483433	-0.0724327	0.770952	-0.204841	0.275731	-0.199551	0.278275	0.14413	0.690584	0.041254	0.895699	0.115758	0.618684	0.111638	0.613242	0.101762	0.643608	0.199487	0.293406	-0.345217	0.399257	-0.645856	8.98799e-05	-0.599482	0.000203195	-0.853611	8.81629e-09	-0.836195	1.86781e-08	-0.72129	1.63973e-06	-0.298817	0.986493	-0.37911	0.158546	-0.502431	0.0115606	-0.434747	0.0346849	-0.463555	0.0156024
ENSG00000159346.13	ADIPOR1	adiponectin receptor 1 [Source:HGNC Symbol;Acc:HGNC:24040]	10403.1	0.119084	0.790688	0.179578	0.614959	0.221736	0.53123	0.220801	0.503227	0.389519	0.166325	0.449892	0.0929065	-0.243572	0.659446	0.102159	0.815703	0.0866369	0.843105	0.287454	0.349518	0.169014	0.618075	0.345912	0.233148	-0.0547097	0.999881	-0.152197	0.787429	-0.114149	0.809038	-0.33271	0.289139	-0.362186	0.230931	-0.210584	0.538967	-0.0707963	0.999994	-0.16506	0.999739	-0.110881	0.989986	-0.161533	0.867378	0.139913	0.835835
ENSG00000006831.10	ADIPOR2	adiponectin receptor 2 [Source:HGNC Symbol;Acc:HGNC:24041]	6789.01	0.16157	0.427461	0.151941	0.421159	0.196714	0.28371	0.180041	0.309857	0.0981244	0.614578	0.130262	0.46298	-0.0698342	0.865322	0.151973	0.447625	0.0453127	0.861492	0.0288232	0.920096	0.0616909	0.777076	0.112953	0.552279	0.332846	0.316892	0.415899	0.0127728	0.477291	0.00152625	0.313857	0.0489175	0.272597	0.0945003	0.202068	0.243763	0.249008	0.999994	0.312215	0.263208	0.314772	0.19504	0.15148	0.695428	0.374657	0.0404602
ENSG00000272734.1	ADIRF-AS1	ADIRF antisense RNA 1 [Source:HGNC Symbol;Acc:HGNC:45127]	271.831	-0.730318	0.153142	-1.1327	0.0106864	-1.27597	0.00413893	-1.26468	0.00357311	-0.880602	0.0449412	-0.839492	0.0525977	-0.327791	0.728072	-0.680232	0.18542	-0.963726	0.0393589	-0.817319	0.0704326	-1.03418	0.0161718	-0.839595	0.0581827	-0.33419	0.999881	-0.680237	0.252772	-0.829101	0.0824619	-0.94236	0.0313072	-0.739633	0.106215	-0.916261	0.0326225	-0.33912	0.999994	-0.194287	0.999739	0.0256745	0.999927	-0.0905782	0.98424	0.000755848	0.999214
ENSG00000156110.15	ADK	adenosine kinase [Source:HGNC Symbol;Acc:HGNC:257]	4776.34	0.258298	0.138385	0.266382	0.100061	0.0888734	0.685633	0.102122	0.602209	0.226603	0.152473	0.0594224	0.774109	0.211471	0.401417	-0.25777	0.13824	-0.409609	0.00819335	-0.371874	0.0119899	-0.551376	7.46106e-05	-0.525912	0.000158309	-0.00847315	0.999881	-0.170022	0.489117	-0.212176	0.248484	-0.328937	0.0322634	-0.333699	0.0275423	-0.278227	0.0732884	0.0361903	0.999994	-0.0194845	0.999739	-0.0737819	0.983992	0.0618964	0.932254	-0.0674346	0.871657
ENSG00000148926.10	ADM	adrenomedullin [Source:HGNC Symbol;Acc:HGNC:259]	628.289	-0.292828	0.814288	-0.228305	0.846502	-0.237171	0.847583	-0.00672861	0.995344	0.35596	0.714576	0.444168	0.614502	0.471225	0.777069	0.0584461	0.959617	0.56057	0.552676	0.813875	0.320223	0.849725	0.285923	0.955709	0.218497	1.24618	0.655845	1.83965	0.0231394	2.03437	0.00532279	2.53984	0.0001463	2.6538	6.20059e-05	2.87126	9.00626e-06	1.08605	0.999994	1.54802	0.210182	1.61857	0.123069	2.19121	0.00679302	2.10715	0.0083478
ENSG00000128165.9	ADM2	adrenomedullin 2 [Source:HGNC Symbol;Acc:HGNC:28898]	159.919	2.46389	0.0038352	1.53247	0.0825145	1.85956	0.0322754	2.36092	0.00343951	2.00005	0.0124844	2.18487	0.00479572	0.257905	0.925209	0.393083	0.751641	0.726558	0.48088	0.689217	0.484055	1.49736	0.0677225	1.65912	0.0387098	0.160339	0.999881	0.496758	0.764882	1.4865	0.103433	2.33708	0.00248636	2.41672	0.00160461	3.06914	2.26635e-05	-0.0823879	0.999994	-0.149089	0.999739	-0.386815	0.985436	0.220454	0.968149	0.52334	0.773651
ENSG00000224420.4	ADM5	adrenomedullin 5 (putative) [Source:HGNC Symbol;Acc:HGNC:27293]	33.9551	-0.0392215	0.980602	-0.1721	0.911584	-0.538087	0.655013	-0.337896	0.784749	0.11218	0.95194	-3.16929	0.0094993	0.0544394	0.987395	0.266911	0.839054	0.0536379	0.983806	-1.78265	0.0565354	0.20344	0.869447	-0.638349	0.51795	-0.187566	0.999881	-0.0875329	0.983657	-0.44652	0.667539	-0.745657	0.372863	-0.407782	0.674597	-0.819262	0.295886	0.0652905	0.999994	0.20886	0.999739	-0.0590346	0.999927	-0.511477	0.811144	-0.706778	0.564774
ENSG00000254554.1	ADM-DT	ADM divergent transcript [Source:HGNC Symbol;Acc:HGNC:55516]	9.52234	0.582716	0.739329	-1.38771	0.334489	1.18472	0.36963	1.26316	0.30409	0.241651	0.902678	0.452714	0.759228	-0.995481	0.66562	-0.759945		-0.230736	0.907767	-0.119198	0.965598	-0.155208	0.945278	0.391175	0.799228	-0.175265	0.999881	-0.0205935	0.999896	-0.506641	0.801982	0.977486	0.48893	0.995088	0.467685	0.765958	0.592103	0.0998902		0.716006		0.901543		0.447943	0.936761	-0.187334
ENSG00000101126.18	ADNP	activity dependent neuroprotector homeobox [Source:HGNC Symbol;Acc:HGNC:15766]	8340.83	-0.0957531	0.745211	-0.0277828	0.945166	-0.0228661	0.965221	-0.148319	0.510814	-0.0893647	0.716849	-0.0121392	0.970245	-0.456489	0.061458	-0.0968594	0.721716	-0.169056	0.46178	-0.0958158	0.700706	-0.0998954	0.67506	-0.186431	0.371082	0.014716	0.999881	-0.00478476	0.999896	-0.0826868	0.793965	0.0666186	0.824463	0.00277804	0.993276	-0.0421508	0.896953	0.0220853	0.999994	0.0296485	0.999739	0.158462	0.900279	0.0888963	0.911763	0.0585976	0.915295
ENSG00000101544.9	ADNP2	ADNP homeobox 2 [Source:HGNC Symbol;Acc:HGNC:23803]	1734.21	-0.0943205	0.767771	-0.172148	0.479496	-0.0580469	0.866131	-0.0186189	0.96004	-0.0786793	0.774968	-0.165037	0.458061	-0.0829349	0.876282	0.00695335	0.982862	0.0263129	0.954301	-0.0978962	0.715388	-0.0322105	0.931935	0.0888205	0.743299	0.239402	0.999881	0.106176	0.796688	0.219716	0.37856	0.232619	0.307824	0.321675	0.117601	0.259813	0.224825	0.14752	0.999994	0.189982	0.961584	0.16062	0.914015	0.0792064	0.932155	0.204301	0.547093
ENSG00000259456.4	ADNP-AS1	ADNP antisense RNA 1 [Source:HGNC Symbol;Acc:HGNC:51227]	58.7638	-0.316785	0.619492	-0.209173	0.741409	0.190399	0.775332	-0.480941	0.355092	-0.427318	0.398971	-0.358437	0.479259	0.487937	0.560059	0.319021	0.609526	0.149655	0.838016	0.196947	0.758304	0.394688	0.450397	0.329347	0.546649	-0.483993	0.999881	-0.211698	0.797823	-0.109855	0.881503	-0.231599	0.679566	-0.161109	0.789826	-0.195336	0.725243	-0.153332	0.999994	-0.39448	0.946629	-0.354984	0.889221	0.153228	0.933495	-0.162022	0.880043
ENSG00000181915.5	ADO	2-aminoethanethiol dioxygenase [Source:HGNC Symbol;Acc:HGNC:23506]	1400.25	0.0641151	0.85189	0.160516	0.500623	0.297048	0.161954	0.186286	0.407115	0.113535	0.63773	0.0447823	0.883263	-0.0121869	0.987395	0.201251	0.40145	0.149326	0.54473	0.133757	0.573767	0.214811	0.305767	0.21571	0.304139	0.0624677	0.999881	-0.0664478	0.892072	-0.0820771	0.804941	0.174624	0.472355	0.26647	0.203168	0.497766	0.00515623	0.0296654	0.999994	-0.0645863	0.999739	-0.107002	0.969758	-0.185129	0.693694	-0.116811	0.786277
ENSG00000163485.17	ADORA1	adenosine A1 receptor [Source:HGNC Symbol;Acc:HGNC:262]	183.609	-0.332097	0.7111	-0.803298	0.214512	-0.59971	0.40345	-0.790886	0.212722	-0.671274	0.288991	-0.873114	0.136856	0.212454	0.900795	-0.339726	0.679774	-0.642255	0.349469	-0.590161	0.372503	-0.192951	0.817156	-0.176769	0.838968	0.455003	0.999881	-0.527233	0.597506	-0.732456	0.302065	-1.45465	0.00938999	-1.72898	0.00139199	-2.03843	8.96323e-05	0.0396215	0.999994	-0.315671	0.999739	-0.52671	0.892487	-0.915288	0.347836	-0.802136	0.360747
ENSG00000128271.22	ADORA2A	adenosine A2a receptor [Source:HGNC Symbol;Acc:HGNC:263]	3.66162	0.966724		-0.495515		0.471353		-0.0273999		0.929919		1.65062	0.517131	-1.50564		-0.0830283		-0.903656		-0.341305		-0.0315782	0.991721	-1.60139	0.578141	0.470475		-2.97785		1.90445		0.992172		1.06933	0.71834	2.11648	0.366017	0.554327		-0.579752		0.514967		-0.381337		-0.587529
ENSG00000178803.12	ADORA2A-AS1	ADORA2A antisense RNA 1 [Source:HGNC Symbol;Acc:HGNC:37122]	5.34748	0.156797		0.934453		-3.11029	0.2115	-1.65529		-0.871964	0.714587	0.814212	0.694402	-5.03117	0.0825102	-1.24842		-2.80876		-0.784981	0.72256	-1.79771	0.347642	-0.590188	0.798911	1.24349		-0.166837		1.64931		2.38373	0.190268	1.92833	0.317244	2.18293	0.23059	-1.0289		-0.326573		0.723477		0.360323		0.577672
ENSG00000170425.4	ADORA2B	adenosine A2b receptor [Source:HGNC Symbol;Acc:HGNC:264]	873.471	-1.0515	0.00629514	-1.07481	0.00321553	-1.06806	0.00395869	-1.25405	0.000373757	-1.63497	9.5034e-07	-1.9021	4.80721e-09	-0.34482	0.649319	-0.860168	0.0327209	-1.08207	0.00396344	-1.514	9.89973e-06	-1.4298	2.52982e-05	-1.44796	1.80709e-05	0.173385	0.999881	-0.0824473	0.949178	0.132356	0.852889	-0.125266	0.849147	0.0744217	0.924707	0.219118	0.679744	0.340025	0.999994	0.181333	0.999739	-0.0989339	0.999927	-0.557805	0.431645	-0.393622	0.571913
ENSG00000236136.1	ADORA2BP1	adenosine A2b receptor pseudogene 1 [Source:HGNC Symbol;Acc:HGNC:265]	15.1777	2.09955	0.0302048	1.76723	0.061623	1.11025	0.309632	1.05102	0.316937	1.11687	0.260524	1.13815	0.237785	1.54864	0.318386	2.48204	0.0162931	2.90042	0.00269659	1.6234	0.112493	1.73286	0.0816358	1.80587	0.0665377	-0.0242462	0.999881	0.00746418	0.999896	0.00803612	0.999366	-0.0678857	0.990194	-0.0752493	0.989865	-0.0802808	0.990862	-2.759	0.999994	-1.75927	0.988874	-2.75976	0.579843	-1.78125	0.739157	-2.67413	0.380054
ENSG00000159322.18	ADPGK	ADP dependent glucokinase [Source:HGNC Symbol;Acc:HGNC:25250]	3485.14	-0.171314	0.443128	-0.315158	0.0763771	-0.209574	0.296453	-0.231933	0.210301	-0.421409	0.00910009	-0.415383	0.00885373	-0.185078	0.560068	-0.0784513	0.7623	-0.182042	0.374349	-0.305391	0.0776772	-0.24222	0.174422	-0.13582	0.502114	0.0612161	0.999881	-0.10724	0.74949	-0.0847845	0.762193	-0.182362	0.374132	-0.204187	0.294349	-0.236047	0.19953	0.133009	0.999994	0.0440692	0.999739	0.0800132	0.985068	-0.00819863	0.999942	0.178964	0.54251
ENSG00000144843.12	ADPRH	ADP-ribosylarginine hydrolase [Source:HGNC Symbol;Acc:HGNC:269]	61.0694	0.0149051	0.991062	0.488264	0.559493	0.898778	0.226102	0.950643	0.17346	0.288808	0.748567	0.300385	0.723974	0.802008	0.516129	0.780196	0.359436	1.21395	0.0985186	1.97608	0.00180372	1.94214	0.00190401	1.95936	0.00164805	0.14182	0.999881	-0.293199	0.846277	1.1065	0.120819	1.34045	0.0354829	1.51996	0.0132782	2.07191	0.000266508	0.099778	0.999994	0.261989	0.999739	0.0761394	0.999927	0.114166	0.989224	0.60655	0.60131
ENSG00000153531.15	ADPRHL1	ADP-ribosylhydrolase like 1 [Source:HGNC Symbol;Acc:HGNC:21303]	486.432	0.455807	0.244723	0.958652	0.00204943	0.792109	0.0158018	0.962837	0.0017649	1.32873	2.94394e-06	1.1515	5.4985e-05	-0.371828	0.524254	0.521862	0.140171	0.364246	0.320238	0.0894467	0.857496	0.530349	0.0904254	0.699739	0.0183753	-0.10041	0.999881	0.0256039	0.997016	0.0157564	0.998895	-0.410666	0.177757	-0.424204	0.156302	-0.549609	0.0461595	-0.300214	0.999994	-0.235928	0.988874	-0.219277	0.919164	-0.160096	0.875397	-0.0121932	0.992639
ENSG00000170222.12	ADPRM	ADP-ribose/CDP-alcohol diphosphatase, manganese dependent [Source:HGNC Symbol;Acc:HGNC:30925]	316.237	0.223146	0.460422	0.536827	0.0176364	0.459387	0.0536223	0.406338	0.0838939	0.391415	0.0871728	0.300292	0.201823	0.303679	0.418308	-0.00772656	0.983142	0.253861	0.343338	0.414769	0.0680218	0.071104	0.832377	0.269772	0.270881	0.0225613	0.999881	0.163872	0.717143	0.629296	0.00681209	1.17008	2.7729e-09	1.23965	1.98322e-10	1.78671	7.60961e-22	0.202473	0.999994	0.487657	0.213401	0.671129	0.0131268	0.629357	0.0190294	0.557736	0.0424674
ENSG00000116863.11	ADPRS	ADP-ribosylserine hydrolase [Source:HGNC Symbol;Acc:HGNC:21304]	1650.8	-0.0459821	0.952152	-0.0530986	0.928819	-0.0582155	0.927568	-0.00812905	0.986049	-0.14196	0.727218	-0.120096	0.767692	0.447496	0.355792	0.0902484	0.863547	0.318022	0.384902	0.231093	0.530942	0.21846	0.551426	0.202438	0.591023	0.181093	0.999881	0.233922	0.676865	0.297607	0.464917	0.0021212	0.997071	0.0926506	0.856614	0.113601	0.811092	0.159963	0.999994	0.0653174	0.999739	-0.0314399	0.999927	0.0678784	0.980502	0.115041	0.893486
ENSG00000170214.5	ADRA1B	adrenoceptor alpha 1B [Source:HGNC Symbol;Acc:HGNC:278]	674.232	1.18398	0.226967	1.69119	0.0467099	1.73698	0.0443948	1.49431	0.079852	1.31322	0.120253	1.29836	0.116021	0.782462	0.637572	1.41015	0.132322	1.40217	0.120083	1.4011	0.0990455	1.11477	0.203761	0.988319	0.272381	2.76761	0.912172	3.86005	0.0837297	2.85281	0.224956	4.55677	0.00944519	5.30391	0.00143564	5.39072	0.000945279	2.76958	0.999994	2.90885	0.639899	1.80471	0.914939	3.50055	0.208504	1.89195	0.653671
ENSG00000171873.8	ADRA1D	adrenoceptor alpha 1D [Source:HGNC Symbol;Acc:HGNC:280]	2.18161	2.0133		2.06939		0.880208		0.237771		0.0312776		1.21163		0.34596		0.860412		-0.20223		-2.83668		0.234566		0.869683		-0.877295		0.931743		-1.13858		-3.51819		1.09156		-0.607196		0.823831		1.92612		2.28231		1.44089		-1.72454
ENSG00000274286.2	ADRA2B	adrenoceptor alpha 2B [Source:HGNC Symbol;Acc:HGNC:282]	14.3106	-3.74979	0.0709521	0.312919	0.888113	-3.80533	0.0560954	0.540863	0.762228	0.325607	0.875701	-1.8855	0.307249	-1.75157	0.705619	1.75925	0.435278	0.0651958	0.983858	-1.77664	0.50536	0.0885785	0.984711	0.0596658	0.988313	0.323744	0.999881	0.00960377	0.999896	-0.090601	0.981237	0.185079	0.921083	-0.171466	0.932212	-0.26444	0.87119	-0.37998	0.999994	0.0294096	0.999739	0.495697	0.974857	0.353724	0.939564	0.416558	0.866567
ENSG00000184160.8	ADRA2C	adrenoceptor alpha 2C [Source:HGNC Symbol;Acc:HGNC:283]	715.27	-1.33755	0.200333	0.201193	0.873904	-0.0550359	0.984562	0.351097	0.736724	0.182337	0.884698	-0.689968	0.454218	0.633745	0.694073	0.543754	0.61306	1.06045	0.20918	-0.715647	0.499722	1.34416	0.0697897	0.837248	0.318754	0.131791	0.999881	0.094519	0.966258	0.200694	0.840192	-0.0441135	0.983012	0.00619505	0.994619	-0.0600942	0.964372	0.0900665	0.999994	0.160568	0.999739	-0.0355852	0.999927	0.0085315	0.999942	0.0684067	0.983669
ENSG00000043591.6	ADRB1	adrenoceptor beta 1 [Source:HGNC Symbol;Acc:HGNC:285]	26.1733	0.953391	0.352561	0.59507	0.575692	0.690386	0.518923	-1.00065	0.323884	-0.0878208	0.96441	0.590081	0.542605	0.950805	0.505688	0.799398	0.436748	0.666555	0.515157	0.76263	0.417833	-0.394393	0.722475	-0.411066	0.714049	-0.0343347	0.999881	-0.562311	0.710668	-1.74339	0.0479232	-0.898993	0.346967	-0.845572	0.375026	-1.36602	0.102917	-1.22561	0.999994	-1.3914	0.44961	-0.278459	0.995015	-0.271831	0.949758	-0.491187	0.77991
ENSG00000169252.6	ADRB2	adrenoceptor beta 2 [Source:HGNC Symbol;Acc:HGNC:286]	1137.11	-0.235171	0.772664	-0.0770519	0.942371	-0.152822	0.859278	0.00826475	0.991629	-0.21421	0.754214	-0.293389	0.628917	-0.00332737	0.998684	-0.0331872	0.966388	0.0828662	0.935102	-0.179249	0.807429	-0.313218	0.615277	-0.308921	0.624491	-0.0243617	0.999881	3.88531	0.0522173	0.00791838	0.999366	4.79827	0.00238032	2.71425	0.185152	1.7352	0.506796	0.68101	0.999994	-1.58591	0.96077	-0.635097	0.984	-3.40779	0.18315	0.957643	0.637556
ENSG00000130706.13	ADRM1	ADRM1 26S proteasome ubiquitin receptor [Source:HGNC Symbol;Acc:HGNC:15759]	5854.65	-0.357759	0.323947	-0.348108	0.301369	-0.321914	0.366697	-0.278274	0.423871	-0.297419	0.365027	-0.343974	0.267308	0.223151	0.719441	-0.0912803	0.856098	-0.00520174	0.990436	-0.188918	0.613429	-0.0665186	0.891917	-0.0321496	0.967049	0.213463	0.999881	0.196329	0.728989	0.202768	0.638406	-0.0312356	0.968917	-0.0256512	0.980432	0.0365642	0.955814	0.130349	0.999994	-0.00134535	0.999739	-0.0748012	0.999927	-0.040093	0.997264	0.237492	0.679167
ENSG00000239900.14	ADSL	adenylosuccinate lyase [Source:HGNC Symbol;Acc:HGNC:291]	266.428	-0.426618	0.142874	-0.3492	0.217187	-0.115474	0.767685	-0.31243	0.271018	-0.704145	0.00339257	-0.608082	0.0110772	-0.339188	0.420784	-0.599571	0.0279991	-0.655716	0.0110987	-0.645993	0.00818562	-0.751887	0.00151519	-0.553032	0.0245441	-0.572095	0.296894	-0.333328	0.404816	-0.235723	0.516842	0.149187	0.691583	0.0891015	0.831791	0.071002	0.872404	-0.00883312	0.999994	-0.177442	0.999739	-0.274155	0.816877	-0.0602265	0.978763	-0.0707922	0.933995
ENSG00000185100.11	ADSS1	adenylosuccinate synthase 1 [Source:HGNC Symbol;Acc:HGNC:20093]	440.084	-0.114678	0.895247	-0.0967809	0.906022	0.119514	0.883225	0.368537	0.494646	0.360775	0.49024	0.17978	0.763282	0.615519	0.383739	0.254315	0.685489	0.304133	0.597559	0.101767	0.889716	0.623853	0.168217	0.813375	0.0577429	0.271767	0.999881	0.544289	0.36323	0.557581	0.252512	0.378592	0.461153	0.40489	0.412206	0.307909	0.550778	0.286086	0.999994	0.391942	0.964178	0.431499	0.805507	0.474502	0.575421	0.354785	0.644267
ENSG00000035687.10	ADSS2	adenylosuccinate synthase 2 [Source:HGNC Symbol;Acc:HGNC:292]	3252.83	-0.000623253	0.998595	-0.00943577	0.979772	-0.0252147	0.952115	-0.0565758	0.827227	-0.07473	0.749272	-0.0523429	0.832254	-0.0353511	0.963534	-0.134486	0.55611	-0.00999737	0.983806	-0.0734719	0.75906	-0.110321	0.602239	-0.250573	0.158734	-0.0267349	0.999881	-0.232349	0.356164	-0.273427	0.166422	-0.136289	0.549611	-0.133076	0.551687	0.0490529	0.863266	-0.0337214	0.999994	-0.0551462	0.999739	-0.029678	0.999927	0.0627221	0.943117	-0.123306	0.730176
ENSG00000111863.13	ADTRP	androgen dependent TFPI regulating protein [Source:HGNC Symbol;Acc:HGNC:21214]	245.197	0.906554	0.204981	0.976316	0.136689	0.891684	0.195787	1.04355	0.100773	1.10836	0.0680004	0.932591	0.12739	0.210771	0.911471	0.0281852	0.976251	-0.0436011	0.983806	0.143154	0.888153	-0.00575575	0.995423	0.00404087	0.99605	3.37043	0.27267	3.67566	0.0297432	5.01735	0.000355159	6.22169	1.74731e-06	6.02032	3.94446e-06	5.9984	3.70605e-06	3.59005	0.683833	3.20006	0.451541	6.01022	0.000555873	5.81309	0.000772631	5.50697	0.00153523
ENSG00000106624.11	AEBP1	AE binding protein 1 [Source:HGNC Symbol;Acc:HGNC:303]	25.2419	1.02469	0.547473	2.2571	0.0624882	1.84516	0.160546	2.1417	0.0766392	2.28693	0.0470066	3.14932	0.00280614	1.38805	0.615628	2.65737	0.0711301	1.80654	0.250818	2.64262	0.0477612	2.00269	0.158133	2.11458	0.129924	-0.648069	0.999881	-0.0762051	0.999896	0.131303	0.957356	-0.120279	0.956328	-0.0138073	0.993332	-0.355311	0.803571	0.00676837	0.999994	0.117035	0.999739	0.1087	0.999927	0.140298	0.993765	0.0269605	0.992639
ENSG00000139154.16	AEBP2	AE binding protein 2 [Source:HGNC Symbol;Acc:HGNC:24051]	1411.71	-0.00656933	0.99164	0.0574309	0.924693	-0.33157	0.391698	-0.301434	0.418483	-0.284281	0.430933	-0.45373	0.155878	-0.106166	0.915309	-0.336449	0.392361	-0.174315	0.694573	-0.246042	0.518388	-0.147091	0.727252	-0.478515	0.142111	0.0953455	0.999881	0.1107	0.891294	0.127252	0.816898	0.372565	0.313328	0.229081	0.583063	0.253416	0.520785	0.0753186	0.999994	0.0343718	0.999739	0.0639653	0.999927	0.0837318	0.968189	-0.121989	0.889755
ENSG00000181026.15	AEN	apoptosis enhancing nuclease [Source:HGNC Symbol;Acc:HGNC:25722]	3183.54	-0.363541	0.20191	-0.295989	0.285426	-0.262531	0.376089	-0.197746	0.504542	-0.37106	0.137706	-0.317128	0.207009	-0.135327	0.818119	-0.00322037	0.993359	0.0995088	0.789088	-0.0582188	0.885438	0.0520252	0.900011	0.128328	0.690696	0.0863612	0.999881	-0.00326202	0.999896	0.272478	0.380959	0.230823	0.449949	0.481506	0.0495872	0.813348	0.000184758	0.151081	0.999994	0.192979	0.999739	0.165895	0.951919	0.151661	0.859373	0.397647	0.236624
ENSG00000196526.11	AFAP1	actin filament associated protein 1 [Source:HGNC Symbol;Acc:HGNC:24017]	347.381	0.623487	0.0557467	0.874823	0.00253477	0.854477	0.00380004	0.70374	0.0177315	0.697724	0.014936	0.627201	0.0283795	-0.0392105	0.987395	0.449307	0.193911	0.490424	0.135064	0.51344	0.0937502	0.595895	0.0429279	0.5998	0.0406924	0.613843	0.35295	0.770742	0.0155725	1.03688	0.000159709	0.915147	0.00082028	0.764728	0.00674259	0.926285	0.000550236	0.479951	0.999994	0.475755	0.538867	0.442651	0.495836	0.00495996	0.999942	0.367496	0.435985
ENSG00000272620.2	AFAP1-AS1	AFAP1 antisense RNA 1 [Source:HGNC Symbol;Acc:HGNC:28141]	8.41169	0.153037	0.967373	0.307919	0.886242	-0.207249	0.943825	0.671274	0.685425	0.93149	0.515285	1.35	0.285778	-0.758416	0.786575	0.0066759		-0.641196	0.709666	-3.74314	0.0305225	0.253339	0.897163	-0.0561324	0.988313	0.579686	0.999881	1.30913	0.492002	1.60578	0.258052	1.16277	0.432901	1.79268	0.156341	1.40769	0.29194	-0.72378		0.659324		0.540196		0.79969	0.833592	0.0246987
ENSG00000157510.14	AFAP1L1	actin filament associated protein 1 like 1 [Source:HGNC Symbol;Acc:HGNC:26714]	1059.9	-0.0759216	0.930815	0.124928	0.847059	0.169481	0.788146	0.261739	0.611172	0.0175196	0.973969	-0.0575064	0.941587	0.232331	0.806056	0.082327	0.91345	-0.227223	0.685333	-0.152832	0.791987	-0.21777	0.67392	-0.0884184	0.896193	1.12196	0.999881	2.38005	0.0335851	1.14955	0.419461	2.06564	0.04441	0.192646	0.943147	1.67875	0.120361	2.30788	0.28102	1.02457	0.949799	1.37979	0.562683	1.74024	0.22341	1.729	0.17598
ENSG00000169129.15	AFAP1L2	actin filament associated protein 1 like 2 [Source:HGNC Symbol;Acc:HGNC:25901]	2683.61	0.899795	0.0048471	0.991584	0.000911579	0.914426	0.00303039	0.86377	0.00421506	0.827352	0.00476957	0.800168	0.00564617	0.379461	0.489601	0.844688	0.00980604	0.613979	0.0645303	0.770559	0.0105487	0.568696	0.069219	0.612236	0.0469523	1.54406	1.2968e-06	2.21077	1.4441e-16	1.81405	2.45349e-11	1.63897	1.47807e-09	1.43157	2.05707e-07	0.997425	0.000570022	1.35522	7.89389e-05	1.58654	9.23845e-08	1.36127	1.14466e-05	1.20054	0.00014312	1.10034	0.0006078
ENSG00000130396.21	AFDN	afadin, adherens junction formation factor [Source:HGNC Symbol;Acc:HGNC:7137]	6781.67	0.732215	0.00144071	0.42457	0.0764654	0.357729	0.161189	0.284045	0.2661	0.383877	0.0982268	0.476558	0.0296316	0.214118	0.643017	0.53988	0.028189	0.407056	0.10067	0.423894	0.067427	0.357191	0.130555	0.232965	0.368582	-0.130086	0.999881	-0.112437	0.82444	-0.129528	0.720958	-0.0740867	0.849334	-0.13262	0.686619	-0.226969	0.407015	-0.0689231	0.999994	-0.0725241	0.999739	0.260049	0.756567	0.302006	0.494493	0.313138	0.369159
ENSG00000198221.11	AFDN-DT	AFDN divergent transcript [Source:HGNC Symbol;Acc:HGNC:21236]	25.6995	1.21314	0.0838982	0.56844	0.477189	0.452893	0.608442	0.619681	0.416993	0.311148	0.72243	0.763667	0.259075	0.414224	0.777354	0.2969	0.762974	0.863137	0.228536	0.394818	0.632114	0.406286	0.611722	0.765914	0.265347	-0.649264	0.999881	-1.27516	0.168721	-1.00528	0.230548	-1.40181	0.0593521	-0.958251	0.21561	-1.42106	0.048881	0.234449	0.999994	0.701966	0.916973	0.523623	0.914959	0.493708	0.800979	0.383068	0.802477
ENSG00000172493.23	AFF1	AF4/FMR2 family member 1 [Source:HGNC Symbol;Acc:HGNC:7135]	3404.69	0.374312	0.410453	0.642184	0.0826771	0.68097	0.0688319	0.685321	0.0563264	0.825803	0.0142707	0.996586	0.00201574	-0.252309	0.741194	0.362514	0.416478	0.506765	0.19998	0.764947	0.0280338	0.870864	0.009446	0.882285	0.00835329	-0.409402	0.999881	-0.386835	0.498873	-0.354056	0.452511	-0.0862072	0.893647	-0.169314	0.749599	-0.288855	0.514281	-0.237199	0.999994	-0.227514	0.999739	-0.131712	0.993265	-0.203767	0.876014	-0.197453	0.816752
ENSG00000155966.14	AFF2	AF4/FMR2 family member 2 [Source:HGNC Symbol;Acc:HGNC:3776]	2.68028	1.67987		0.104047		0.0856739		0.185947		0.167611		0.136125		0.122247		0.193054		0.08229		0.0971718		0.0911454		0.0645406		1.28105		0.597061		3.73595		4.98415		3.81923		3.61297	0.264054	-0.337704		0.588677		2.53982		1.34533		1.86117
ENSG00000144218.21	AFF3	AF4/FMR2 family member 3 [Source:HGNC Symbol;Acc:HGNC:6473]	19.2552	-1.44221	0.546934	0.568242	0.762051	0.864086	0.610891	1.00492	0.506258	1.18425	0.390528	0.206872	0.934526	-1.83577	0.453843	-0.418365	0.826575	-0.184705	0.935402	-3.36928	0.0638908	0.387927	0.797958	-0.923327	0.528707	-0.817135	0.999881	-0.724766	0.608572	-1.62226	0.0693997	-0.231601	0.867374	-0.0969039	0.962363	-0.282207	0.824311	-0.753284	0.999994	-1.41946	0.430305	-0.85157	0.806605	-1.55545	0.180075	-1.18795	0.312856
ENSG00000072364.13	AFF4	AF4/FMR2 family member 4 [Source:HGNC Symbol;Acc:HGNC:17869]	8041.45	0.718511	0.021669	0.761905	0.00904298	0.657109	0.0317658	0.693097	0.0179752	0.693306	0.0141387	0.682929	0.0139354	-0.0590635	0.966709	0.524173	0.114886	0.555233	0.0799019	0.631791	0.0307734	0.640084	0.025796	0.549556	0.0622787	-0.106327	0.999881	-0.0762599	0.925868	-0.0439231	0.95428	0.470696	0.139606	0.423806	0.191134	0.504925	0.0970978	-0.062386	0.999994	-0.0956768	0.999739	0.0997895	0.998515	-0.00272971	0.999942	-0.0578721	0.960304
ENSG00000272023.1	AFF4-DT	AFF4 divergent transcript [Source:HGNC Symbol;Acc:HGNC:55235]	2.98601	-1.63348		2.72398		0.0821194		1.76966		0.838547		-0.676782		-1.73368		-4.36135		-3.51033		-2.12342		-0.772738		-1.19917		-0.637355		0.870716		0.0453218		1.02331		0.126912		-0.70528	0.805607	-1.45833		-0.165038		-0.107712		-0.592876		-0.457007
ENSG00000135537.17	AFG1L	AFG1 like ATPase [Source:HGNC Symbol;Acc:HGNC:16411]	287.24	-0.0383356	0.952495	-0.0513232	0.913477	-0.283382	0.358326	-0.235572	0.437773	-0.0762964	0.844374	-0.0886317	0.802132	0.0237591	0.987395	-0.20899	0.536136	0.027584	0.967376	-0.2255	0.453867	0.0211725	0.982349	-0.081211	0.829848	-0.149227	0.999881	-0.226525	0.61918	-0.2018	0.58398	-0.280669	0.366721	-0.403782	0.14497	-0.36575	0.18976	-0.139157	0.999994	-0.277489	0.916973	-0.127906	0.982066	-0.135498	0.893473	-0.247834	0.593831
ENSG00000223959.9	AFG3L1P	AFG3 like matrix AAA peptidase subunit 1, pseudogene [Source:HGNC Symbol;Acc:HGNC:314]	1388.24	-0.249933	0.420097	-0.409744	0.107359	-0.307629	0.270391	-0.340693	0.187275	-0.569387	0.0130032	-0.567598	0.0115578	-0.0478335	0.966294	-0.402096	0.138916	-0.446179	0.0816141	-0.468682	0.0501958	-0.575368	0.0118346	-0.6562	0.00341225	-0.172121	0.999881	-0.38854	0.210387	-0.440352	0.0857027	-0.468125	0.0497509	-0.39243	0.110831	-0.58295	0.00854342	-0.105758	0.999994	-0.155451	0.999739	-0.161236	0.951174	0.0308112	0.998391	-0.0371922	0.974474
ENSG00000141385.12	AFG3L2	AFG3 like matrix AAA peptidase subunit 2 [Source:HGNC Symbol;Acc:HGNC:315]	2520.61	-0.626096	0.00949783	-0.707749	0.00161278	-0.704326	0.00207187	-0.629071	0.00539585	-0.701839	0.00111694	-0.665342	0.00176343	-0.382214	0.281366	-0.660626	0.00615821	-0.604513	0.0106127	-0.601102	0.00711998	-0.788021	0.000219212	-0.507235	0.0246637	0.0690206	0.999881	-0.126935	0.796343	-0.272687	0.353656	-0.512953	0.0269249	-0.472733	0.0432606	-0.442752	0.0575684	0.0735616	0.999994	-0.0412637	0.999739	-0.0606219	0.999927	0.103494	0.924481	0.132848	0.809663
ENSG00000183077.16	AFMID	arylformamidase [Source:HGNC Symbol;Acc:HGNC:20910]	874.427	-0.391231	0.12564	-0.493998	0.0310093	-0.259321	0.338357	-0.177436	0.521468	-0.439453	0.0484629	-0.522197	0.0138717	0.299497	0.423519	-0.130798	0.685021	-0.0478704	0.907886	-0.391409	0.0892707	-0.579242	0.00676367	-0.391889	0.0847486	-0.0295412	0.999881	-0.187709	0.63974	-0.0869588	0.825831	-0.13589	0.671078	-0.181519	0.528875	-0.144266	0.62436	-0.122684	0.999994	-0.0802187	0.999739	-0.320349	0.545337	-0.22058	0.682615	-0.21212	0.60431
ENSG00000081051.8	AFP	alpha fetoprotein [Source:HGNC Symbol;Acc:HGNC:317]	1.87999	-2.42747		2.3123		3.08272		3.69209		2.05769		0.381482		4.02958		2.21292		0.0821669		2.72844		4.93454		4.4987		-0.0239066		0.00783856		0.00839418		-0.0674807		-0.0748345		-0.0798929		-0.0109204		0.0230862		-0.0116737		0.00985692		0.0739527
ENSG00000119844.16	AFTPH	aftiphilin [Source:HGNC Symbol;Acc:HGNC:25951]	2333.05	0.227345	0.442767	0.306955	0.222221	0.174224	0.559843	0.233084	0.374347	0.463088	0.0354419	0.494884	0.0204171	-0.0778251	0.912035	0.16522	0.588969	0.327557	0.194175	0.545346	0.0123858	0.545041	0.011287	0.475168	0.0304669	-0.115572	0.999881	-0.182028	0.655937	-0.231238	0.437478	0.0290608	0.95678	-0.0245504	0.969978	0.111594	0.729954	-0.0941642	0.999994	-0.114226	0.999739	0.0290508	0.999927	0.0436943	0.985985	0.0447959	0.959116
ENSG00000260101.1	AFTPH-DT	AFTPH divergent transcript [Source:HGNC Symbol;Acc:HGNC:52788]	8.29262	1.28057	0.483426	1.29096	0.433914	1.89387	0.21119	1.92484	0.181294	1.46348	0.327271	0.998752	0.536309	0.280227	0.958763	0.589065		1.21333	0.421757	0.817823	0.603391	0.579126	0.730747	0.253186	0.910057	-0.590518	0.999881	-0.322203	0.920619	-0.273407	0.909798	0.170088	0.947433	-0.106591	0.978697	-0.348637	0.857796	0.164182		-0.655538		0.10167		0.997499	0.767018	0.810325
ENSG00000038002.9	AGA	aspartylglucosaminidase [Source:HGNC Symbol;Acc:HGNC:318]	609.978	0.261756	0.285813	0.281213	0.210968	0.144931	0.598255	-0.00407871	0.989661	0.144387	0.556211	0.138884	0.563576	0.208262	0.596792	0.187428	0.479148	0.418327	0.05124	0.597859	0.00178542	0.395904	0.0494907	0.428033	0.030814	-0.045836	0.999881	-0.0513811	0.925856	-0.00749415	0.999366	0.426156	0.031697	0.428153	0.0288799	0.47319	0.0122505	-0.269923	0.999994	-0.151859	0.999739	-0.151458	0.933832	-0.105127	0.895006	-0.14864	0.71331
ENSG00000250131.2	AGA-DT	AGA divergent transcript [Source:HGNC Symbol;Acc:HGNC:27730]	5.82225	0.325043		-0.223079	0.928402	0.184828	0.95103	0.604231		1.13769	0.399437	-0.109364	0.970245	-1.32665	0.57163	-2.03507		-2.05322	0.163972	-1.203	0.400747	-0.625233	0.685783	-0.0539308	0.988313	1.2001		-0.244416		0.350643		1.42996	0.2965	-0.265678	0.914784	0.576904	0.74217	-0.755581		0.187939		0.360058		-1.6699		1.08429
ENSG00000157985.19	AGAP1	ArfGAP with GTPase domain, ankyrin repeat and PH domain 1 [Source:HGNC Symbol;Acc:HGNC:16922]	2020.28	-0.223711	0.423463	-0.448295	0.0422803	-0.364169	0.121116	-0.358155	0.112934	-0.33422	0.129818	-0.273422	0.222102	-0.466718	0.116048	-0.125391	0.684807	-0.0831314	0.803019	-0.0727765	0.820702	-0.0653527	0.839335	0.141346	0.598459	0.00490428	0.999881	0.0183603	0.999531	0.141436	0.659075	0.158187	0.583369	0.260306	0.287237	0.404705	0.0584308	0.0409193	0.999994	-0.0329661	0.999739	0.0774307	0.994208	0.0768181	0.945504	0.33235	0.27128
ENSG00000230869.1	AGAP10P	ArfGAP with GTPase domain, ankyrin repeat and PH domain 10, pseudogene [Source:HGNC Symbol;Acc:HGNC:23659]	103.627	-0.145499	0.827243	-0.457367	0.304216	-0.216207	0.696373	-0.3139	0.505452	-0.630262	0.1146	0.236594	0.60344	0.115795	0.927134	0.32944	0.501484	0.0250087	0.983806	0.00435548	0.993482	-0.394763	0.35922	-0.16907	0.748247	0.000717861	0.999881	-0.135733	0.880643	-0.466898	0.302415	-0.160004	0.779045	0.17115	0.751945	-0.174784	0.740974	0.490973	0.999994	0.225077	0.999739	0.441062	0.709626	0.799978	0.0915702	0.227315	0.785112
ENSG00000265018.6	AGAP12P	ArfGAP with GTPase domain, ankyrin repeat and PH domain 12, pseudogene [Source:HGNC Symbol;Acc:HGNC:23661]	4.07957	-0.880424		-1.28638		-1.30732		0.432697		-0.191303		-0.901673	0.607128	2.77237		2.31739		2.89146		2.0546		1.00431	0.664444	2.28391	0.205462	-0.520156		0.833734		-2.09318		-1.19299		0.258377	0.930728	0.133948	0.972452	1.1456		1.01891		1.87544		1.339		0.489998
ENSG00000243289.1	AGAP13P	ArfGAP with GTPase domain, ankyrin repeat and PH domain 13, pseudogene [Source:HGNC Symbol;Acc:HGNC:23499]	17.7909	0.278687	0.893581	0.446203	0.781289	0.38589	0.826066	0.631766	0.656267	-0.13876	0.957757	-0.0550642	0.970245	0.928201	0.670583	0.680211	0.647805	-0.344518	0.845757	0.0432164	0.980718	0.38532	0.799908	-0.0441728	0.988313	0.472197	0.999881	1.06288	0.527827	0.485233	0.781497	0.454307	0.77861	0.815762	0.5403	0.0550454	0.990862	0.0447114	0.999994	-0.258498	0.999739	0.651961	0.957863	0.736131	0.814799	0.103761	0.990992
ENSG00000279058.2	AGAP14P	ArfGAP with GTPase domain, ankyrin repeat and PH domain 14, pseudogene [Source:HGNC Symbol;Acc:HGNC:23660]	43.549	-0.147998	0.906464	-0.0776311	0.960592	-0.618052	0.45085	-0.283987	0.755319	0.019361	0.981511	0.232042	0.787137	0.254563	0.877048	-0.368685	0.677122	0.117552	0.919495	0.254283	0.766266	0.524339	0.454652	-0.633956	0.368788	0.136789	0.999881	0.0962906	0.969696	-0.358702	0.699957	0.33031	0.70135	0.589113	0.409625	-0.236731	0.795325	0.308575	0.999994	-0.0711713	0.999739	0.160036	0.999927	0.632971	0.631837	0.120633	0.957567
ENSG00000235529.2	AGAP1-IT1	AGAP1 intronic transcript 1 [Source:HGNC Symbol;Acc:HGNC:41427]	9.88657	-2.75027	0.174191	-1.76972	0.289084	-1.79149	0.299925	-0.901723	0.594387	-0.334438	0.869036	-0.886664	0.571566	0.706927	0.828373	-1.78741	0.432071	-0.626285	0.77848	-0.884638	0.656978	1.30399	0.364255	-2.81895	0.166175	-0.208886	0.999881	-0.277141	0.923925	-0.00795717	0.999366	-0.743363	0.608368	-0.392209	0.814626	0.147397	0.947286	-0.370676		-0.816025		-0.653923	0.965235	-0.699763	0.847124	0.0726314
ENSG00000135439.12	AGAP2	ArfGAP with GTPase domain, ankyrin repeat and PH domain 2 [Source:HGNC Symbol;Acc:HGNC:16921]	304.585	0.32076	0.401171	0.269281	0.4629	0.288089	0.44241	0.172449	0.665383	0.216195	0.546695	-0.129971	0.741123	0.289393	0.624379	0.201704	0.627731	0.392907	0.247552	0.338488	0.309576	0.250326	0.47429	0.388915	0.220398	0.12289	0.999881	0.324798	0.494754	0.421056	0.230813	0.192485	0.642292	0.0446645	0.948553	0.0720186	0.888756	0.0539242	0.999994	0.287476	0.960828	0.192577	0.95615	0.216932	0.811652	0.267892	0.627619
ENSG00000255737.2	AGAP2-AS1	AGAP2 antisense RNA 1 [Source:HGNC Symbol;Acc:HGNC:48633]	36.5882	0.111142	0.942554	0.141228	0.90637	0.0746193	0.972096	-0.0106725	0.991934	0.197083	0.845446	0.776118	0.25525	0.402676	0.786617	0.318202	0.742883	-0.0447566	0.983806	-0.0267053	0.980718	-0.328845	0.706559	0.0796911	0.959047	0.419451	0.999881	0.662589	0.534206	0.503576	0.587687	0.419583	0.644145	0.334026	0.725187	0.194008	0.856964	0.0137312	0.999994	0.0136399	0.999739	0.253482	0.991245	1.17284	0.209345	0.648833	0.569122
ENSG00000133612.19	AGAP3	ArfGAP with GTPase domain, ankyrin repeat and PH domain 3 [Source:HGNC Symbol;Acc:HGNC:16923]	4464.01	-0.0447106	0.947956	-0.0514121	0.924662	0.0136307	0.984562	0.11481	0.777287	0.0187874	0.96441	0.146808	0.677315	0.320262	0.532158	0.0819946	0.867105	0.103665	0.812954	0.0597591	0.902239	0.170269	0.630797	0.232931	0.48214	0.332863	0.999881	0.591574	0.0763694	0.645317	0.0272166	0.574851	0.0440768	0.705316	0.00918395	0.716855	0.00690875	0.169451	0.999994	0.352505	0.821059	0.302605	0.801085	0.38417	0.463892	0.488177	0.198135
ENSG00000188234.15	AGAP4	ArfGAP with GTPase domain, ankyrin repeat and PH domain 4 [Source:HGNC Symbol;Acc:HGNC:23459]	388.023	-0.145375	0.734441	-0.346271	0.260838	-0.217652	0.542108	-0.218249	0.51163	-0.358061	0.214252	-0.122294	0.727662	-0.307134	0.532158	-0.110005	0.795838	-0.296076	0.358022	-0.39189	0.170117	-0.35776	0.212271	-0.451794	0.0996287	-0.167874	0.999881	-0.129406	0.830621	-0.443759	0.15475	-0.132964	0.746374	0.000764784	0.998484	-0.20235	0.560014	-0.120464	0.999994	-0.0533169	0.999739	0.0915839	0.99818	0.019046	0.999942	-0.096481	0.903965
ENSG00000172650.15	AGAP5	ArfGAP with GTPase domain, ankyrin repeat and PH domain 5 [Source:HGNC Symbol;Acc:HGNC:23467]	11.722	-0.671868	0.589857	-0.0157384	0.989281	-0.478068	0.703598	0.518994	0.626545	0.846068	0.348503	-0.622117	0.546647	1.15057	0.451344	1.45679	0.148418	0.458247	0.734144	1.32952	0.153541	0.781341	0.46119	0.965342	0.33457	-0.0883652	0.999881	0.216919	0.925621	0.291421	0.848182	-0.201316	0.898272	0.322536	0.805447	0.874605	0.354452	-0.622093	0.999994	0.212458	0.999739	-0.299848	0.994079	0.04088	0.999942	0.841757	0.533048
ENSG00000204149.15	AGAP6	ArfGAP with GTPase domain, ankyrin repeat and PH domain 6 [Source:HGNC Symbol;Acc:HGNC:23466]	65.2591	-0.00148748	0.998645	-0.36112	0.526717	0.00613064	0.993151	-0.118182	0.871822	-0.000679329	0.999064	-0.595336	0.209544	-0.161906	0.907404	0.215246	0.753819	0.130239	0.862669	0.0150313	0.981441	0.139963	0.835987	0.275171	0.631943	-0.0822729	0.999881	0.0383414	0.99958	0.138127	0.869873	0.0118449	0.990194	0.186072	0.789826	0.0399542	0.975392	0.18582	0.999994	-0.218286	0.999739	0.0742053	0.999927	-0.00869305	0.999942	-0.298683	0.759859
ENSG00000264204.2	AGAP7P	ArfGAP with GTPase domain, ankyrin repeat and PH domain 7, pseudogene [Source:HGNC Symbol;Acc:HGNC:23465]	239.778	-0.240759	0.637597	-0.453293	0.253348	-0.166177	0.752698	-0.41872	0.2908	-0.607536	0.0895565	-0.159958	0.721417	0.209658	0.790356	-0.0772758	0.903687	-0.308954	0.475582	-0.384417	0.325291	-0.157728	0.732624	-0.253582	0.543505	-0.102464	0.999881	-0.0180005	0.999896	-0.338165	0.419403	-0.165257	0.728254	-0.0917717	0.867263	-0.244257	0.547753	0.12124	0.999994	-0.0461269	0.999739	0.153032	0.984425	0.442255	0.451706	0.229848	0.730162
ENSG00000204172.12	AGAP9	ArfGAP with GTPase domain, ankyrin repeat and PH domain 9 [Source:HGNC Symbol;Acc:HGNC:23463]	260.929	-0.0798653	0.885147	-0.0881268	0.851944	-0.28629	0.433495	-0.272203	0.433203	-0.0622468	0.904178	0.119029	0.757543	-0.0426511	0.98634	-0.0209174	0.9627	-0.151151	0.717331	-0.0935472	0.830923	0.20385	0.559596	0.27952	0.393502	-0.241243	0.999881	-0.0855282	0.911617	-0.208393	0.619621	-0.0441264	0.943202	0.121139	0.784564	-0.291876	0.389362	0.0919675	0.999994	0.0909877	0.999739	0.275893	0.864198	0.537758	0.192485	0.348013	0.451415
ENSG00000273540.5	AGBL1	AGBL carboxypeptidase 1 [Source:HGNC Symbol;Acc:HGNC:26504]	91.7542	1.8948	0.129588	1.46568	0.243503	0.275815	0.905075	1.29477	0.312326	1.64924	0.151847	1.58843	0.16032	-1.27027	0.52745	0.0818363	0.959452	-2.29723	0.0884494	-0.955909	0.451827	-0.892294	0.476682	-3.14274	0.0256156	-0.327154	0.999881	-1.02284	0.452898	-0.692706	0.575887	-1.03371	0.311626	-0.802297	0.458316	-1.06137	0.278584	0.0866491	0.999994	-0.221453	0.999739	0.0508164	0.999927	0.211455	0.97488	0.453625	0.83259
ENSG00000260125.2	AGBL1-AS1	AGBL1 antisense RNA 1 [Source:HGNC Symbol;Acc:HGNC:48617]	7.16624	0.88481	0.563648	1.00446	0.454257	0.048231	0.984562	0.219267	0.912726	0.409601	0.797091	0.627532	0.642552	0.3054	0.936719	0.694986		0.267821	0.892527	0.502733	0.746134	-0.840934	0.55384	-0.193463	0.929803	-0.0242448	0.999881	0.00746393	0.999896	0.00803544	0.999366	-0.0678851	0.990194	-0.0752494	0.989865	-0.0802795	0.990862	-0.0109146		0.023092		-0.0116683		0.00986344	0.999942	0.0739601
ENSG00000165923.17	AGBL2	AGBL carboxypeptidase 2 [Source:HGNC Symbol;Acc:HGNC:26296]	100.6	0.16466	0.824517	0.465334	0.344563	0.49427	0.324332	0.277999	0.612391	0.895541	0.0253941	0.91455	0.0192423	1.09383	0.0396594	0.804896	0.0830826	0.133915	0.848016	0.795935	0.0576062	0.569972	0.200843	0.786645	0.057242	0.198821	0.999881	0.428273	0.466908	0.483951	0.287664	0.76863	0.0394924	0.676666	0.0756545	0.508339	0.209196	-0.0847401	0.999994	0.201752	0.999739	0.295683	0.917442	0.52027	0.432208	0.332325	0.63086
ENSG00000146856.14	AGBL3	AGBL carboxypeptidase 3 [Source:HGNC Symbol;Acc:HGNC:27981]	63.9207	-0.129346	0.890947	-0.112994	0.897221	-0.602506	0.305584	-0.375974	0.538942	-0.367574	0.534131	-0.591799	0.257997	0.0749183	0.984346	-0.353213	0.609127	0.446978	0.465084	0.155964	0.835438	-0.150688	0.839961	-0.267139	0.685372	-0.0508778	0.999881	-0.613435	0.415324	-0.526805	0.409827	-0.436049	0.489497	-0.199102	0.79313	-0.677212	0.207269	0.161516	0.999994	-0.270875	0.999739	-0.222468	0.987729	-0.144542	0.961269	0.0769002	0.97432
ENSG00000084693.16	AGBL5	AGBL carboxypeptidase 5 [Source:HGNC Symbol;Acc:HGNC:26147]	1456.48	-0.180402	0.510769	-0.125224	0.64331	0.0636151	0.853411	0.0138956	0.962678	0.13793	0.572551	0.131729	0.584661	-0.174637	0.675357	-0.104741	0.723941	-0.198488	0.420671	-0.0988485	0.718429	-0.162428	0.493078	0.00685651	0.988313	0.127121	0.999881	0.232244	0.457644	0.100833	0.758742	-0.103885	0.72606	-0.134358	0.620474	-0.159076	0.525642	-0.0778896	0.999994	0.12668	0.999739	0.0507724	0.999927	0.0702949	0.947789	0.181058	0.626144
ENSG00000229122.1	AGBL5-IT1	AGBL5 intronic transcript 1 [Source:HGNC Symbol;Acc:HGNC:41484]	15.204	0.55886	0.682446	0.883521	0.406971	0.952944	0.377565	0.973447	0.339109	0.498563	0.670661	1.20032	0.181444	-0.42996	0.838145	-0.639522	0.578101	0.0815252	0.972009	-0.0816813	0.973323	-0.106197	0.955141	0.0457764	0.988313	-0.261	0.999881	-0.83023	0.570429	1.00768	0.306224	0.85958	0.374677	1.02942	0.251752	0.468664	0.670124	0.627991	0.999994	0.637005	0.998758	0.308898	0.991887	0.334764	0.930398	0.462378	0.808321
ENSG00000204305.16	AGER	advanced glycosylation end-product specific receptor [Source:HGNC Symbol;Acc:HGNC:320]	216.26	-0.00986717	0.990182	-0.447022	0.30848	-0.349467	0.470823	-1.23541	0.000913512	-0.616803	0.1146	-0.578907	0.132712	0.0379508	0.987395	-0.583369	0.174654	-0.789111	0.0450764	-1.28807	0.000257546	-1.1467	0.00107106	-1.26989	0.000241119	-0.126463	0.999881	0.0329848	0.998205	0.00963168	0.999366	-0.430391	0.32226	-0.258409	0.600436	-0.702446	0.0579367	-0.156308	0.999994	-0.179283	0.999739	-0.0461531	0.999927	-0.0748818	0.98487	-0.121344	0.911457
ENSG00000173744.18	AGFG1	ArfGAP with FG repeats 1 [Source:HGNC Symbol;Acc:HGNC:5175]	4311.29	0.374233	0.0330359	0.386626	0.0187284	0.371675	0.0280077	0.383649	0.0184053	0.409579	0.0085158	0.270857	0.0962016	-0.134628	0.694752	0.136887	0.527791	0.185672	0.340443	0.208093	0.245637	0.147247	0.438054	0.125295	0.525324	0.0363252	0.999881	-0.0488369	0.912021	-0.177265	0.407298	-0.0104275	0.990194	-0.113518	0.610642	0.0108992	0.988714	-0.0413734	0.999994	-0.0586369	0.999739	-0.11462	0.948945	-0.134147	0.774159	-0.136098	0.670785
ENSG00000106351.13	AGFG2	ArfGAP with FG repeats 2 [Source:HGNC Symbol;Acc:HGNC:5177]	848.601	-0.526742	0.146577	-0.551328	0.10049	-0.618352	0.0655942	-0.775535	0.0132196	-0.757144	0.0124397	-0.492039	0.120806	-0.319504	0.600824	-0.387847	0.308693	-0.639337	0.0556892	-0.736453	0.0168355	-0.732029	0.0158614	-0.572346	0.0702567	-0.497811	0.775672	-0.579932	0.147103	-0.757724	0.0201431	-1.11056	0.000112262	-0.89403	0.00271785	-1.08649	0.000129487	-0.414156	0.999994	-0.651022	0.228329	-0.663713	0.15734	-0.541848	0.272363	-0.532901	0.216676
ENSG00000164252.13	AGGF1	angiogenic factor with G-patch and FHA domains 1 [Source:HGNC Symbol;Acc:HGNC:24684]	995.959	0.271701	0.317301	0.0135006	0.979772	-0.0197362	0.984562	0.0435542	0.912726	0.0340086	0.941978	0.0472459	0.896574	0.00193625	0.997733	-0.140538	0.65087	0.0243033	0.966907	0.0216109	0.974088	-0.0415288	0.916203	-0.0662188	0.84398	-0.0147458	0.999881	-0.0848566	0.871963	-0.265078	0.332114	-0.107536	0.745748	-0.199628	0.465342	-0.0291524	0.951451	-0.105808	0.999994	-0.0975656	0.999739	-0.170959	0.923528	-0.0985989	0.922694	-0.160523	0.72019
ENSG00000214273.4	AGGF1P1	angiogenic factor with G-patch and FHA domains 1 pseudogene 1 [Source:HGNC Symbol;Acc:HGNC:38051]	11.9645	-0.0810121	0.976977	0.755853	0.642432	1.1326	0.460858	0.979693	0.507766	0.697227	0.652434	1.86201	0.120622	0.247004	0.964721	1.00046	0.523814	0.298369	0.886607	0.87351	0.550566	0.755899	0.611949	0.7034	0.646945	1.76224	0.999881	1.88533	0.654314	4.38966	0.0354441	3.87777	0.0611499	1.81946	0.546038	3.46976	0.0999521	0.910928	0.999994	-1.87303	0.997324	1.9164	0.82559	2.40871	0.489417	2.37864	0.405451
ENSG00000233435.2	AGGF1P2	angiogenic factor with G-patch and FHA domains 1 pseudogene 2 [Source:HGNC Symbol;Acc:HGNC:38052]	22.592	0.0942346	0.976977	0.23291	0.889285	0.889843	0.455839	0.89563	0.421494	1.00191	0.335551	1.70347	0.06122	0.725454	0.713353	0.843362	0.48888	0.305177	0.84134	1.20901	0.23383	1.40758	0.144983	1.2506	0.206812	3.44241	0.56988	0.00733286	0.999896	4.67223	0.0125716	3.83926	0.0458293	3.41232	0.0885112	1.80402	0.514281	-2.61042	0.999994	-2.53047	0.61952	0.192494	0.999927	-0.208246	0.990492	-0.282078	0.948316
ENSG00000241532.1	AGGF1P3	angiogenic factor with G-patch and FHA domains 1 pseudogene 3 [Source:HGNC Symbol;Acc:HGNC:38053]	1.95364	0.141137		0.103983		0.0856001		0.185877		0.167538		0.136049		0.122237		0.193049		0.0822849		0.0971667		0.0911403		0.0645355		-0.966234		-1.52254		-0.914193		0.289233		0.803721		-0.644382		-0.711055		0.857476		2.47201		2.68728		0.0295503
ENSG00000006530.18	AGK	acylglycerol kinase [Source:HGNC Symbol;Acc:HGNC:21869]	1680.62	-0.148466	0.437588	-0.198292	0.224472	-0.144255	0.430019	-0.242103	0.115432	-0.190235	0.220286	-0.252547	0.0794156	-0.284567	0.172898	-0.219319	0.193736	-0.30455	0.0477178	-0.293906	0.0439861	-0.437669	0.0012865	-0.403027	0.0032272	0.0546921	0.999881	-0.0803802	0.794342	-0.293931	0.0614292	-0.297925	0.0440901	-0.43347	0.00145995	-0.428817	0.00140957	0.00699025	0.999994	-0.048002	0.999739	-0.0370149	0.999927	-0.194978	0.477826	-0.218225	0.30096
ENSG00000162688.17	AGL	amylo-alpha-1, 6-glucosidase, 4-alpha-glucanotransferase [Source:HGNC Symbol;Acc:HGNC:321]	934.753	0.292213	0.529149	0.204706	0.653079	-0.126698	0.8171	0.133449	0.786013	0.104287	0.839714	0.173486	0.684246	0.0429158	0.987395	-0.169805	0.737076	0.148543	0.768738	0.0977593	0.854505	0.17681	0.688893	-0.0101616	0.988313	-0.0592318	0.999881	-0.204384	0.764902	-0.149867	0.79962	0.106912	0.853651	-0.143202	0.786081	0.0176051	0.990862	0.130611	0.999994	-0.117598	0.999739	0.0201791	0.999927	0.0164136	0.999942	-0.0515906	0.975614
ENSG00000116771.6	AGMAT	agmatinase [Source:HGNC Symbol;Acc:HGNC:18407]	311.244	-0.549382	0.162434	-0.425666	0.270555	-0.492973	0.20179	-0.19468	0.668612	-0.895384	0.00569759	-1.36909	9.00392e-06	0.474813	0.399136	0.0724917	0.910432	-0.367208	0.380466	-0.660403	0.0610132	-0.740359	0.0303768	-0.801476	0.0177745	-0.0979839	0.999881	-0.235587	0.709827	-0.361226	0.399731	-0.664212	0.0501246	-0.748194	0.0219849	-0.538134	0.120361	0.122838	0.999994	-0.137421	0.999739	-0.494156	0.506513	-0.637898	0.18028	-0.724094	0.0738179
ENSG00000092847.13	AGO1	argonaute RISC component 1 [Source:HGNC Symbol;Acc:HGNC:3262]	1939.4	-0.135335	0.485746	-0.140388	0.421414	-0.161049	0.357829	-0.160901	0.331319	-0.24182	0.0994105	-0.232132	0.107255	-0.179791	0.476173	0.0768021	0.718548	0.0370576	0.881314	-0.0586286	0.775744	-0.026239	0.920467	-0.086791	0.639274	0.121179	0.999881	0.204611	0.315182	0.35751	0.0137049	0.292006	0.0434431	0.272878	0.0604454	0.189395	0.228474	0.24636	0.990038	0.224742	0.567438	0.226939	0.439129	0.0645259	0.922694	0.211477	0.309849
ENSG00000123908.12	AGO2	argonaute RISC catalytic component 2 [Source:HGNC Symbol;Acc:HGNC:3263]	4750.11	-0.145466	0.621785	-0.193197	0.436153	-0.259829	0.277712	-0.260886	0.247654	-0.343391	0.0966262	-0.337644	0.0953283	-0.231304	0.53637	-0.145231	0.603096	-0.141892	0.599734	-0.198596	0.403541	-0.225213	0.318483	-0.334909	0.10832	0.0759343	0.999881	0.040327	0.954381	0.147027	0.621042	0.301771	0.177457	0.14814	0.583583	0.191811	0.43444	0.16435	0.999994	0.0750499	0.999739	0.241474	0.721772	0.0131489	0.999942	0.18383	0.63086
ENSG00000126070.20	AGO3	argonaute RISC catalytic component 3 [Source:HGNC Symbol;Acc:HGNC:18421]	902.932	0.39203	0.244548	0.390822	0.21353	0.219007	0.558817	0.11284	0.783054	0.265394	0.410055	0.324752	0.279658	-0.100026	0.907034	0.0617037	0.906364	-0.00913453	0.983806	0.0881819	0.837485	0.0752941	0.864484	-0.16264	0.656116	-0.00479182	0.999881	0.00721214	0.999896	-0.144747	0.75347	0.37034	0.246434	0.284956	0.404051	0.241265	0.489636	0.0207702	0.999994	-0.0095544	0.999739	0.161361	0.96915	0.239041	0.759276	0.0779322	0.931279
ENSG00000134698.11	AGO4	argonaute RISC component 4 [Source:HGNC Symbol;Acc:HGNC:18424]	1099.69	0.866302	0.00284586	1.08182	5.0808e-05	1.0238	0.000175138	0.966281	0.000334114	1.13802	9.26104e-06	1.26171	4.74716e-07	-0.00179981	0.99885	0.524381	0.100233	0.513941	0.0953373	0.771229	0.00457596	0.760463	0.0046161	0.78627	0.00318351	0.227473	0.999881	0.464946	0.2223	0.574725	0.0609769	0.682186	0.01427	0.631472	0.0243111	0.492006	0.0925134	-0.114794	0.999994	0.168919	0.999739	0.316888	0.770968	0.207303	0.816207	0.0700282	0.944181
ENSG00000204310.13	AGPAT1	1-acylglycerol-3-phosphate O-acyltransferase 1 [Source:HGNC Symbol;Acc:HGNC:324]	975.434	-0.227489	0.443581	-0.0160848	0.979772	0.154493	0.615887	0.0951846	0.767959	-0.0816196	0.802783	0.323999	0.155717	-0.272759	0.494289	0.0012366	0.997293	-0.0476913	0.908887	0.228403	0.378037	0.242714	0.332186	0.384418	0.0911725	-0.0663603	0.999881	0.313602	0.336537	0.391167	0.122073	0.012748	0.990194	0.0295409	0.957894	-0.168167	0.561956	-0.154976	0.999994	0.100106	0.999739	0.157383	0.947807	0.176727	0.789315	0.361458	0.25099
ENSG00000169692.13	AGPAT2	1-acylglycerol-3-phosphate O-acyltransferase 2 [Source:HGNC Symbol;Acc:HGNC:325]	3335.29	0.269193	0.634668	0.439265	0.329356	0.478462	0.295858	0.51006	0.230562	0.326607	0.470914	0.449102	0.274332	0.749876	0.176399	0.633453	0.152436	0.741994	0.0731034	0.48376	0.255176	0.679492	0.0822924	0.603159	0.131332	0.10559	0.999881	0.43961	0.476042	0.642121	0.144558	0.507016	0.249405	0.597934	0.151067	0.695757	0.0768263	0.13859	0.999994	0.325879	0.988874	0.151604	0.991245	0.207609	0.892174	0.445163	0.487425
ENSG00000160216.21	AGPAT3	1-acylglycerol-3-phosphate O-acyltransferase 3 [Source:HGNC Symbol;Acc:HGNC:326]	5683.97	-0.1988	0.525584	-0.0804298	0.82081	0.0542567	0.901653	-0.0684914	0.846624	-0.124564	0.67363	-0.0553766	0.877808	-0.165051	0.738038	0.0936357	0.794973	0.0878943	0.803685	0.0643618	0.85866	0.0375486	0.93154	0.0631789	0.860377	-0.0121749	0.999881	0.0596579	0.924546	0.0461235	0.925766	-0.0694823	0.859648	-0.141345	0.658362	-0.102408	0.763364	-0.0703684	0.999994	-0.0904068	0.999739	-0.048595	0.999927	-0.11647	0.903645	0.091939	0.885071
ENSG00000026652.15	AGPAT4	1-acylglycerol-3-phosphate O-acyltransferase 4 [Source:HGNC Symbol;Acc:HGNC:20885]	381.731	0.717324	0.311717	0.879864	0.161587	0.894709	0.164544	0.946541	0.119617	0.927761	0.115037	0.973163	0.0879493	0.588244	0.595746	0.485971	0.522374	0.365702	0.640617	0.419643	0.554228	0.37827	0.595929	0.456121	0.507673	-0.0444681	0.999881	0.72339	0.746504	1.19301	0.395468	2.88397	0.0021561	2.2211	0.0278583	4.13746	1.0784e-06	-3.38714	0.839795	1.52565	0.685693	1.19865	0.790662	1.9705	0.193888	1.10046	0.5822
ENSG00000155189.12	AGPAT5	1-acylglycerol-3-phosphate O-acyltransferase 5 [Source:HGNC Symbol;Acc:HGNC:20886]	2395.2	-0.473157	0.119718	-0.412542	0.159003	-0.491013	0.089354	-0.531221	0.052307	-0.444859	0.103725	-0.662554	0.00831273	-0.190264	0.744579	-0.454117	0.138303	-0.418542	0.160651	-0.681033	0.0086341	-0.715474	0.00487251	-0.836739	0.000760221	0.0338579	0.999881	-0.353237	0.380872	-0.545413	0.0601603	-0.455365	0.11116	-0.519844	0.0580417	-0.394948	0.172046	0.0997859	0.999994	-0.0467824	0.999739	-0.146191	0.973112	-0.125122	0.917467	-0.321351	0.464282
ENSG00000018510.18	AGPS	alkylglycerone phosphate synthase [Source:HGNC Symbol;Acc:HGNC:327]	2416.52	0.126054	0.894176	0.167428	0.829039	-0.112354	0.906383	-0.117836	0.886271	-0.0370739	0.96441	-0.0769675	0.934058	-0.146162	0.929754	-0.197454	0.799987	-0.0946634	0.919854	-0.108228	0.89697	-0.175466	0.803185	-0.317833	0.605617	3.56062	0.156342	4.14104	0.00593542	3.30697	0.0320429	5.70104	6.28188e-06	5.92454	2.10413e-06	6.45201	1.35196e-07	1.34947	0.999994	1.42651	0.499045	2.06614	0.0490912	2.32711	0.0107315	2.53295	0.00281139
ENSG00000106541.12	AGR2	anterior gradient 2, protein disulphide isomerase family member [Source:HGNC Symbol;Acc:HGNC:328]	10646.7	-0.135489	0.874917	-1.35519	0.00273496	-1.66499	0.000185052	-2.00148	2.87207e-06	-1.57528	0.00022027	-1.94867	2.3181e-06	-0.300017	0.776271	-1.34978	0.00502924	-1.3199	0.00473647	-1.80397	2.45439e-05	-1.59211	0.000186794	-1.66143	8.56908e-05	-0.722895	0.769685	-1.70222	9.97197e-05	-1.8907	4.59107e-06	-2.56294	3.48134e-11	-2.57511	2.67286e-11	-2.86338	5.14814e-14	-0.449175	0.999994	-0.861282	0.340043	-1.04295	0.0977488	-1.18522	0.0273066	-1.22318	0.0162177
ENSG00000173467.9	AGR3	anterior gradient 3, protein disulphide isomerase family member [Source:HGNC Symbol;Acc:HGNC:24167]	529.313	0.141085	0.976977	0.103926	0.979772	0.0855357	0.984562	0.185809	0.96004	0.167476	0.96441	0.135984	0.970245	0.122237	0.987395	0.193049	0.959288	0.0822848	0.983806	0.0971664	0.980718	0.0911401	0.984711	0.0645352	0.988313	-0.749542	0.999881	-2.07167	0.0133686	-2.26714	0.00303976	-2.42947	0.000809894	-2.14034	0.0038375	-2.83386	4.68334e-05	-0.380685	0.999994	-0.703971	0.988874	-0.737414	0.870217	-0.833415	0.637783	-0.81838	0.547111
ENSG00000188157.15	AGRN	agrin [Source:HGNC Symbol;Acc:HGNC:329]	15450.9	0.0242579	0.976977	0.238929	0.510896	0.302275	0.398267	0.324313	0.328008	0.22787	0.507236	0.359279	0.236846	0.0190581	0.987395	0.482789	0.144499	0.539118	0.0836986	0.434997	0.15422	0.553737	0.0547434	0.32608	0.307704	0.130687	0.999881	0.599071	0.0850067	0.846422	0.00279933	0.822785	0.00263145	0.893362	0.000880858	0.730681	0.0077108	0.010683	0.999994	0.24626	0.988874	0.277267	0.865648	0.422406	0.413079	0.571314	0.119301
ENSG00000135744.9	AGT	angiotensinogen [Source:HGNC Symbol;Acc:HGNC:333]	22.1998	0.691745	0.527355	1.2533	0.131421	1.36931	0.0988637	0.879849	0.331338	1.87009	0.00931958	1.92553	0.00600489	0.272439	0.890684	-0.0427104	0.96927	-0.0956324	0.953054	0.58469	0.473127	0.829481	0.255596	0.721584	0.340135	-0.00472984	0.999881	-0.454657	0.735246	-0.290113	0.808737	0.164934	0.892584	0.490817	0.576487	0.465358	0.589753	-0.422002	0.999994	-0.323988	0.999739	-0.488542	0.940339	-0.0979695	0.994321	-0.0678242	0.990704
ENSG00000135049.16	AGTPBP1	ATP/GTP binding carboxypeptidase 1 [Source:HGNC Symbol;Acc:HGNC:17258]	953.052	0.235633	0.498679	0.0615638	0.893546	-0.160761	0.657608	-0.0755277	0.85128	0.26956	0.34714	0.393927	0.127163	-0.0109241	0.988027	-0.354411	0.242641	-0.3702	0.201271	-0.0981518	0.792582	-0.366686	0.175073	-0.305064	0.277875	-0.110849	0.999881	-0.0988153	0.872476	-0.245972	0.476373	0.0200452	0.983759	-0.0337455	0.957384	0.141604	0.68783	0.0531251	0.999994	-0.099668	0.999739	0.0556412	0.999927	0.246003	0.698043	-0.0238016	0.992639
ENSG00000177674.16	AGTRAP	angiotensin II receptor associated protein [Source:HGNC Symbol;Acc:HGNC:13539]	1858.21	0.239677	0.430557	0.336546	0.189724	0.341527	0.194892	0.503713	0.0311606	0.276769	0.273024	0.214166	0.409047	0.422432	0.216469	0.509853	0.043982	0.41088	0.103759	0.306988	0.224515	0.250305	0.335078	0.305088	0.220398	0.280036	0.999881	0.246922	0.523393	0.369566	0.176047	0.222695	0.455755	0.333314	0.1994	0.530454	0.0200275	0.249277	0.999994	0.38687	0.520364	0.193482	0.914939	-0.0872255	0.94279	0.197869	0.665439
ENSG00000172482.5	AGXT	alanine--glyoxylate and serine--pyruvate aminotransferase [Source:HGNC Symbol;Acc:HGNC:341]	2.24529	0.141016		0.103862		0.0854668		0.185742		0.167412		3.70146		0.122234		0.193046		0.0822818		0.0971636		1.9927		2.72302		-1.67281		-0.461297		-0.828435		-0.583832		-1.00903		-1.96624		-0.745298		-1.4565		-2.68835		-2.12113		-2.55836
ENSG00000153207.16	AHCTF1	AT-hook containing transcription factor 1 [Source:HGNC Symbol;Acc:HGNC:24618]	3371.27	-0.0943396	0.880196	-0.220945	0.615477	-0.622357	0.0805403	-0.432749	0.238649	-0.320772	0.394901	-0.17735	0.670112	-0.370576	0.546804	-0.662799	0.0710894	-0.476913	0.202608	-0.426723	0.240457	-0.46664	0.182727	-0.76816	0.0166731	-0.0199918	0.999881	-0.27039	0.654374	-0.426463	0.298309	-0.374899	0.346833	-0.517441	0.148264	-0.296368	0.468144	0.0190928	0.999994	-0.263755	0.999739	-0.0768638	0.999927	0.107781	0.95549	-0.00408364	0.996009
ENSG00000226121.2	AHCTF1P1	AT-hook containing transcription factor 1 pseudogene 1 [Source:HGNC Symbol;Acc:HGNC:24620]	93.2541	0.0771535	0.937307	-0.00918448	0.987973	-0.422979	0.446392	0.0515843	0.959418	-0.260377	0.638304	0.0186009	0.972981	-0.314648	0.734574	-0.644838	0.202723	-0.368776	0.499656	-0.156753	0.804729	-0.372557	0.4611	-0.796514	0.0691531	-0.389934	0.999881	-0.637363	0.287196	-0.883165	0.0561117	-0.575645	0.231812	-0.688815	0.13043	-0.920724	0.0289039	0.276223	0.999994	-0.0889965	0.999739	0.229388	0.977056	0.547357	0.521827	0.225721	0.834001
ENSG00000101444.13	AHCY	adenosylhomocysteinase [Source:HGNC Symbol;Acc:HGNC:343]	10055.9	-0.615446	0.0370565	-0.980597	0.000149658	-0.796664	0.00337552	-0.888689	0.000638819	-1.08579	1.0939e-05	-1.29285	6.83086e-08	-0.151164	0.822032	-0.689863	0.0182022	-0.837314	0.00224217	-1.19642	1.71506e-06	-1.28505	1.62694e-07	-1.10293	8.04551e-06	0.142034	0.999881	0.124081	0.846231	0.203084	0.611355	0.00271364	0.995112	0.0514316	0.927793	0.180523	0.617649	0.111348	0.999994	0.115385	0.999739	0.0400893	0.999927	0.0305568	0.999942	0.194828	0.735322
ENSG00000168710.18	AHCYL1	adenosylhomocysteinase like 1 [Source:HGNC Symbol;Acc:HGNC:344]	7921.18	0.0279468	0.933906	0.0247741	0.936703	0.109952	0.591664	0.177311	0.301678	0.129946	0.46096	0.134374	0.428922	-0.297549	0.168627	-0.0680907	0.769946	-0.165923	0.360379	-0.137797	0.440863	-0.188781	0.247328	-0.00587125	0.988313	0.0843339	0.999881	0.103336	0.72248	0.0837879	0.727512	0.0607176	0.803638	0.0211827	0.95357	-0.0121754	0.980601	0.109588	0.999994	0.130523	0.988874	0.115702	0.933832	0.00109784	0.999942	0.0357169	0.947916
ENSG00000158467.17	AHCYL2	adenosylhomocysteinase like 2 [Source:HGNC Symbol;Acc:HGNC:22204]	1567.38	0.415208	0.105661	0.574092	0.0114824	0.678518	0.00261288	0.761976	0.000407564	0.806056	0.000106118	0.797852	9.90755e-05	-0.0157405	0.987395	0.507125	0.0405696	0.439583	0.0718136	0.617019	0.004707	0.536967	0.0143536	0.698961	0.0009194	-0.0378788	0.999881	0.0180184	0.999896	-0.0133631	0.998004	0.0477369	0.913854	0.172615	0.566483	0.118831	0.714113	-0.0284509	0.999994	-0.00968021	0.999739	0.125476	0.972403	0.0173404	0.999942	0.1225	0.828961
ENSG00000126705.15	AHDC1	AT-hook DNA binding motif containing 1 [Source:HGNC Symbol;Acc:HGNC:25230]	1587.8	-0.214458	0.615621	0.03192	0.969801	-0.0662982	0.908637	-0.0376785	0.955519	-0.0401726	0.9523	0.158531	0.668653	-0.0240973	0.987395	0.352919	0.329198	0.364082	0.290721	0.283569	0.413287	0.437735	0.15628	0.279347	0.412729	0.097043	0.999881	0.369935	0.415301	0.558116	0.0862384	0.485921	0.125378	0.446752	0.164971	0.469907	0.131719	-0.191228	0.999994	-0.0189312	0.999739	0.113647	0.991887	0.0953075	0.955907	0.409495	0.359401
ENSG00000135541.22	AHI1	Abelson helper integration site 1 [Source:HGNC Symbol;Acc:HGNC:21575]	884.051	0.0270658	0.976977	0.050706	0.949045	-0.456345	0.272334	-0.316498	0.458995	-0.0825392	0.891414	0.03803	0.964188	-0.207952	0.802956	-0.610511	0.128301	-0.401352	0.339908	-0.39141	0.327054	-0.499727	0.179231	-0.635362	0.0742558	-0.106569	0.999881	-0.120335	0.894553	-0.189756	0.736374	-0.0623778	0.930687	-0.19681	0.698173	-0.267016	0.552139	-0.0575342	0.999994	-0.207385	0.999739	0.00163011	0.999927	0.175749	0.906672	-0.0538013	0.975587
ENSG00000124942.14	AHNAK	AHNAK nucleoprotein [Source:HGNC Symbol;Acc:HGNC:347]	60050.6	-0.0192217	0.976977	-0.0395112	0.959124	-0.0397335	0.964384	-0.0273244	0.96004	-0.0625358	0.91363	0.0299548	0.970245	-0.394537	0.468973	0.0558337	0.928213	-0.0348279	0.966907	0.0608529	0.914964	0.045773	0.944484	-0.00790227	0.988313	-0.0878801	0.999881	-0.0981864	0.906694	-0.191034	0.69563	-0.294095	0.461602	-0.197525	0.653154	-0.512161	0.118784	0.0137963	0.999994	0.0513147	0.999739	0.167443	0.976335	0.0629455	0.98535	0.225595	0.730686
ENSG00000185567.7	AHNAK2	AHNAK nucleoprotein 2 [Source:HGNC Symbol;Acc:HGNC:20125]	9069.21	0.834953	0.258665	1.24768	0.0497917	1.19382	0.0683547	1.34067	0.0303745	1.50725	0.0102526	1.60331	0.00496748	0.150133	0.948659	1.0605	0.129025	0.985756	0.148196	1.49255	0.0125665	1.52346	0.00955305	1.7017	0.00321985	2.46409	0.000322828	4.33957	2.35065e-16	4.98681	3.87184e-22	5.44973	1.0738e-26	5.71785	1.77654e-29	5.868	3.74436e-31	2.16506	0.012339	3.34483	8.63915e-09	3.72725	1.66297e-11	3.92959	5.45147e-13	4.03943	6.68848e-14
ENSG00000106546.14	AHR	aryl hydrocarbon receptor [Source:HGNC Symbol;Acc:HGNC:348]	1242.09	-0.183428	0.80902	-0.344349	0.546501	-0.148567	0.84426	-0.100382	0.897373	-0.271506	0.631024	-0.216441	0.706072	-0.13578	0.928913	0.155918	0.834064	0.62733	0.216164	0.392295	0.462367	0.7381	0.106887	0.393876	0.451868	-0.160786	0.999881	-0.576735	0.396084	-0.347012	0.590788	0.256352	0.694116	-0.0197532	0.989865	0.511609	0.319579	-0.184201	0.999994	-0.322029	0.999739	-0.436623	0.858313	-0.608245	0.469803	-0.617722	0.361902
ENSG00000063438.20	AHRR	aryl-hydrocarbon receptor repressor [Source:HGNC Symbol;Acc:HGNC:346]	13.1599	3.29286	0.122494	2.53561	0.263261	2.96529	0.167065	1.95428	0.449103	1.13166	0.706865	4.26916	0.010812	0.586684	0.851704	0.405526	0.848959	-0.317116	0.89575	0.117441	0.977952	1.29801	0.306921	1.2848	0.313414	0.0659107	0.999881	0.17212	0.942768	-0.362791	0.784749	0.580785	0.566924	0.677039	0.476575	0.434242	0.676515	0.582087	0.999994	0.436922	0.999739	0.244287	0.998886	0.594	0.799109	0.286216	0.899817
ENSG00000100591.8	AHSA1	activator of HSP90 ATPase activity 1 [Source:HGNC Symbol;Acc:HGNC:1189]	9116.82	-0.674656	0.0228846	-0.743228	0.00694932	-0.685261	0.0158922	-0.672991	0.0148098	-0.833116	0.00131263	-0.899881	0.000371617	-0.0150689	0.987395	-0.376777	0.253822	-0.603887	0.0393399	-0.614753	0.0259587	-0.682008	0.0106976	-0.619065	0.0224513	0.234333	0.999881	0.216489	0.674927	0.0807545	0.878981	-0.0853339	0.859043	-0.183077	0.633142	-0.129599	0.752902	0.116113	0.999994	0.00794598	0.999739	-0.136751	0.983451	-0.000459897	0.999942	-0.0391234	0.979358
ENSG00000173209.23	AHSA2P	activator of HSP90 ATPase homolog 2, pseudogene [Source:HGNC Symbol;Acc:HGNC:20437]	3038.85	0.148477	0.687395	0.183757	0.553256	0.17753	0.588442	0.0493829	0.909959	0.280725	0.288797	0.285274	0.266975	0.0726481	0.929477	-0.00951555	0.979964	-0.0202423	0.980427	0.0461786	0.916486	0.0417358	0.926226	-0.0435285	0.923451	-0.0481394	0.999881	0.041002	0.967176	-0.0710732	0.877679	-0.010509	0.990194	0.0265932	0.969867	-0.486321	0.0435115	-0.0567318	0.999994	0.077024	0.999739	0.116777	0.983992	0.223912	0.725822	-0.198663	0.675133
ENSG00000186063.13	AIDA	axin interactor, dorsalization associated [Source:HGNC Symbol;Acc:HGNC:25761]	4830.29	0.531774	0.0361368	0.755352	0.000849537	0.590077	0.0137056	0.71	0.00165618	0.851613	7.03085e-05	0.854745	5.11544e-05	0.0615227	0.941316	0.102399	0.781595	0.173703	0.573761	0.418822	0.0822601	0.368088	0.131053	0.240116	0.369199	0.00871226	0.999881	0.047883	0.953315	-0.193896	0.563599	-0.241215	0.409489	-0.378448	0.134931	-0.335475	0.191463	0.0166869	0.999994	-0.0504713	0.999739	-0.0305365	0.999927	-0.0469248	0.985479	-0.169782	0.73131
ENSG00000251429.1	AIDAP2	AIDA pseudogene 2 [Source:HGNC Symbol;Acc:HGNC:54664]	14.1051	-0.635005	0.764686	-1.28468	0.418713	-0.790448	0.668496	-0.304278	0.890255	-0.330333	0.877049	-0.567503	0.738919	-1.85965	0.387463	-0.767437	0.678434	-0.364026	0.865288	-0.355769	0.861938	-0.953773	0.541475	-0.885376	0.580369	-0.514694	0.999881	-1.08908	0.700513	-0.305503	0.920377	0.3688	0.881094	0.196581	0.953266	0.0327884	0.99102	-0.0871263	0.999994	-0.266867	0.999739	-0.601658	0.99022	-0.309211	0.983049	-4.69528	0.0530478
ENSG00000126878.13	AIF1L	allograft inflammatory factor 1 like [Source:HGNC Symbol;Acc:HGNC:28904]	5230.45	-0.285636	0.549585	0.068065	0.916507	0.128605	0.816852	0.0736224	0.902999	0.381396	0.311487	0.336181	0.373495	-0.294966	0.679133	-0.0621153	0.926192	0.0776797	0.899603	0.15466	0.746887	0.127273	0.793429	0.193505	0.66504	0.239048	0.999881	0.391732	0.471693	0.358636	0.424451	-0.0914247	0.879404	-0.17178	0.733859	-0.330766	0.419479	0.134609	0.999994	0.203566	0.999739	0.102046	0.999142	-0.00183098	0.999942	0.221132	0.769126
ENSG00000156709.15	AIFM1	apoptosis inducing factor mitochondria associated 1 [Source:HGNC Symbol;Acc:HGNC:8768]	3736.98	-0.429979	0.0468278	-0.542264	0.00580578	-0.462362	0.0244437	-0.491636	0.0128274	-0.598305	0.00127926	-0.608611	0.00083044	-0.0917582	0.860741	-0.481226	0.0245274	-0.715452	0.000233026	-0.730202	7.74018e-05	-0.867307	1.43076e-06	-0.658032	0.000329702	-0.0216162	0.999881	-0.0704895	0.890755	-0.227955	0.369632	-0.533279	0.00510116	-0.558522	0.00296826	-0.652374	0.000287152	0.0440307	0.999994	-0.0916275	0.999739	-0.170745	0.902442	-0.137669	0.834477	-0.194697	0.589096
ENSG00000042286.15	AIFM2	apoptosis inducing factor mitochondria associated 2 [Source:HGNC Symbol;Acc:HGNC:21411]	1406.62	-0.211925	0.698555	-0.190332	0.703548	-0.188723	0.719117	-0.305194	0.481871	-0.486057	0.196569	-0.586164	0.099003	0.308758	0.677372	-0.0389888	0.959288	0.128581	0.818982	0.0214488	0.980718	-0.0327093	0.977818	-0.0172706	0.988313	0.0797496	0.999881	0.134016	0.880006	0.140895	0.82373	0.130053	0.824529	0.240912	0.620911	0.514669	0.181718	0.0146914	0.999994	-0.0553181	0.999739	-0.124904	0.996341	-0.106051	0.961925	-0.0509531	0.978483
ENSG00000183773.16	AIFM3	apoptosis inducing factor mitochondria associated 3 [Source:HGNC Symbol;Acc:HGNC:26398]	51.581	0.20519	0.829666	0.526266	0.412972	-0.0273443	0.984562	-0.174146	0.84026	-0.164757	0.848743	0.691882	0.207396	0.575533	0.533442	-1.24014	0.0496309	0.100606	0.918646	0.151276	0.851143	0.083204	0.934028	0.175372	0.817202	-0.0133594	0.999881	0.831945	0.158143	0.94266	0.0567497	0.226433	0.749984	0.356412	0.558819	0.0718258	0.941224	-0.130909	0.999994	0.133918	0.999739	0.253317	0.972205	-0.32709	0.82926	-0.110337	0.947146
ENSG00000146416.19	AIG1	androgen induced 1 [Source:HGNC Symbol;Acc:HGNC:21607]	2335.29	-0.22851	0.35578	-0.280806	0.197135	-0.194508	0.43041	-0.274038	0.20004	-0.236786	0.266062	-0.326453	0.094674	-0.116135	0.801954	-0.205392	0.407375	-0.318316	0.14133	-0.394015	0.0450915	-0.469092	0.0127179	-0.290734	0.15559	-0.173881	0.999881	-0.325935	0.222947	-0.234738	0.352741	-0.0193855	0.974461	-0.0704919	0.826024	-0.104181	0.711666	-0.032199	0.999994	0.100307	0.999739	0.0361442	0.999927	0.0241701	0.999942	-0.0537026	0.934554
ENSG00000164022.18	AIMP1	aminoacyl tRNA synthetase complex interacting multifunctional protein 1 [Source:HGNC Symbol;Acc:HGNC:10648]	3711.91	-0.201224	0.377646	-0.231659	0.253183	-0.477687	0.00793285	-0.364131	0.0452632	-0.360384	0.0408922	-0.469387	0.00471116	-0.0879016	0.847133	-0.477162	0.0114048	-0.314227	0.106434	-0.387393	0.0290696	-0.441089	0.00999126	-0.634762	0.000101884	-0.0653124	0.999881	-0.268947	0.283072	-0.336041	0.0891128	-0.317325	0.092573	-0.434401	0.0127189	-0.217947	0.282256	0.0236016	0.999994	-0.108035	0.999739	-0.13329	0.939263	-0.0217669	0.999942	-0.235254	0.400252
ENSG00000106305.10	AIMP2	aminoacyl tRNA synthetase complex interacting multifunctional protein 2 [Source:HGNC Symbol;Acc:HGNC:20609]	1562.03	-0.637392	0.0381373	-0.596677	0.0421884	-0.670738	0.0221352	-0.653651	0.0218414	-0.76185	0.00464267	-0.975698	0.000152765	-0.301013	0.580562	-0.423697	0.201326	-0.522687	0.0910382	-0.596145	0.0365948	-0.781585	0.00376781	-0.524264	0.0674296	0.113236	0.999881	0.133245	0.836771	0.041799	0.955469	-0.155258	0.712873	-0.0933477	0.842346	0.0851432	0.857273	0.180913	0.999994	-0.0575254	0.999739	-0.142526	0.982066	-0.159336	0.883397	0.112925	0.887735
ENSG00000110711.11	AIP	aryl hydrocarbon receptor interacting protein [Source:HGNC Symbol;Acc:HGNC:358]	2500.38	-0.14999	0.691833	-0.132861	0.700934	0.0986943	0.803572	0.156687	0.626472	0.103974	0.761664	0.109761	0.73436	0.336846	0.412096	0.104234	0.788526	0.0837539	0.831669	0.0319439	0.954241	0.0579229	0.887742	0.121311	0.717664	-0.0330993	0.999881	-0.0353603	0.977877	0.0531714	0.91945	-0.168535	0.62104	0.0249908	0.974201	0.0432012	0.928638	-0.0790514	0.999994	0.185166	0.999739	0.0238849	0.999927	0.101163	0.931837	0.0908997	0.897867
ENSG00000196581.11	AJAP1	adherens junctions associated protein 1 [Source:HGNC Symbol;Acc:HGNC:30801]	8.96154	0.141098	0.976977	0.103941	0.979772	0.0855514	0.984562	2.08169	0.42281	0.167491	0.96441	0.136	0.970245	0.12224	0.987395	0.193052		0.0822878	0.983806	0.0971725	0.980718	0.0911431	0.984711	0.0645383	0.988313	-0.821474	0.999881	-0.599162	0.734268	-0.724637	0.576871	-0.84075	0.471003	-0.266077	0.863083	-0.896217	0.41013	-0.834786		-1.09823		-1.16456		-1.49289	0.345226	-1.68294
ENSG00000232434.3	AJM1	apical junction component 1 homolog [Source:HGNC Symbol;Acc:HGNC:37284]	459.329	-0.441539	0.126646	-0.464614	0.0824115	-0.361789	0.209426	-0.64915	0.0102889	-0.686613	0.00457501	-0.17669	0.553356	-0.26119	0.577713	-0.438187	0.118871	-0.576194	0.0255945	-0.717349	0.00254945	-0.300577	0.261832	-0.231962	0.413472	-0.199815	0.999881	-0.262584	0.48778	-0.140507	0.701038	-0.529899	0.0238493	-0.418883	0.0872138	-0.587699	0.00871862	-0.251278	0.999994	-0.174506	0.999739	-0.163608	0.948945	-0.208602	0.74502	-0.185174	0.694652
ENSG00000129474.16	AJUBA	ajuba LIM protein [Source:HGNC Symbol;Acc:HGNC:20250]	3845.78	-0.408871	0.149767	-0.352795	0.197242	-0.356174	0.205016	-0.463705	0.0679897	-0.662029	0.00442741	-0.614416	0.00771279	-0.265692	0.567349	-0.298098	0.321943	-0.351508	0.206735	-0.363654	0.164109	-0.343133	0.188242	-0.402996	0.111184	0.530334	0.315441	1.13383	5.6548e-07	1.4684	3.57291e-12	1.97233	2.00947e-22	1.88364	1.81968e-20	1.97604	1.27553e-22	0.406476	0.999994	0.82651	0.00312159	0.763238	0.00585062	0.740999	0.00615483	0.820796	0.00121459
ENSG00000258457.5	AJUBA-DT	AJUBA divergent transcript [Source:HGNC Symbol;Acc:HGNC:55449]	39.484	0.0381063	0.976977	-1.00358	0.188218	-0.210117	0.84819	0.240899	0.795676	-0.603847	0.432916	-0.968866	0.171043	0.54111	0.709821	1.09307	0.155001	0.774972	0.337371	0.431857	0.628977	0.510372	0.53986	0.635213	0.420979	-0.114872	0.999881	0.545407	0.562547	1.13481	0.055952	1.18495	0.0325756	1.08663	0.0526835	0.404945	0.574307	-0.383807	0.999994	0.0719414	0.999739	-0.0245882	0.999927	0.0372173	0.999942	-0.0464019	0.992639
ENSG00000106992.19	AK1	adenylate kinase 1 [Source:HGNC Symbol;Acc:HGNC:361]	356.494	0.127277	0.870525	0.27145	0.628033	0.373855	0.490269	0.369048	0.468114	0.140027	0.823911	0.102419	0.877609	0.364569	0.677372	0.524812	0.301541	0.508979	0.300794	0.390195	0.4309	0.426594	0.370544	0.439484	0.353901	0.0476519	0.999881	0.26111	0.762856	0.827276	0.0767909	0.936719	0.0286298	1.24488	0.00186999	1.58828	2.6183e-05	0.277104	0.999994	0.370475	0.988874	0.486595	0.754511	0.10937	0.972134	0.436729	0.563899
ENSG00000004455.17	AK2	adenylate kinase 2 [Source:HGNC Symbol;Acc:HGNC:362]	7493.72	-0.537494	0.0109473	-0.712578	0.000194117	-0.665577	0.000706811	-0.699666	0.000239581	-0.946162	1.34508e-07	-1.03562	3.85069e-09	-0.251791	0.476182	-0.52456	0.0144843	-0.704886	0.000356767	-0.840975	5.48091e-06	-0.891627	9.76754e-07	-0.743618	5.21954e-05	0.0889697	0.999881	-0.0151468	0.999896	-0.15135	0.607579	-0.276807	0.225753	-0.283898	0.206507	-0.278316	0.210113	0.176045	0.999994	0.0577614	0.999739	-0.0756484	0.993265	-0.14666	0.819545	-0.0365119	0.966621
ENSG00000147853.17	AK3	adenylate kinase 3 [Source:HGNC Symbol;Acc:HGNC:17376]	5819.8	0.345146	0.118249	0.510303	0.00828638	0.534195	0.00627171	0.52612	0.00575351	0.62731	0.000490329	0.564841	0.00159355	-0.00169217	0.997839	0.270043	0.23991	0.420184	0.0404409	0.499014	0.00795863	0.410467	0.0318491	0.285019	0.16327	0.0655307	0.999881	0.0309887	0.971099	0.00104858	0.999366	0.216947	0.357265	-0.000172197	0.999354	0.0539167	0.871534	0.00768098	0.999994	-0.0460302	0.999739	-0.0460469	0.999927	-0.090721	0.917957	-0.246348	0.427471
ENSG00000230042.1	AK3P3	adenylate kinase 3 pseudogene 3 [Source:HGNC Symbol;Acc:HGNC:39062]	7.58316	-0.0767872	0.976977	-0.871185	0.559245	0.828656	0.553223	0.201212	0.920212	0.675865	0.610042	-1.00199	0.454588	0.529633	0.868704	-0.51091		0.241541	0.91726	1.13011	0.405093	0.780806	0.594133	1.55468	0.200008	-0.598615	0.999881	-0.665188	0.758847	0.654051	0.673967	0.099188	0.975218	-0.368247	0.829197	0.416813	0.789949	0.262773		-0.395626		-0.167644		0.111289	0.999942	-0.172561
ENSG00000228816.1	AK3P5	adenylate kinase 3 pseudogene 5 [Source:HGNC Symbol;Acc:HGNC:39064]	3.21134	2.02062		1.22512		1.23862		1.8851		2.40238		2.26864		-2.04519		0.380864		-0.125351		0.478598		0.570705		-0.482061	0.904075	1.2095		0.981828		1.82064		-1.51557		-0.0681946		-1.52797	0.718209	1.8298		0.204041		0.556078		2.17052		-0.808307
ENSG00000162433.15	AK4	adenylate kinase 4 [Source:HGNC Symbol;Acc:HGNC:363]	4758.28	-0.423865	0.149663	-0.529433	0.0446279	-0.520225	0.0538457	-0.741013	0.00262034	-0.797609	0.000747535	-1.04216	4.30404e-06	-0.578087	0.098233	-0.596357	0.0307107	-0.770249	0.00267565	-0.9948	2.35799e-05	-1.10436	1.61673e-06	-1.31497	5.24294e-09	0.486562	0.478222	0.784984	0.00271055	0.791643	0.00142077	0.908919	9.85895e-05	0.935478	5.41711e-05	0.899915	9.22027e-05	0.512293	0.685663	0.651466	0.0626747	0.695833	0.0260902	0.66445	0.0283728	0.669764	0.0212438
ENSG00000263535.2	AK4P1	adenylate kinase 4 pseudogene 1 [Source:HGNC Symbol;Acc:HGNC:364]	230.311	-0.587839	0.211278	-0.686385	0.106259	-0.92133	0.0248533	-1.04342	0.00778183	-1.00799	0.00791242	-1.29663	0.000351429	-0.681592	0.254461	-0.598103	0.194847	-1.10308	0.00642017	-1.07837	0.00488727	-1.39283	0.000150058	-1.4042	0.000123322	0.533106	0.999881	0.461794	0.570445	0.839886	0.111061	0.739524	0.148599	1.05384	0.0217059	0.938798	0.0434587	0.89967	0.828745	1.03815	0.166694	0.92022	0.238355	0.592377	0.55002	0.308302	0.780733
ENSG00000233381.4	AK4P3	adenylate kinase 4 pseudogene 3 [Source:HGNC Symbol;Acc:HGNC:21596]	100.891	-0.444808	0.320328	-0.797091	0.0316396	-0.774488	0.0418936	-0.888347	0.0140239	-1.0446	0.00232359	-1.43649	1.31001e-05	-0.509145	0.390649	-0.686104	0.090414	-1.03802	0.00477672	-1.15375	0.00078706	-1.361	4.94798e-05	-1.43183	1.70466e-05	0.316569	0.999881	0.65151	0.270674	0.537179	0.31433	0.666984	0.148912	0.531868	0.278418	0.71619	0.10332	0.105638	0.999994	0.783965	0.362038	0.749955	0.320729	0.711583	0.290884	0.314974	0.726248
ENSG00000085231.14	AK6	adenylate kinase 6 [Source:HGNC Symbol;Acc:HGNC:49151]	682.357	-0.209969	0.542063	0.00702153	0.984697	-0.602406	0.0177551	-0.264603	0.359006	-0.374553	0.146003	-0.513271	0.0318399	-0.0563165	0.957247	-0.698488	0.00763168	-0.344812	0.223346	-0.414989	0.107771	-0.375501	0.147496	-0.601023	0.0121406	-0.245653	0.999881	-0.581905	0.0370333	-0.44776	0.103175	-0.202064	0.53473	-0.336263	0.221187	-0.0650966	0.877616	0.131075	0.999994	-0.0554981	0.999739	-0.246381	0.847225	-0.290079	0.57608	-0.551702	0.0653107
ENSG00000140057.9	AK7	adenylate kinase 7 [Source:HGNC Symbol;Acc:HGNC:20091]	515.883	0.14102	0.976977	0.103861	0.979772	2.94312	0.153374	2.02498	0.409799	3.60355	0.0386414	4.44731	0.00470124	-0.75782	0.702473	-1.70869	0.202233	-3.70671	0.0339645	-0.989945	0.382362	-0.660203	0.557824	-1.84106	0.122652	-0.0066475	0.999881	-0.0451998	0.996659	-0.43582	0.506387	-0.340333	0.600087	-0.410385	0.497257	-0.548383	0.313967	-0.151461	0.999994	-0.193978	0.999739	-0.0879226	0.999927	0.220667	0.917467	-0.151582	0.916158
ENSG00000165695.10	AK8	adenylate kinase 8 [Source:HGNC Symbol;Acc:HGNC:26526]	43.4308	-0.434455	0.744487	-0.222918	0.869432	-0.34543	0.788741	0.166479	0.902999	-0.0539248	0.96441	-0.272598	0.812381	1.34628	0.32325	1.59614	0.0949702	1.36777	0.15266	1.37706	0.126014	0.519084	0.666842	1.27699	0.15858	0.530958	0.999881	0.64788	0.360444	0.830943	0.122294	0.877444	0.0774283	0.597945	0.275908	0.501122	0.373517	-0.623527	0.999994	0.0169295	0.999739	0.0204418	0.999927	0.122514	0.969373	-0.180067	0.892196
ENSG00000155085.16	AK9	adenylate kinase 9 [Source:HGNC Symbol;Acc:HGNC:33814]	374.245	-0.273535	0.590853	-0.481589	0.23408	-0.561526	0.163303	-0.254139	0.57586	0.0371878	0.96441	0.19159	0.667332	-0.457448	0.463908	-0.105546	0.866333	0.341167	0.440833	0.664573	0.0649491	0.74327	0.0328991	0.540876	0.14376	-0.0394399	0.999881	0.173405	0.822157	0.152861	0.802386	0.099688	0.870549	-0.154112	0.775079	-0.255523	0.573199	-0.210246	0.999994	-0.156639	0.999739	0.137514	0.991245	0.265619	0.801897	0.115751	0.911457
ENSG00000121057.13	AKAP1	A-kinase anchoring protein 1 [Source:HGNC Symbol;Acc:HGNC:367]	4817.37	-0.745548	0.000287621	-0.876661	5.16138e-06	-0.763539	0.00011876	-0.854498	7.84964e-06	-0.916009	7.68838e-07	-0.821778	8.40224e-06	-0.345687	0.275089	-0.313618	0.192402	-0.476312	0.027371	-0.496114	0.0143208	-0.494217	0.0133346	-0.316387	0.142857	-0.04216	0.999881	-0.265776	0.396852	-0.358653	0.123684	-0.469639	0.0221455	-0.445083	0.0304196	-0.356844	0.0938481	-0.0481155	0.999994	-0.26737	0.792733	-0.300129	0.537597	-0.285714	0.45728	-0.0913899	0.871374
ENSG00000108599.15	AKAP10	A-kinase anchoring protein 10 [Source:HGNC Symbol;Acc:HGNC:368]	1755.69	0.0352307	0.929504	0.0842993	0.751547	0.197834	0.374645	0.0971022	0.699408	0.183349	0.371073	0.277299	0.130533	-0.181466	0.610851	0.015808	0.959288	-0.00638084	0.983806	0.13009	0.563572	0.103042	0.659305	0.0931241	0.702781	-0.0462971	0.999881	-0.0642303	0.891236	-0.209674	0.366278	0.00459995	0.990194	-0.016076	0.979995	-0.0146203	0.980601	-0.118007	0.999994	-0.101193	0.999739	-0.00866669	0.999927	-0.00808894	0.999942	-0.161971	0.637376
ENSG00000023516.9	AKAP11	A-kinase anchoring protein 11 [Source:HGNC Symbol;Acc:HGNC:369]	2586.97	0.15002	0.827132	0.226363	0.674278	-0.0990447	0.893265	0.155339	0.786028	0.184216	0.728483	0.235696	0.622556	-0.145733	0.90118	-0.203148	0.728315	0.250683	0.638984	0.203385	0.703538	0.21489	0.673101	0.172825	0.752861	-0.120786	0.999881	-0.167386	0.858242	-0.0542922	0.959807	0.118689	0.861172	-0.179178	0.765087	0.301319	0.547454	0.0573833	0.999994	-0.0769672	0.999739	0.0860513	0.999927	0.0178175	0.999942	0.0209544	0.992639
ENSG00000131016.17	AKAP12	A-kinase anchoring protein 12 [Source:HGNC Symbol;Acc:HGNC:370]	3168.34	1.74747	0.00309592	1.8691	0.000777911	1.18005	0.0536223	1.06711	0.075042	1.06413	0.066284	0.908792	0.118324	0.728153	0.469719	0.90052	0.178046	0.439734	0.560788	0.810134	0.192855	0.312164	0.679715	0.290533	0.710668	0.663856	0.999881	1.03659	0.176367	0.755012	0.302313	1.22907	0.0400944	1.02045	0.0998044	1.05204	0.0814969	-0.322677	0.999994	-0.150959	0.999739	0.385498	0.957102	0.254345	0.927971	-0.600065	0.571913
ENSG00000170776.22	AKAP13	A-kinase anchoring protein 13 [Source:HGNC Symbol;Acc:HGNC:371]	3484.33	0.495026	0.115589	0.248456	0.472613	0.215877	0.559952	0.299128	0.354474	0.541607	0.0494972	0.708957	0.00621246	0.0225234	0.987395	0.292528	0.405709	0.245147	0.485779	0.437398	0.133745	0.432858	0.13286	0.535915	0.0526606	0.078915	0.999881	0.302606	0.504377	0.411726	0.211201	0.663144	0.0153679	0.55744	0.0482869	0.497312	0.0803939	0.182209	0.999994	0.208367	0.999739	0.471138	0.371297	0.389945	0.447588	0.512636	0.1618
ENSG00000197976.12	AKAP17A	A-kinase anchoring protein 17A [Source:HGNC Symbol;Acc:HGNC:18783]	2821.09	-0.00108023	0.997741	-0.0271916	0.950426	-0.0651914	0.840663	-0.0216883	0.96004	0.00740295	0.977007	0.132061	0.565293	0.00757767	0.988612	-0.213057	0.374177	-0.205794	0.378004	-0.290096	0.154502	-0.20027	0.355979	-0.106611	0.673695	0.09875	0.999881	0.362364	0.136173	0.311501	0.162238	0.243364	0.27665	0.259645	0.230793	0.186606	0.421808	-0.0555058	0.999994	0.066639	0.999739	0.121826	0.964877	0.327498	0.282506	0.263504	0.369931
ENSG00000197976.12_PAR_Y	AKAP17A	A-kinase anchoring protein 17A [Source:HGNC Symbol;Acc:HGNC:18783]	2821.09	-0.00108023	0.997741	-0.0271916	0.950426	-0.0651914	0.840663	-0.0216883	0.96004	0.00740295	0.977007	0.132061	0.565293	0.00757767	0.988612	-0.213057	0.374177	-0.205794	0.378004	-0.290096	0.154502	-0.20027	0.355979	-0.106611	0.673695	0.09875	0.999881	0.362364	0.136173	0.311501	0.162238	0.243364	0.27665	0.259645	0.230793	0.186606	0.421808	-0.0555058	0.999994	0.066639	0.999739	0.121826	0.964877	0.327498	0.282506	0.263504	0.369931
ENSG00000263004.3	AKAP1-DT	AKAP1 divergent transcript [Source:HGNC Symbol;Acc:HGNC:55339]	202.673	0.122995	0.878276	-0.40791	0.447645	-0.485942	0.363707	-0.171017	0.786834	-0.223374	0.697316	-0.664219	0.140601	0.357706	0.683658	0.378448	0.491428	-0.0937416	0.904612	0.15522	0.803911	0.0960107	0.892369	-0.266845	0.626702	-0.313115	0.999881	-0.195829	0.813985	-0.230716	0.697527	-0.176776	0.764618	-0.229655	0.670165	-0.309077	0.519427	-0.358393	0.999994	-0.175731	0.999739	-0.224169	0.967905	-0.243321	0.855858	-0.651843	0.208172
ENSG00000111254.8	AKAP3	A-kinase anchoring protein 3 [Source:HGNC Symbol;Acc:HGNC:373]	12.7059	0.875756	0.561117	0.251085	0.898869	0.0653877	0.984562	-0.100148	0.96004	0.195057	0.927011	-0.292509	0.864109	0.267131	0.94717	0.27476	0.886933	-1.44812	0.275397	-0.77053	0.579233	-0.477447	0.749774	-0.502053	0.740864	-0.497197	0.999881	-0.707889	0.746504	-0.379231	0.850159	-0.257381	0.89795	-0.506766	0.760204	0.369502	0.829	-0.24205	0.999994	1.06256	0.958539	0.732769	0.953127	0.844051	0.791999	0.972071	0.633366
ENSG00000179841.8	AKAP5	A-kinase anchoring protein 5 [Source:HGNC Symbol;Acc:HGNC:375]	80.1051	-0.363592	0.639872	-0.458234	0.488284	-0.567662	0.386895	-0.675042	0.2638	-0.529468	0.380581	-0.346558	0.583859	-0.127717	0.952912	-1.37233	0.042182	0.280655	0.713905	0.321868	0.639639	0.545923	0.354246	0.13091	0.882172	-0.0516307	0.999881	-0.283966	0.753523	-0.352385	0.588885	-0.912323	0.051051	-0.762558	0.113139	-0.596571	0.235898	-0.557714	0.999994	-0.875649	0.290176	-0.7222	0.42252	-0.673608	0.386908	-0.877261	0.124589
ENSG00000151320.11	AKAP6	A-kinase anchoring protein 6 [Source:HGNC Symbol;Acc:HGNC:376]	43.8039	0.437718	0.571177	0.367698	0.613048	0.23901	0.783065	0.374816	0.595373	0.702772	0.228031	0.15898	0.84631	0.475736	0.66187	-0.296142	0.707605	0.0115797	0.988268	0.166934	0.837376	0.0702452	0.953649	0.298122	0.667138	0.844441	0.999881	1.7686	0.0251428	2.17626	0.00136527	2.4209	0.000141304	2.85975	2.66988e-06	2.54129	4.1452e-05	0.497053	0.999994	0.628709	0.972485	1.40892	0.114367	1.19677	0.199689	1.11232	0.202174
ENSG00000118507.18	AKAP7	A-kinase anchoring protein 7 [Source:HGNC Symbol;Acc:HGNC:377]	160.65	0.0626366	0.942715	-0.0377126	0.972723	-0.235162	0.653048	-0.379307	0.387742	-0.368577	0.383664	-0.386035	0.344229	-0.0750373	0.966096	-0.327976	0.501653	-0.378463	0.405013	-0.345695	0.429466	-0.35211	0.409376	-0.535608	0.171661	-0.258177	0.999881	-0.863661	0.0506692	-0.780862	0.0582702	-1.02738	0.00536708	-0.995559	0.00684808	-0.649072	0.0987882	-0.163516	0.999994	-0.681613	0.417963	-0.681858	0.319976	-0.292268	0.79809	-0.774546	0.110315
ENSG00000105127.10	AKAP8	A-kinase anchoring protein 8 [Source:HGNC Symbol;Acc:HGNC:378]	2171.75	-0.271047	0.0574042	-0.202684	0.153792	-0.219566	0.125137	-0.225764	0.0983943	-0.25059	0.0532217	-0.318134	0.00932612	0.0635691	0.849129	-0.103915	0.554776	-0.0881075	0.616103	-0.169426	0.236259	-0.14972	0.299173	-0.0424083	0.828591	0.0490532	0.999881	0.0621135	0.830621	0.0163427	0.966194	-0.060161	0.76489	-0.153684	0.308698	-0.253068	0.0519233	0.0171496	0.999994	0.0750492	0.999739	0.0352921	0.999927	0.0322816	0.973994	0.0805481	0.783954
ENSG00000011243.19	AKAP8L	A-kinase anchoring protein 8 like [Source:HGNC Symbol;Acc:HGNC:29857]	2536.33	-0.106172	0.776408	-0.133742	0.665625	0.0519616	0.906504	0.0644138	0.858188	0.0516894	0.894771	0.0732922	0.821738	0.103002	0.86288	-0.125101	0.706255	-0.112685	0.734086	-0.0515197	0.893354	-0.0638036	0.855634	0.0775452	0.817187	0.168311	0.999881	0.505259	0.0526302	0.556654	0.0163152	0.431796	0.0643615	0.469322	0.0386429	0.388291	0.0957462	0.0520567	0.999994	0.235838	0.937233	0.273121	0.708582	0.344251	0.378226	0.40447	0.179564
ENSG00000127914.19	AKAP9	A-kinase anchoring protein 9 [Source:HGNC Symbol;Acc:HGNC:379]	3698.05	0.347691	0.565651	0.474426	0.350037	-0.167493	0.80934	0.189241	0.759183	0.523771	0.26114	0.809926	0.0540336	0.103856	0.949818	0.0266297	0.968963	0.450449	0.389235	0.369833	0.47452	0.333194	0.518552	0.677742	0.127701	-0.44809	0.999881	-0.874963	0.0937364	-0.472374	0.396813	-0.515278	0.308828	-0.77722	0.0818763	-0.609134	0.19267	0.00993357	0.999994	-0.189074	0.999739	0.182622	0.988726	0.149396	0.95057	0.191315	0.870058
ENSG00000166452.12	AKIP1	A-kinase interacting protein 1 [Source:HGNC Symbol;Acc:HGNC:1170]	1774.6	0.0431245	0.930815	0.272167	0.295474	0.379828	0.126506	0.417152	0.0743315	0.218843	0.39425	0.212724	0.398247	0.249118	0.555884	0.0999194	0.776586	0.0907284	0.795291	0.141787	0.626857	0.149955	0.5936	0.123701	0.67855	-0.0499922	0.999881	0.261279	0.476429	0.235143	0.440342	0.0801461	0.83398	0.097742	0.784153	0.0483967	0.908422	0.0201096	0.999994	0.171403	0.999739	-0.168874	0.943562	-0.298133	0.508929	-0.0592033	0.940822
ENSG00000174574.16	AKIRIN1	akirin 1 [Source:HGNC Symbol;Acc:HGNC:25744]	4198.33	0.311323	0.259029	0.448345	0.0604707	0.506853	0.0337112	0.503437	0.0290984	0.441595	0.0524567	0.377816	0.0981045	-0.134193	0.805643	0.411639	0.111459	0.371946	0.142164	0.401827	0.0874489	0.318212	0.189892	0.382019	0.103217	0.20556	0.999881	0.361059	0.251752	0.529727	0.0273483	0.727882	0.000647735	0.672672	0.00185303	0.68093	0.00133807	0.0474537	0.999994	0.173294	0.999739	0.120042	0.978466	0.130795	0.878949	0.136073	0.800878
ENSG00000135334.9	AKIRIN2	akirin 2 [Source:HGNC Symbol;Acc:HGNC:21407]	2432.03	0.0896031	0.784706	0.0481542	0.891025	0.174356	0.494697	0.280911	0.18968	0.193459	0.38773	0.314999	0.110911	0.133711	0.763097	0.067727	0.838099	0.0190391	0.973355	0.143075	0.557625	0.106404	0.679477	0.205109	0.357641	0.151163	0.999881	0.347678	0.169811	0.471307	0.0200741	0.496186	0.00915159	0.540368	0.0036938	0.64519	0.000275366	0.131113	0.999994	0.252668	0.798991	0.25665	0.638578	0.273472	0.450954	0.442048	0.0615355
ENSG00000106948.17	AKNA	AT-hook transcription factor [Source:HGNC Symbol;Acc:HGNC:24108]	850.037	-0.0264729	0.974562	-0.369694	0.164947	-0.338801	0.22457	-0.46181	0.0652888	-0.523498	0.0275583	-0.53579	0.0209648	-0.344761	0.386973	-0.222111	0.481619	-0.410595	0.123565	-0.357982	0.1646	-0.46068	0.0581532	-0.388239	0.120838	0.240574	0.999881	0.507055	0.0763694	0.628666	0.00960599	0.586334	0.012539	0.736253	0.000981463	0.880222	3.72465e-05	0.13688	0.999994	0.164403	0.999739	0.226511	0.874686	0.358124	0.397393	0.545748	0.0585617
ENSG00000162641.20	AKNAD1	AKNA domain containing 1 [Source:HGNC Symbol;Acc:HGNC:28398]	47.1812	-0.495478	0.50555	-0.245827	0.758842	-0.374168	0.617254	-0.594548	0.348929	-0.126777	0.891414	-0.300796	0.65697	0.0122349	0.993823	-1.05934	0.0952041	-1.07448	0.0764522	-0.65567	0.291596	-0.933874	0.104157	-0.670516	0.270018	-0.459365	0.999881	-0.18214	0.912778	-0.113848	0.934942	0.825045	0.21189	-0.0313562	0.989865	1.00594	0.0970826	0.416286	0.999994	0.853974	0.70683	0.950838	0.454969	1.02175	0.286892	0.985678	0.245882
ENSG00000117448.14	AKR1A1	aldo-keto reductase family 1 member A1 [Source:HGNC Symbol;Acc:HGNC:380]	3472.08	-0.191982	0.561696	-0.331976	0.207137	-0.11917	0.735875	-0.0426209	0.923671	-0.154732	0.596462	-0.151084	0.5968	0.0892924	0.896977	0.0613891	0.884351	0.124305	0.715229	0.014128	0.980718	0.156481	0.593191	0.172303	0.549168	-0.163835	0.999881	-0.298624	0.409542	-0.0380791	0.947986	-0.143134	0.674136	0.0486356	0.918037	0.0561439	0.893242	-0.0880224	0.999994	-0.0728494	0.999739	-0.237104	0.846728	-0.308981	0.501749	-0.353335	0.305183
ENSG00000085662.14	AKR1B1	aldo-keto reductase family 1 member B [Source:HGNC Symbol;Acc:HGNC:381]	11939.1	0.106884	0.9388	0.392663	0.628033	0.573871	0.459682	1.12739	0.0725134	1.04636	0.088778	0.814149	0.195399	0.320135	0.83326	0.493807	0.542536	0.558825	0.463405	0.687005	0.315193	0.580876	0.404921	0.476294	0.514611	0.492822	0.999881	0.669065	0.586498	1.61899	0.0249218	2.67159	1.20197e-05	2.53307	3.86217e-05	3.61593	3.38197e-10	1.36131	0.801691	1.12656	0.573497	1.03881	0.541291	1.78426	0.033826	1.2163	0.21341
ENSG00000198074.10	AKR1B10	aldo-keto reductase family 1 member B10 [Source:HGNC Symbol;Acc:HGNC:382]	366.238	-2.169	0.000147506	-2.56747	1.8405e-06	-1.77166	0.00192955	-1.13828	0.0536369	-1.19862	0.0344339	-1.57572	0.00323466	-2.02807	0.00257923	-1.85601	0.0015948	-1.92742	0.000668848	-1.86658	0.000548633	-1.90156	0.000342751	-1.62913	0.00253636	0.259904	0.999881	0.128339	0.945351	-0.230833	0.823516	-0.352337	0.675306	-0.326451	0.698308	0.675122	0.309949	0.958563	0.999994	0.504273	0.988874	-0.567288	0.865399	-0.575219	0.694288	-1.23261	0.0959986
ENSG00000227471.9	AKR1B15	aldo-keto reductase family 1 member B15 [Source:HGNC Symbol;Acc:HGNC:37281]	87.0317	-0.766074	0.330068	0.0763924	0.960197	1.30241	0.0383041	1.661	0.00443984	2.1616	7.14072e-05	2.12105	8.01289e-05	-0.673998	0.547696	0.43406	0.592553	0.732669	0.287788	1.32917	0.0220708	1.08093	0.068574	1.35125	0.0177807	0.926386	0.862352	1.0518	0.212222	1.12124	0.113785	1.13	0.088271	1.36614	0.0286101	1.61303	0.00642512	0.665233	0.999994	0.578221	0.98567	0.599835	0.866037	0.225423	0.947741	0.417639	0.759859
ENSG00000187134.14	AKR1C1	aldo-keto reductase family 1 member C1 [Source:HGNC Symbol;Acc:HGNC:384]	2540.53	0.474074	0.589082	1.80779	0.00266702	1.66328	0.00728905	2.69628	1.66225e-06	2.06888	0.000261622	1.67459	0.00336274	0.500316	0.699823	0.134947	0.907175	0.300449	0.740826	1.27773	0.0386071	0.727736	0.282629	0.602469	0.395049	0.274851	0.999881	0.758187	0.430634	1.90977	0.00146944	2.6565	1.16519e-06	3.05359	1.14201e-08	4.1135	1.28916e-15	0.338768	0.999994	0.703792	0.897622	1.10136	0.322133	1.69341	0.0176006	1.55023	0.03019
ENSG00000151632.18	AKR1C2	aldo-keto reductase family 1 member C2 [Source:HGNC Symbol;Acc:HGNC:385]	10133	0.219727	0.795913	0.805095	0.143426	1.14523	0.0294035	1.75858	0.0002326	1.4805	0.00176074	1.33288	0.0046308	-0.0182544	0.989975	0.213684	0.789129	0.580504	0.336613	1.08468	0.0313998	1.00069	0.0468593	1.06502	0.032171	0.336863	0.999881	0.350364	0.719065	1.16886	0.0269843	1.89216	3.39053e-05	2.35632	8.69469e-08	3.45426	1.7799e-16	0.369409	0.999994	0.520537	0.94262	0.682526	0.609597	1.00006	0.162242	1.15884	0.0565671
ENSG00000196139.14	AKR1C3	aldo-keto reductase family 1 member C3 [Source:HGNC Symbol;Acc:HGNC:386]	3790.44	0.460369	0.415615	0.933745	0.0361186	1.18003	0.0068469	1.6251	6.13948e-05	1.60542	4.8062e-05	1.43053	0.000279961	0.355908	0.69686	0.499534	0.352408	0.648058	0.183584	0.989023	0.0209241	0.895334	0.036692	0.997963	0.0177751	-0.488014	0.999881	-0.851762	0.114619	-0.320286	0.61492	0.379959	0.503312	0.742358	0.105803	1.59551	3.8729e-05	-0.444969	0.999994	-0.325183	0.999739	-0.183235	0.9892	-0.0995482	0.979734	-0.27849	0.773789
ENSG00000198610.11	AKR1C4	aldo-keto reductase family 1 member C4 [Source:HGNC Symbol;Acc:HGNC:387]	2.32901	-0.221101		0.775532		1.495		-1.54323		1.3456		1.29385		3.81881		1.96161		3.7971		2.10351		3.11325		1.39623		1.15961		2.05286		-1.74886		-1.8248		1.93961		2.07699		-4.33638		-0.659463		-0.576479		-3.52491		-0.512695
ENSG00000215267.8	AKR1C7P	aldo-keto reductase family 1 member C7, pseudogene [Source:HGNC Symbol;Acc:HGNC:44681]	25.3186	0.843429	0.401488	0.555557	0.58577	0.71069	0.479061	0.590597	0.545621	0.112698	0.948894	0.125872	0.93266	0.234489	0.928242	0.0482438	0.968431	-0.364851	0.750775	-0.635059	0.499724	-0.790862	0.371306	-0.754022	0.399359	-0.934369	0.999881	-0.904877	0.857588	-0.113145	0.99903	-1.93376	0.481986	3.18012	0.0412646	2.95682	0.0592979	-0.533356	0.999994	0.746122	0.999739	0.480351	0.999927	-2.25373	0.618807	-0.31617	0.97123
ENSG00000122787.15	AKR1D1	aldo-keto reductase family 1 member D1 [Source:HGNC Symbol;Acc:HGNC:388]	7.22851	0.648945	0.817506	-0.068763	0.979772	0.384595	0.903162	0.516335	0.836824	-1.20223	0.559679	-0.455088	0.855136	-0.405538	0.946403	-0.57386		-0.240236	0.94568	-0.397051	0.882347	-0.77182	0.723978	-0.705715	0.756368	1.65167	0.999881	1.69817	0.661031	1.87785	0.522793	3.45124	0.111307	2.96735	0.187249	4.33909	0.0287635	3.77161		3.01257		3.33386		0.00987127	0.999942	0.0739669
ENSG00000165568.18	AKR1E2	aldo-keto reductase family 1 member E2 [Source:HGNC Symbol;Acc:HGNC:23437]	310.677	-0.274587	0.613417	-0.0623589	0.934965	0.0169332	0.984562	0.0189999	0.972898	-0.0961	0.87624	-0.779206	0.036115	-0.116202	0.925661	-0.297152	0.553957	-0.517938	0.225819	-0.151623	0.774483	-0.511057	0.200332	-0.623039	0.106197	-0.117059	0.999881	-0.171394	0.821621	-0.254479	0.613446	-0.391255	0.344952	-0.243526	0.600524	-0.353062	0.386103	0.104844	0.999994	0.0748357	0.999739	-0.0798386	0.999927	-0.168362	0.91144	-0.108489	0.918157
ENSG00000053371.13	AKR7A2	aldo-keto reductase family 7 member A2 [Source:HGNC Symbol;Acc:HGNC:389]	2294.45	-0.311239	0.310595	-0.303763	0.287771	-0.235554	0.458905	-0.15354	0.638818	-0.251115	0.370945	-0.26632	0.322906	0.092551	0.900648	-0.232886	0.46944	-0.279377	0.347466	-0.478621	0.057054	-0.509012	0.0383715	-0.34156	0.196405	-0.0792136	0.999881	-0.116649	0.83576	-0.237036	0.48298	-0.575008	0.0193012	-0.515263	0.038963	-0.573793	0.0168206	-0.138751	0.999994	-0.0557284	0.999739	-0.142691	0.96915	-0.125763	0.904706	0.0611498	0.944241
ENSG00000229020.4	AKR7A2P1	AKR7A2 pseudogene 1 [Source:HGNC Symbol;Acc:HGNC:24062]	3.28688	-0.572193		-0.451917		-0.304828		-2.12		-0.222396		0.93542		-0.214146		0.764462		-0.091328		1.21123		-1.0023		0.288642	0.95983	-3.69531		-3.66361		-3.66303		-0.60634		-1.32739		-1.4279	0.696072	-1.70846		-3.65044		-0.702271		-0.762911		-3.59956
ENSG00000162482.5	AKR7A3	aldo-keto reductase family 7 member A3 [Source:HGNC Symbol;Acc:HGNC:390]	19.8348	0.0518514	0.976977	-0.171698	0.91984	0.385346	0.775709	0.320546	0.804986	0.0803018	0.96441	-0.472385	0.687476	-0.538199	0.771207	-0.576571	0.610819	-1.03566	0.291823	-1.33196	0.143928	0.191703	0.880739	-0.509826	0.620052	-0.219466	0.999881	-1.10659	0.276439	-1.05015	0.227672	-1.47481	0.0511148	-1.25852	0.102324	-1.41162	0.0566024	-0.22333	0.999994	-0.600238	0.996215	0.296089	0.989986	-0.330189	0.922622	-0.227444	0.918915
ENSG00000211454.16	AKR7L	aldo-keto reductase family 7 like (gene/pseudogene) [Source:HGNC Symbol;Acc:HGNC:24056]	15.9533	0.0315192	0.98859	-0.565626	0.719809	-1.10487	0.460257	-0.230448	0.905388	-0.133244	0.959062	0.352655	0.811367	-0.73405	0.73033	-1.37703	0.26838	-0.686925	0.600612	-0.714022	0.55943	-0.822958	0.484067	-0.640301	0.604456	-0.125375	0.999881	-0.00231584	0.999896	-0.706258	0.590081	0.0563874	0.990194	-0.291777	0.844247	-0.473811	0.7109	0.430159	0.999994	-0.526434	0.999739	0.0390719	0.999927	0.744685	0.766187	0.154435	0.97123
ENSG00000142208.18	AKT1	AKT serine/threonine kinase 1 [Source:HGNC Symbol;Acc:HGNC:391]	8251.51	-0.179043	0.531832	-0.181509	0.482878	-0.122204	0.681877	-0.161903	0.528208	-0.197497	0.40344	-0.185499	0.425652	-0.0807626	0.89337	0.00409546	0.989889	-0.0476385	0.89867	0.0304759	0.942658	-0.039118	0.916524	0.0907042	0.754616	-0.00398381	0.999881	-0.0195299	0.996921	-0.106133	0.755299	-0.429725	0.0408794	-0.373793	0.0818986	-0.417665	0.0422255	-0.096171	0.999994	-0.149149	0.999739	-0.118851	0.96915	0.00129041	0.999942	0.196311	0.608165
ENSG00000204673.11	AKT1S1	AKT1 substrate 1 [Source:HGNC Symbol;Acc:HGNC:28426]	3726.08	-0.354782	0.22841	-0.358417	0.190399	-0.281879	0.34727	-0.17784	0.568325	-0.247223	0.375996	-0.13527	0.660703	-0.275062	0.549209	-0.234789	0.461847	-0.296277	0.307875	-0.221319	0.451225	-0.167165	0.584628	-0.148864	0.639753	0.11796	0.999881	0.315472	0.401695	0.307267	0.317947	0.149972	0.672967	0.125587	0.730376	0.261503	0.365862	-0.0602395	0.999994	-0.0913766	0.999739	-0.0626265	0.999927	-0.0594955	0.975218	0.276381	0.508268
ENSG00000105221.18	AKT2	AKT serine/threonine kinase 2 [Source:HGNC Symbol;Acc:HGNC:392]	6938.54	-0.291407	0.0468904	-0.238768	0.0964242	-0.213061	0.158253	-0.182148	0.219819	-0.365283	0.00417027	-0.295148	0.0221497	-0.240866	0.230428	-0.0976745	0.598228	-0.112809	0.51225	-0.213989	0.131024	-0.150853	0.313675	-0.108225	0.503038	-0.0176141	0.999881	0.00551114	0.999896	-0.00117882	0.999366	-0.139797	0.39958	-0.137624	0.402106	-0.188498	0.200508	0.00582531	0.999994	0.0397517	0.999739	0.00475304	0.999927	-0.160794	0.568995	0.0751413	0.818623
ENSG00000117020.19	AKT3	AKT serine/threonine kinase 3 [Source:HGNC Symbol;Acc:HGNC:393]	858.105	0.94175	0.0273566	0.998665	0.0122488	0.81216	0.054389	0.680644	0.105009	0.961311	0.012017	1.09599	0.00298186	0.249351	0.787896	0.44461	0.370356	0.364337	0.467739	0.551245	0.199614	0.470265	0.282629	0.403237	0.374608	0.827055	0.930268	1.30334	0.0551233	1.78421	0.00122381	1.19309	0.0465902	1.40185	0.0131631	1.74363	0.000890581	-0.585827	0.999994	0.487178	0.997324	0.603821	0.836158	0.716719	0.553701	0.555649	0.619795
ENSG00000166971.17	AKTIP	AKT interacting protein [Source:HGNC Symbol;Acc:HGNC:16710]	1693.83	0.604929	0.0410208	0.840055	0.00153146	0.509431	0.083947	0.563835	0.0427555	0.736037	0.00435383	0.635758	0.0139091	0.444924	0.292448	0.58435	0.0517049	0.810573	0.00324443	0.942726	0.000219192	0.939385	0.000188931	0.889236	0.000422919	-0.0218538	0.999881	0.021272	0.999896	0.113445	0.814107	0.22005	0.548366	0.298974	0.361176	0.360018	0.237866	-0.0193858	0.999994	-0.0144113	0.999739	-0.087136	0.998886	-0.0011439	0.999942	-0.150899	0.822253
ENSG00000148218.16	ALAD	aminolevulinate dehydratase [Source:HGNC Symbol;Acc:HGNC:395]	2246.34	0.0972442	0.731101	0.209484	0.310548	0.263804	0.19236	0.163803	0.444945	0.189642	0.34123	0.360472	0.0362824	-0.13658	0.719519	0.325835	0.103976	0.312931	0.107074	0.366401	0.0399284	0.387742	0.0257072	0.540632	0.00106319	0.0979847	0.999881	0.199374	0.478375	0.182993	0.430062	0.0381061	0.909515	-0.00119233	0.996772	-0.204429	0.309992	0.0349951	0.999994	0.0969274	0.999739	0.0852786	0.983992	0.0208801	0.999942	0.13935	0.691551
ENSG00000023330.15	ALAS1	5'-aminolevulinate synthase 1 [Source:HGNC Symbol;Acc:HGNC:396]	2046.05	0.0412198	0.950688	0.177149	0.616049	0.171203	0.646374	0.356726	0.222925	0.315619	0.276889	0.20603	0.50509	-0.040359	0.984469	0.188584	0.607617	0.00784436	0.984137	0.100403	0.797686	0.026744	0.972768	-0.0542465	0.908021	-0.0741398	0.999881	0.0322994	0.98635	0.117327	0.801214	-0.114305	0.78739	-0.102151	0.810003	-0.13571	0.723132	-0.103159	0.999994	-0.0670493	0.999739	-0.087331	0.998886	-0.11268	0.929494	-0.0036319	0.995472
ENSG00000170017.12	ALCAM	activated leukocyte cell adhesion molecule [Source:HGNC Symbol;Acc:HGNC:400]	10439.6	0.581215	0.128189	0.552912	0.125664	0.0930994	0.879279	0.384693	0.315085	0.49772	0.153758	0.628875	0.0548738	-0.0228724	0.987395	-0.0795897	0.89645	0.110882	0.837291	0.185356	0.679507	0.122827	0.7979	0.0691934	0.9058	-0.341132	0.999881	-0.680237	0.096879	-0.604959	0.107586	-0.328251	0.436725	-0.462217	0.217313	0.0362218	0.964984	-0.464578	0.999994	-0.720224	0.185636	-0.552666	0.40125	-0.525741	0.357359	-0.480501	0.338262
ENSG00000161618.10	ALDH16A1	aldehyde dehydrogenase 16 family member A1 [Source:HGNC Symbol;Acc:HGNC:28114]	1526.23	-0.546326	0.0241337	-0.639734	0.00413355	-0.456004	0.0578264	-0.42324	0.0711352	-0.572885	0.00809382	-0.604128	0.00417451	0.459236	0.157337	0.145318	0.652576	0.346062	0.174219	0.135806	0.64991	0.380022	0.103361	0.305201	0.210329	-0.0146459	0.999881	0.0137944	0.999896	-0.0370036	0.946129	-0.26643	0.318463	-0.141883	0.653253	-0.242244	0.357417	-0.0983101	0.999994	0.0286099	0.999739	-0.0582156	0.999927	0.0543366	0.975176	0.121131	0.828567
ENSG00000059573.9	ALDH18A1	aldehyde dehydrogenase 18 family member A1 [Source:HGNC Symbol;Acc:HGNC:9722]	4779.53	-0.376407	0.0718086	-0.460689	0.0153948	-0.337032	0.101264	-0.418137	0.0282759	-0.616328	0.000426995	-0.665391	9.66339e-05	-0.176485	0.646852	-0.286478	0.192458	-0.440638	0.0253221	-0.503095	0.00581092	-0.508671	0.00457878	-0.344785	0.0705005	0.176719	0.999881	0.186738	0.558108	0.211377	0.387104	-0.0749483	0.807502	-0.0990961	0.721811	-0.115603	0.650403	0.112565	0.999994	0.0882919	0.999739	0.0316488	0.999927	-0.0414397	0.981394	0.129497	0.748552
ENSG00000128918.15	ALDH1A2	aldehyde dehydrogenase 1 family member A2 [Source:HGNC Symbol;Acc:HGNC:15472]	14.089	0.88089	0.664485	1.33343	0.41041	0.735624	0.711401	1.08985	0.510437	2.07439	0.129477	1.17671	0.438393	-0.141151	0.987395	0.990711	0.577041	0.00386157	0.998436	0.833781	0.621503	-0.141573	0.969761	0.00915208	0.995951	-1.5355	0.999881	-0.658698	0.816695	0.507464	0.821551	1.03965	0.535862	0.983455	0.554644	1.166	0.451253	-3.42147	0.437866	-1.97983	0.655634	-1.30948	0.848006	-1.33661	0.672503	-0.369007	0.928899
ENSG00000184254.17	ALDH1A3	aldehyde dehydrogenase 1 family member A3 [Source:HGNC Symbol;Acc:HGNC:409]	17241.3	0.573036	0.597053	0.630057	0.510544	0.555215	0.590435	0.457404	0.649654	0.309808	0.771985	0.424322	0.653041	-0.0290423	0.98934	0.4735	0.661191	0.325041	0.778559	0.0507632	0.980718	-0.0839687	0.96702	-0.132674	0.927445	0.811243	0.999881	1.65101	0.0663404	1.8157	0.0218565	2.50166	0.000378866	2.51892	0.000327728	2.74771	5.66402e-05	0.528591	0.999994	0.935818	0.847392	1.11472	0.533967	1.06244	0.453509	0.634075	0.67144
ENSG00000259583.4	ALDH1A3-AS1	ALDH1A3 antisense RNA 1 [Source:HGNC Symbol;Acc:HGNC:55416]	410.6	0.376348	0.599933	0.00415577	0.995142	-0.24786	0.74468	-0.284902	0.675949	-0.381059	0.528561	-0.099903	0.907732	-0.258186	0.838689	0.305577	0.670583	0.114247	0.899467	-0.185316	0.802619	-0.236864	0.72628	-0.376032	0.537991	0.0418106	0.999881	0.930131	0.188205	1.33464	0.0151412	1.85545	0.000132047	1.90518	7.71365e-05	1.92991	4.85841e-05	0.491516	0.999994	0.911538	0.5092	1.00378	0.287097	0.964312	0.252079	0.521637	0.611576
ENSG00000137124.8	ALDH1B1	aldehyde dehydrogenase 1 family member B1 [Source:HGNC Symbol;Acc:HGNC:407]	2546.94	-0.119923	0.817277	-0.233814	0.540438	-0.107382	0.827088	-0.206782	0.58971	-0.305743	0.364933	-0.24539	0.474824	-0.0633739	0.962767	0.0784465	0.883729	0.0904611	0.855836	0.103096	0.819346	0.132356	0.746852	0.201479	0.591066	0.203795	0.999881	0.118531	0.870004	0.0429346	0.957667	-0.247052	0.536362	-0.290132	0.436261	-0.296125	0.41193	0.196315	0.999994	-0.00660798	0.999739	-0.215708	0.946601	-0.222524	0.812976	-0.159697	0.831436
ENSG00000144908.14	ALDH1L1	aldehyde dehydrogenase 1 family member L1 [Source:HGNC Symbol;Acc:HGNC:3978]	23.1209	-1.50762	0.118159	-2.16156	0.0129173	-1.71772	0.057964	-1.81994	0.0367815	-1.75386	0.0378871	-1.51248	0.0716606	-0.898974	0.570444	-0.948701	0.362752	-1.02754	0.29532	-1.55735	0.0724153	-0.652024	0.513568	-0.464411	0.670561	1.71656	0.874846	0.78803	0.752526	2.60929	0.0301288	3.56553	0.000661032	3.71235	0.00033115	4.07032	4.80149e-05	-0.913422	0.999994	-1.17015	0.898696	0.65575	0.946905	-0.363413	0.942194	0.0839722	0.992639
ENSG00000136010.14	ALDH1L2	aldehyde dehydrogenase 1 family member L2 [Source:HGNC Symbol;Acc:HGNC:26777]	1058.13	1.31688	0.00553244	0.66013	0.196987	0.609626	0.256254	0.428439	0.437773	0.501219	0.326932	0.500878	0.314044	0.207577	0.864291	-0.0653407	0.947622	-0.215775	0.752194	-0.0909665	0.913195	0.0109779	0.987208	-0.102064	0.896396	-0.381969	0.999881	0.466932	0.629583	0.8325	0.1825	1.42431	0.00462607	1.71379	0.000356512	1.6398	0.000602306	-0.514667	0.999994	-1.04554	0.360819	0.187899	0.994976	0.561179	0.630061	-0.331535	0.786853
ENSG00000111275.13	ALDH2	aldehyde dehydrogenase 2 family member [Source:HGNC Symbol;Acc:HGNC:404]	6.98392	-4.10478		-4.14194	0.0692079	-4.16032	0.0739772	-1.33813	0.562423	-4.07838	0.0603518	-4.10987	0.0531697	-0.134136	0.987395	-1.7749		1.13448	0.708773	-0.109133	0.980718	1.23471	0.645195	0.0777915	0.988313	-0.148756	0.999881	0.375135		1.46571	0.487228	1.84904	0.305761	1.85645	0.295548	2.42791	0.132578	-0.524778		0.111326		0.433743		0.353123	0.977224	-0.155242
ENSG00000108602.18	ALDH3A1	aldehyde dehydrogenase 3 family member A1 [Source:HGNC Symbol;Acc:HGNC:405]	858.5	-2.30459	0.002001	-2.72204	8.44598e-05	-2.467	0.000558286	-1.67763	0.0227257	-1.47364	0.0425779	-1.88007	0.00613446	-1.66322	0.0988452	-2.68747	0.000243055	-2.59307	0.000304116	-2.6286	0.000118484	-2.68523	6.55009e-05	-2.4766	0.000242208	-0.847449	0.999881	-1.3495	0.17814	-0.597253	0.585051	-0.151483	0.918633	0.598823	0.541966	2.12609	0.00220313	-1.13064	0.999994	-0.68667	0.988874	-0.676358	0.896564	-1.07283	0.451143	-0.899036	0.478641
ENSG00000072210.19	ALDH3A2	aldehyde dehydrogenase 3 family member A2 [Source:HGNC Symbol;Acc:HGNC:403]	5496.45	-0.75585	0.00105395	-0.739421	0.000806696	-0.715398	0.00152624	-0.537929	0.018667	-0.373426	0.11193	-0.530958	0.014363	-0.679313	0.0172613	-1.01185	4.34953e-06	-1.06888	6.72782e-07	-1.01581	1.25009e-06	-1.06703	2.22244e-07	-0.811659	0.000107651	-0.189056	0.999881	-0.298093	0.394591	-0.28358	0.326247	-0.246828	0.380703	-0.101492	0.775079	0.0719017	0.850642	-0.159282	0.999994	-0.129654	0.999739	-0.181968	0.922671	-0.213363	0.728042	-0.185486	0.685981
ENSG00000006534.17	ALDH3B1	aldehyde dehydrogenase 3 family member B1 [Source:HGNC Symbol;Acc:HGNC:410]	1221.3	-1.45713	2.54856e-08	-1.37883	7.58369e-08	-1.29653	5.93916e-07	-1.03441	7.55854e-05	-0.650344	0.0154591	-0.852305	0.000825092	-1.17796	7.80161e-05	-0.94983	0.000776747	-0.980971	0.000334232	-0.869114	0.000984138	-1.03011	5.66879e-05	-0.868149	0.000812459	-0.0603937	0.999881	0.685542	0.0257212	0.686282	0.0161094	0.474447	0.108126	0.207092	0.574482	0.1327	0.744598	-0.26542	0.999994	0.195926	0.999739	-0.0902121	0.998886	-0.404932	0.418943	-0.57051	0.102349
ENSG00000132746.15	ALDH3B2	aldehyde dehydrogenase 3 family member B2 [Source:HGNC Symbol;Acc:HGNC:411]	396.546	-0.640275	0.400048	-0.884655	0.172257	-0.747334	0.28228	-0.524571	0.46184	0.106705	0.925129	0.204097	0.804942	-0.637802	0.564743	0.0794444	0.951835	0.0131652	0.987854	-0.349913	0.649438	-0.256491	0.749774	0.0678899	0.963232	-0.685413	0.999881	-0.826642	0.33215	-0.623929	0.418655	-0.696418	0.315698	-0.571621	0.42974	-0.061958	0.966032	-0.760488	0.999994	-0.72801	0.834962	-0.55762	0.869949	-0.453558	0.796539	0.0736718	0.983314
ENSG00000159423.17	ALDH4A1	aldehyde dehydrogenase 4 family member A1 [Source:HGNC Symbol;Acc:HGNC:406]	1209.52	-0.112161	0.76425	-0.0978879	0.773146	-0.144838	0.651237	-0.14677	0.622075	-0.197845	0.457607	-0.216773	0.394166	0.162594	0.744337	0.140893	0.665874	0.168668	0.573757	-0.204707	0.453432	0.030638	0.952621	-0.136871	0.643963	-0.440924	0.416244	-0.495261	0.0559392	-0.374554	0.140635	-0.690203	0.000909004	-0.46809	0.036479	-0.580542	0.00587078	-0.486178	0.533754	-0.346311	0.581076	-0.375748	0.37322	-0.439664	0.161479	-0.243635	0.521755
ENSG00000112294.14	ALDH5A1	aldehyde dehydrogenase 5 family member A1 [Source:HGNC Symbol;Acc:HGNC:408]	1739.24	-0.437551	0.113288	-0.244982	0.404018	0.115033	0.755825	0.13461	0.683906	-0.165355	0.579272	-0.083974	0.8058	-0.576543	0.0785103	-0.26962	0.368478	-0.0822535	0.829916	-0.0194687	0.980718	0.0605096	0.875352	0.137999	0.657831	-0.0371068	0.999881	-0.0425991	0.961823	-0.0367606	0.949703	-0.101632	0.782086	-0.161673	0.60841	-0.403932	0.0921657	-0.0758401	0.999994	0.0787806	0.999739	0.0512563	0.999927	-0.0800703	0.950984	-0.0258661	0.988867
ENSG00000119711.13	ALDH6A1	aldehyde dehydrogenase 6 family member A1 [Source:HGNC Symbol;Acc:HGNC:7179]	919.069	0.0927382	0.87986	-0.0799559	0.889835	0.134801	0.794461	-0.135374	0.773905	-0.0375772	0.964079	-0.0163568	0.970245	-0.103804	0.92355	0.474076	0.207989	-0.00189365	0.997187	0.0856592	0.870274	-0.0657046	0.908199	0.206596	0.613293	-0.454746	0.887152	-0.711026	0.0526689	-0.952615	0.00208598	-1.22328	1.76699e-05	-1.25693	8.77573e-06	-1.43311	2.02494e-07	-0.476366	0.999994	-0.502151	0.565606	-0.556827	0.335522	-0.720928	0.0763029	-0.643415	0.106319
ENSG00000164904.18	ALDH7A1	aldehyde dehydrogenase 7 family member A1 [Source:HGNC Symbol;Acc:HGNC:877]	5183.36	-0.237725	0.65245	-0.653455	0.0798996	-0.50615	0.211097	-0.760405	0.0336688	-0.780272	0.0233712	-0.881766	0.00781269	-0.241106	0.761695	-0.613963	0.127023	-0.818015	0.026302	-1.01378	0.00266506	-1.0049	0.00251966	-0.812336	0.0178752	0.0167082	0.999881	0.217172	0.760983	0.250977	0.631431	0.0567734	0.940223	0.0502056	0.953126	-0.268946	0.554216	-0.0325712	0.999994	0.164827	0.999739	0.0567473	0.999927	0.10918	0.959714	-0.0601577	0.97123
ENSG00000251400.1	ALDH7A1P1	aldehyde dehydrogenase 7 family member A1 pseudogene 1 [Source:HGNC Symbol;Acc:HGNC:878]	3.78537	-0.616144		-1.74622		-1.75315		0.0286891		-0.128616		-1.26865	0.386691	0.476753		0.385327		0.279634		-0.0763904		-1.65184	0.335097	-0.564161	0.768145	0.415854		2.00316		1.08186		1.1445		2.08582	0.192183	-2.99804	0.178622	-0.808643		0.0558703		-0.160479		-0.654368		0.702483
ENSG00000118514.14	ALDH8A1	aldehyde dehydrogenase 8 family member A1 [Source:HGNC Symbol;Acc:HGNC:15471]	22.1955	-0.267916	0.88227	-0.221207	0.897136	0.0321542	0.984562	0.516609	0.687764	0.834912	0.43826	1.09006	0.270145	0.22452	0.94854	-0.0953883	0.959288	0.289306	0.846241	0.0224584	0.986222	0.157284	0.927059	0.0304389	0.988313	-1.74777	0.999881	1.29273	0.533737	2.16242	0.110952	2.40248	0.0508236	2.66265	0.0239741	2.30413	0.0570379	-0.917218	0.999994	1.15246	0.958769	0.832872	0.947807	0.490206	0.933046	1.37237	0.472387
ENSG00000143149.13	ALDH9A1	aldehyde dehydrogenase 9 family member A1 [Source:HGNC Symbol;Acc:HGNC:412]	3357.19	0.092255	0.7222	0.231106	0.20888	0.306013	0.084503	0.355837	0.0324558	0.33875	0.0364599	0.185093	0.295728	-0.0689525	0.879401	0.0197348	0.959288	-0.144731	0.488529	-0.0561964	0.820702	-0.207777	0.244088	-0.0465302	0.857504	-0.132287	0.999881	-0.390124	0.0395529	-0.513451	0.00146969	-0.713589	1.26055e-06	-0.750883	2.55897e-07	-0.754285	1.89529e-07	-0.131527	0.999994	-0.182149	0.916002	-0.422299	0.0457758	-0.50992	0.00471657	-0.345548	0.0946456
ENSG00000149925.22	ALDOA	aldolase, fructose-bisphosphate A [Source:HGNC Symbol;Acc:HGNC:414]	2195.95	0.0997872	0.880248	0.290738	0.510401	0.226701	0.644236	0.28711	0.504542	-0.235739	0.585383	-0.432367	0.242812	0.049055	0.987395	0.378866	0.389593	0.286826	0.523678	-0.33484	0.41753	-0.238285	0.583901	-0.193884	0.67543	0.262439	0.999881	0.516091	0.296826	0.713274	0.0588217	0.602264	0.104616	0.438942	0.273822	0.67295	0.0557042	0.210463	0.999994	0.41138	0.874573	0.2807	0.917752	-0.0710398	0.985085	0.37869	0.529706
ENSG00000109107.14	ALDOC	aldolase, fructose-bisphosphate C [Source:HGNC Symbol;Acc:HGNC:418]	616.948	0.102286	0.881725	-0.249987	0.600981	-0.224467	0.662652	-0.475994	0.237313	-0.431673	0.276465	-0.589179	0.105642	0.173037	0.852265	0.0806524	0.904955	-0.414974	0.336286	-0.699128	0.0565185	-0.731468	0.0417249	-0.449184	0.25361	0.221426	0.999881	0.600819	0.215998	0.418403	0.368299	0.00621642	0.991755	-0.0116844	0.989865	-0.168792	0.754374	-0.0495668	0.999994	0.236393	0.999739	0.299315	0.914939	0.328288	0.738175	0.431915	0.46638
ENSG00000033011.14	ALG1	ALG1 chitobiosyldiphosphodolichol beta-mannosyltransferase [Source:HGNC Symbol;Acc:HGNC:18294]	859.19	-0.577647	0.00630803	-0.723468	0.000192081	-0.627199	0.00190506	-0.516942	0.0104664	-0.801681	1.57634e-05	-0.982283	4.85223e-08	-0.133412	0.776544	-0.445513	0.0476144	-0.275326	0.240828	-0.411053	0.0464263	-0.543684	0.00530522	-0.360617	0.0828807	0.114695	0.999881	-0.028401	0.978881	-0.074904	0.839423	-0.216101	0.390096	-0.31231	0.161374	-0.253723	0.272709	-0.032694	0.999994	-0.0887044	0.999739	-0.145184	0.946905	-0.226279	0.62411	-0.0860218	0.880163
ENSG00000139133.7	ALG10	ALG10 alpha-1,2-glucosyltransferase [Source:HGNC Symbol;Acc:HGNC:23162]	258.039	-0.657119	0.28647	-0.377837	0.560001	-0.99662	0.0658603	-0.738329	0.178904	-1.09465	0.0278601	-1.65429	0.000418744	0.207403	0.885579	-0.379316	0.588586	-0.157697	0.850878	-0.496453	0.410566	-0.222436	0.751384	-0.993276	0.0556876	-0.299702	0.999881	-0.629539	0.406267	-0.861921	0.123888	-0.917983	0.0763541	-0.871775	0.0928204	-0.963566	0.0529808	-0.0783685	0.999994	-0.25435	0.999739	-0.332194	0.954364	-0.497793	0.677322	-0.370936	0.71331
ENSG00000175548.9	ALG10B	ALG10 alpha-1,2-glucosyltransferase B [Source:HGNC Symbol;Acc:HGNC:31088]	393.83	-0.0478928	0.976977	-0.399166	0.524171	-0.492399	0.43041	-0.533427	0.355523	-0.626732	0.240798	-0.390956	0.494848	-0.152705	0.927517	-0.243119	0.744993	-0.11026	0.90276	-0.227137	0.743455	-0.203686	0.767421	-0.477886	0.402685	-0.100929	0.999881	-0.492927	0.550943	-0.451585	0.507762	-0.378488	0.567673	-0.484546	0.42428	-0.267234	0.698082	-0.0450883	0.999994	-0.197541	0.999739	-0.092267	0.999927	-0.170549	0.950589	-0.253155	0.83863
ENSG00000253710.5	ALG11	ALG11 alpha-1,2-mannosyltransferase [Source:HGNC Symbol;Acc:HGNC:32456]	342.171	0.209092	0.625621	0.294059	0.406971	-0.0314169	0.975588	0.0236325	0.96004	0.0883061	0.846309	0.0740817	0.872963	-0.113382	0.8959	-0.0457517	0.941484	0.199896	0.614381	0.0793677	0.867959	0.056822	0.914672	0.0593215	0.910059	-0.0503631	0.999881	0.0237957	0.999896	-0.0933707	0.863788	0.0565859	0.921089	0.0874007	0.859175	0.180582	0.640536	-0.0720695	0.999994	-0.0406926	0.999739	0.105409	0.994208	-0.0840185	0.963785	-0.185517	0.774513
ENSG00000182858.14	ALG12	ALG12 alpha-1,6-mannosyltransferase [Source:HGNC Symbol;Acc:HGNC:19358]	478.801	-0.217935	0.476981	-0.158332	0.596868	-0.125735	0.705915	-0.0403226	0.926141	-0.242309	0.342143	-0.0355937	0.934592	0.0637489	0.935484	0.120506	0.722802	0.180402	0.542438	0.324919	0.183005	0.322262	0.180589	0.208596	0.431858	0.0978802	0.999881	0.121756	0.807642	-0.0518625	0.915117	-0.251162	0.374306	-0.187513	0.533448	-0.07926	0.830859	-0.122068	0.999994	-0.277421	0.864485	-0.333139	0.548905	-0.330671	0.432845	0.167045	0.727936
ENSG00000101901.12	ALG13	ALG13 UDP-N-acetylglucosaminyltransferase subunit [Source:HGNC Symbol;Acc:HGNC:30881]	1827.77	0.275865	0.114355	0.221029	0.197739	-0.097804	0.653875	0.0135056	0.96004	0.0666669	0.75577	0.0651991	0.752272	0.0196636	0.987395	-0.103323	0.6351	-0.0102511	0.983806	0.0860412	0.67679	0.0167135	0.968114	-0.153234	0.387332	0.0352892	0.999881	-0.14396	0.580837	-0.114463	0.603171	-0.00389716	0.990194	-0.0848529	0.698308	0.0186316	0.957268	0.0752451	0.999994	0.0628882	0.999739	-0.0950227	0.964936	-0.107165	0.828662	-0.141731	0.615124
ENSG00000229487.1	ALG13-AS1	ALG13 antisense RNA 1 [Source:HGNC Symbol;Acc:HGNC:41277]	4.34668	-1.11201		-0.918856		0.0378159	0.985229	-0.0698468		-0.143413	0.96441	-0.529591	0.775896	-0.290679		0.605093		-0.0144776		0.92732	0.569042	0.903074	0.574803	0.972798	0.539119	-0.333393		-0.154748		-1.96773		-0.0738713	0.990194	-0.743591	0.70219	-0.0404958	0.990862	-1.1504		-0.682195		-0.00565408		0.720183		-1.07338
ENSG00000172339.10	ALG14	ALG14 UDP-N-acetylglucosaminyltransferase subunit [Source:HGNC Symbol;Acc:HGNC:28287]	406.111	0.0762592	0.835081	-0.00438062	0.987977	-0.0749661	0.82558	-0.150123	0.567057	-0.244509	0.282659	-0.274921	0.204671	0.0630664	0.928604	-0.285201	0.246487	-0.116885	0.689763	-0.476198	0.0204121	-0.417718	0.0430277	-0.420282	0.0408704	0.0606636	0.999881	-0.333133	0.285907	-0.321908	0.225383	-0.141212	0.651179	-0.155285	0.601859	-0.291435	0.235983	0.126193	0.999994	-0.127841	0.999739	-0.121706	0.971844	-0.365807	0.30326	-0.157781	0.73224
ENSG00000189366.11	ALG1L	ALG1 chitobiosyldiphosphodolichol beta-mannosyltransferase like [Source:HGNC Symbol;Acc:HGNC:33721]	347.546	-1.28946	0.357339	-3.56716	0.0408616	-4.54734	0.00764272	-0.599107	0.648439	-0.04589	0.969969	-1.62946	0.183242	-2.93893	0.0898901	-3.43929	0.0317358	-0.769682	0.459627	-1.2339	0.197259	-3.52541	0.0129712	-3.54442	0.0121846	-0.110499	0.999881	-0.163996	0.910857	0.50172	0.503594	0.612352	0.348779	0.901148	0.117919	0.982346	0.0764311	-0.135491	0.999994	0.183261	0.999739	0.0698732	0.999927	0.00761027	0.999942	-0.121105	0.952134
ENSG00000253981.6	ALG1L13P	ALG1 like 13, pseudogene [Source:HGNC Symbol;Acc:HGNC:44382]	41.4786	-1.00871	0.130082	-1.27068	0.0349836	-0.616618	0.386185	-1.3968	0.018056	-1.83276	0.00111986	-1.37964	0.0134923	-0.935129	0.313	-0.410121	0.61064	-0.910047	0.166125	-1.03196	0.0902373	-1.26868	0.0305452	-1.00096	0.0970321	-0.057135	0.999881	0.0169239	0.999896	-0.705998	0.350518	-0.689453	0.329781	-0.211786	0.822641	-0.904964	0.158095	-0.802706	0.999994	-0.497638	0.988874	-0.538953	0.885041	-0.752077	0.520978	-0.469771	0.685981
ENSG00000251287.8	ALG1L2	ALG1 chitobiosyldiphosphodolichol beta-mannosyltransferase like 2 [Source:HGNC Symbol;Acc:HGNC:37258]	4.08314	0.181108		-1.35553		-0.452315		0.939684		-2.25376		-2.28525	0.323605	1.90742		0.193018		2.04635		2.24745		0.917375	0.773994	2.68673	0.202901	-0.514338		-1.22478		0.502296		0.410258		0.132187	0.9671	-0.222335	0.919878	0.300229		-2.29534		-0.346928		-0.360509		-0.34451
ENSG00000238278.3	ALG1L6P	ALG1 like 6, pseudogene [Source:HGNC Symbol;Acc:HGNC:44375]	37.7578	-0.29341	0.723528	-0.270561	0.715823	0.0115632	0.989063	-0.172737	0.829801	-0.547473	0.362236	-0.172575	0.817102	-0.69025	0.443187	-0.166574	0.849596	-0.440704	0.504873	-0.226155	0.755884	-0.56778	0.331358	-0.330806	0.61273	0.598609	0.999881	0.762544	0.298415	0.393419	0.605374	0.698341	0.233912	0.558335	0.368808	0.215967	0.787578	0.666823	0.999994	0.672875	0.804159	0.387195	0.943631	0.346166	0.851975	0.371217	0.742947
ENSG00000251271.3	ALG1L7P	ALG1 like 7, pseudogene [Source:HGNC Symbol;Acc:HGNC:44376]	4.81075	1.812		-2.00238		0.964655	0.644854	-2.88229		-2.90062	0.174399	-2.93211	0.158786	-1.7583	0.7126	-1.6875		-1.79826		-0.825442	0.804132	-1.78941	0.505639	-0.080527	0.988313	0.355662		0.143274		0.513525		-0.274863	0.898458	-0.227114	0.923511	-0.168306	0.945969	0.0519026		-0.727102		-0.279917		-0.563289		-0.0137714
ENSG00000227620.4	ALG1L8P	ALG1 like 8, pseudogene [Source:HGNC Symbol;Acc:HGNC:44377]	5.01594	-2.58323		-6.0155		-1.76933	0.124009	-5.93362		-4.13952	0.00633181	-2.85776	0.0130052	-0.68703	0.838033	-2.83282		-1.44784		-1.42357	0.415167	-3.89652	0.0313768	-0.485142	0.794582	-0.0320725		-0.139795		0.355383		-0.258854	0.882806	-0.623332	0.65987	-0.256999	0.879946	0.469885		-0.0254564		-0.171311		-0.779445		0.372124
ENSG00000254978.2	ALG1L9P	ALG1 like 9, pseudogene [Source:HGNC Symbol;Acc:HGNC:44378]	5.46244	-0.683202		-0.124909	0.972867	0.883243	0.571656	0.154319		0.440621	0.798511	-0.531175	0.756252	-3.29934	0.176399	-0.358093		0.197047	0.930178	-1.3544	0.338981	-0.297086	0.870436	-0.032552	0.988313	-0.641622		-0.546879		0.604589		-0.313108	0.873461	-1.03795	0.483695	0.199807	0.924307	1.81252		0.748579		-0.188628		-0.610763		-0.41815
ENSG00000248671.8	ALG1L9P		55.9806	0.219346	0.789668	-0.370711	0.577072	0.619167	0.274358	0.624915	0.244174	-0.12278	0.885459	0.602853	0.235404	-0.324458	0.757219	-0.0468182	0.959288	-0.118093	0.883655	-0.192903	0.772022	-0.116435	0.876818	-0.805225	0.104281	-0.310327	0.999881	-0.228163	0.806225	-0.250929	0.710006	-0.321468	0.581362	-0.0593218	0.954361	-0.432298	0.398896	0.358001	0.999994	0.235844	0.999739	0.440819	0.825996	0.244453	0.87784	0.0928396	0.954015
ENSG00000119523.10	ALG2	ALG2 alpha-1,3/1,6-mannosyltransferase [Source:HGNC Symbol;Acc:HGNC:23159]	2498.89	-0.041424	0.85088	-0.0607903	0.727539	0.0407659	0.842616	0.132375	0.347914	0.06316	0.695121	-0.0363847	0.839093	-0.0723693	0.802655	-0.026591	0.907622	0.0827991	0.612993	0.139343	0.30892	0.0737634	0.632891	0.222976	0.0682468	0.136426	0.999881	0.105922	0.620985	0.114618	0.486289	0.160073	0.243097	0.128003	0.375954	0.326322	0.00380396	-0.0380326	0.999994	-0.0183073	0.999739	-0.0562455	0.986531	0.0162104	0.997897	0.0425429	0.905818
ENSG00000214160.10	ALG3	ALG3 alpha-1,3- mannosyltransferase [Source:HGNC Symbol;Acc:HGNC:23056]	2094.47	-0.711972	0.00713865	-0.666247	0.00859015	-0.722991	0.00454268	-0.687077	0.00599621	-0.901182	0.000116505	-0.947911	3.43036e-05	-0.337743	0.436507	-0.382628	0.197426	-0.469083	0.0904627	-0.612571	0.014237	-0.61014	0.0132561	-0.712092	0.00308481	-0.0353685	0.999881	-0.122772	0.830449	-0.14493	0.719187	-0.321478	0.277554	-0.24431	0.439649	-0.149887	0.667168	-0.0768261	0.999994	-0.152785	0.999739	-0.217631	0.904638	-0.223609	0.751096	0.0649086	0.941846
ENSG00000120697.10	ALG5	ALG5 dolichyl-phosphate beta-glucosyltransferase [Source:HGNC Symbol;Acc:HGNC:20266]	1509.98	-0.098646	0.570971	-0.17151	0.213627	-0.252331	0.0531841	-0.203097	0.121026	-0.176169	0.173863	-0.166355	0.192783	0.133586	0.565059	-0.229042	0.101521	-0.0106304	0.978902	0.0508365	0.772823	-0.0256332	0.905257	-0.122667	0.3859	0.0193129	0.999881	-0.313132	0.0192594	-0.43601	0.000138414	-0.412302	0.000233988	-0.362784	0.00154103	-0.247687	0.0408256	0.0897261	0.999994	-0.132339	0.921422	-0.208745	0.368247	-0.197522	0.329702	-0.153399	0.434321
ENSG00000088035.18	ALG6	ALG6 alpha-1,3-glucosyltransferase [Source:HGNC Symbol;Acc:HGNC:23157]	878.389	-0.360085	0.199702	-0.273187	0.324652	-0.521344	0.0361391	-0.608631	0.0097008	-0.464191	0.049851	-0.537466	0.0176421	-0.152425	0.78058	-0.408601	0.133981	-0.375198	0.158278	-0.362155	0.151402	-0.4373	0.0692775	-0.516475	0.0271537	-0.0524893	0.999881	-0.312709	0.382611	-0.455362	0.081745	-0.541848	0.0223162	-0.796539	0.000276835	-0.594062	0.00887642	-0.0679326	0.999994	-0.217806	0.988296	-0.248217	0.82019	-0.300204	0.528979	-0.318816	0.384086
ENSG00000159063.14	ALG8	ALG8 alpha-1,3-glucosyltransferase [Source:HGNC Symbol;Acc:HGNC:23161]	3158.93	-0.164174	0.57972	-0.259788	0.279291	-0.277585	0.256187	-0.426843	0.0457519	-0.45265	0.0269045	-0.627336	0.00108789	-0.267935	0.46115	-0.388501	0.0991999	-0.533996	0.0129601	-0.550032	0.00658188	-0.732649	0.000144675	-0.664815	0.000614248	-0.0843901	0.999881	-0.245195	0.460311	-0.374823	0.11116	-0.532152	0.00908868	-0.579715	0.00366212	-0.589188	0.00261205	-7.2285e-05	0.999994	-0.154354	0.999739	-0.297701	0.558633	-0.390652	0.205591	-0.375325	0.182006
ENSG00000086848.15	ALG9	ALG9 alpha-1,2-mannosyltransferase [Source:HGNC Symbol;Acc:HGNC:15672]	300.604	0.10312	0.846614	0.165184	0.689343	0.340187	0.344914	0.276843	0.436655	0.108261	0.802722	-0.108625	0.793503	-0.28711	0.634509	0.175186	0.683834	0.123027	0.788769	0.268686	0.447524	0.199432	0.589562	-0.000542988	0.998773	-0.237532	0.999881	-0.345389	0.495305	-0.278997	0.522298	-0.222191	0.602568	0.0534603	0.936515	-0.282302	0.460977	-0.198133	0.999994	-0.184313	0.999739	-0.399832	0.653453	-0.243781	0.78879	-0.449169	0.329876
ENSG00000171094.18	ALK	ALK receptor tyrosine kinase [Source:HGNC Symbol;Acc:HGNC:427]	11.1866	1.37856	0.563682	0.731866	0.773146	-0.117195	0.984562	0.406482	0.889029	0.219204	0.957233	0.685109	0.765847	0.440162	0.946985	2.40977	0.236747	1.75906	0.40784	2.26137	0.231134	2.17991	0.243619	1.76243	0.371496	0.0742078	0.999881	2.45796	0.496387	-0.736528	0.883768	-0.812438	0.858185	0.0291693	0.994604	2.02272	0.465602	-0.010943	0.999994	1.82787	0.999739	-0.0116985	0.999927	3.7463	0.341372	4.6944	0.105603
ENSG00000196711.9	ALKAL1	ALK and LTK ligand 1 [Source:HGNC Symbol;Acc:HGNC:33775]	1.61693	2.35437		1.69246		0.988505		0.561519		-0.65839		-2.57463		-3.34938		0.381285		-1.05077		0.0419773		1.08158		1.42732		-0.0244881		1.44538		0.0078026		-0.0681084		-0.0754719		3.19729		-0.0109031		3.24592		-0.0116566		0.00987432		0.0739703
ENSG00000189292.16	ALKAL2	ALK and LTK ligand 2 [Source:HGNC Symbol;Acc:HGNC:27683]	3.3554	3.4326		1.95969		2.38598		3.24164		3.36111		2.07464		-2.30479		0.535315		-3.30654		-0.367975		0.551189		-3.32429	0.152533	0.464035		1.29252		1.4832		1.6531		2.18281		2.48585	0.164576	-1.88479		-0.404381		-0.182105		0.434886		-0.760187
ENSG00000100601.10	ALKBH1	alkB homolog 1, histone H2A dioxygenase [Source:HGNC Symbol;Acc:HGNC:17911]	806.477	-0.221369	0.211361	-0.160996	0.363491	-0.0514198	0.834921	-0.11063	0.554332	-0.10391	0.567844	-0.215705	0.158142	-0.262109	0.247967	-0.0357108	0.896376	-0.11715	0.547864	-0.0972798	0.612154	-0.147184	0.391868	-0.0316832	0.902142	0.116539	0.999881	-0.0753935	0.806225	-0.0853053	0.699894	-0.0672272	0.758234	-0.0931862	0.633142	-0.0812331	0.676873	0.000932333	0.999994	-0.1679	0.87263	-0.104982	0.941399	-0.18093	0.522071	-0.0247099	0.969735
ENSG00000189046.11	ALKBH2	alkB homolog 2, alpha-ketoglutarate dependent dioxygenase [Source:HGNC Symbol;Acc:HGNC:32487]	791.272	-1.02622	0.000548119	-1.25667	5.67428e-06	-1.19761	2.18059e-05	-1.27913	3.03389e-06	-1.60246	1.16265e-09	-1.93458	7.19346e-14	-0.23447	0.709043	-0.683927	0.0341891	-0.671748	0.0310061	-1.20042	1.30555e-05	-1.16801	1.80333e-05	-1.31231	1.04484e-06	0.0480086	0.999881	-0.215624	0.703081	-0.236861	0.577377	-0.303322	0.409451	-0.156314	0.719736	-0.0884303	0.857933	0.130606	0.999994	0.0973925	0.999739	-0.179218	0.967875	0.0336969	0.999942	0.0538525	0.966236
ENSG00000166199.13	ALKBH3	alkB homolog 3, alpha-ketoglutarate dependent dioxygenase [Source:HGNC Symbol;Acc:HGNC:30141]	1078.28	-0.243804	0.244704	-0.286617	0.128978	-0.340468	0.0680639	-0.279231	0.134068	-0.412998	0.0141695	-0.382217	0.0222383	0.0373741	0.962258	-0.183069	0.411491	-0.166426	0.447022	-0.115796	0.603699	-0.208896	0.27616	-0.121096	0.57777	-0.0767675	0.999881	-0.199888	0.500839	-0.0590657	0.862244	-0.00630045	0.990194	-0.0199564	0.969867	0.263841	0.176351	0.0366992	0.999994	0.0794592	0.999739	-0.0416194	0.999927	0.0524981	0.963838	0.0982659	0.828536
ENSG00000244926.7	ALKBH3-AS1	ALKBH3 antisense RNA 1 [Source:HGNC Symbol;Acc:HGNC:48670]	12.8286	-0.0338302	0.983761	-1.56608	0.0951405	-0.247389	0.865942	-0.235867	0.858727	-1.01648	0.27742	-0.3874	0.72047	-0.974321	0.540985	0.177704	0.909583	-0.156984	0.923473	-0.357239	0.764292	-0.181538	0.898868	0.126991	0.942357	-0.522122	0.999881	-1.83555	0.191573	-1.59714	0.188956	-0.614975	0.642256	-1.35887	0.226179	0.477051	0.702028	1.02915	0.999994	0.685738	0.999739	1.19639	0.716881	0.588024	0.878949	0.992053	0.59057
ENSG00000160993.4	ALKBH4	alkB homolog 4, lysine demethylase [Source:HGNC Symbol;Acc:HGNC:21900]	645.629	-0.434514	0.176139	-0.65054	0.0194742	-0.424481	0.169475	-0.423099	0.152075	-0.465212	0.0971186	-0.457225	0.0956909	0.106908	0.893089	-0.375235	0.249711	-0.418101	0.173881	-0.459414	0.107925	-0.298403	0.330693	0.00887762	0.988313	0.258397	0.999881	0.248857	0.592015	0.309413	0.365378	-0.0491635	0.927149	-0.0598237	0.90846	-0.125499	0.751091	0.0135642	0.999994	0.0105688	0.999739	0.0427991	0.999927	0.203752	0.802231	0.211977	0.693405
ENSG00000091542.9	ALKBH5	alkB homolog 5, RNA demethylase [Source:HGNC Symbol;Acc:HGNC:25996]	3495.04	-0.233305	0.308229	-0.156734	0.501318	-0.116688	0.655212	-0.117561	0.628128	-0.201025	0.329952	-0.133646	0.54203	-0.162399	0.675023	-0.0664884	0.828827	-0.147474	0.539385	-0.165417	0.454103	0.00946282	0.984711	0.0983326	0.691207	0.07106	0.999881	0.134542	0.701352	0.147709	0.57537	-0.0310271	0.935663	-0.0163399	0.979995	0.0790184	0.775969	0.00523784	0.999994	0.0165663	0.999739	0.00409832	0.999927	-0.0390645	0.983313	0.337226	0.16577
ENSG00000239382.11	ALKBH6	alkB homolog 6 [Source:HGNC Symbol;Acc:HGNC:28243]	127.567	0.285524	0.503845	0.13516	0.773226	-0.048231	0.950445	0.104626	0.829209	-0.0998177	0.837938	-0.31642	0.376502	0.294055	0.63024	0.143006	0.76142	0.0405772	0.955893	-0.270532	0.469571	-0.217691	0.567896	-0.225511	0.552512	-0.210908	0.999881	-0.209097	0.710547	-0.263385	0.520871	-0.382538	0.257698	-0.258692	0.486407	-0.607032	0.0390415	0.0749173	0.999994	-0.145101	0.999739	0.0545756	0.999927	0.196665	0.839224	-0.112655	0.892196
ENSG00000125652.8	ALKBH7	alkB homolog 7 [Source:HGNC Symbol;Acc:HGNC:21306]	837.861	0.154445	0.82131	0.26365	0.612844	0.192736	0.746798	0.326498	0.496901	0.126179	0.831999	0.107296	0.856997	0.840615	0.12294	0.548802	0.235725	0.636902	0.14284	0.388693	0.396074	0.417122	0.344495	0.319788	0.495036	-0.396273	0.999881	-0.465351	0.451785	-0.258669	0.663675	-0.30372	0.565505	-0.0172011	0.989865	0.164626	0.782275	-0.173682	0.999994	-0.0931161	0.999739	-0.344599	0.897376	-0.456421	0.585709	-0.464385	0.472387
ENSG00000137760.15	ALKBH8	alkB homolog 8, tRNA methyltransferase [Source:HGNC Symbol;Acc:HGNC:25189]	625.512	0.0716497	0.884157	0.0439952	0.932694	-0.440937	0.120455	-0.174066	0.600448	-0.0986944	0.789243	-0.0418464	0.931657	0.130822	0.841856	-0.40812	0.173463	-0.275116	0.381923	-0.0281103	0.967332	-0.0518283	0.909823	-0.27139	0.35362	-0.0731721	0.999881	-0.415711	0.259249	-0.446656	0.144436	-0.349574	0.252702	-0.556453	0.0389655	-0.405337	0.156081	-0.111243	0.999994	0.122147	0.999739	0.00286917	0.999927	0.068853	0.971247	0.0886772	0.911646
ENSG00000116127.20	ALMS1	ALMS1 centrosome and basal body associated protein [Source:HGNC Symbol;Acc:HGNC:428]	1187.37	0.509394	0.272877	0.542094	0.204332	0.178078	0.764446	0.202062	0.703848	0.513978	0.206968	0.770486	0.0376195	-0.143972	0.899505	-0.214041	0.704088	0.151416	0.799738	0.390245	0.379536	0.492051	0.233539	0.370621	0.400565	-0.151919	0.999881	-0.0877022	0.939503	-0.366096	0.478026	-0.417382	0.365046	-0.556882	0.181715	-0.597802	0.137727	-0.0708234	0.999994	-0.203755	0.999739	0.0716135	0.999927	0.141176	0.942395	0.104823	0.932153
ENSG00000230002.3	ALMS1-IT1	ALMS1 intronic transcript 1 [Source:HGNC Symbol;Acc:HGNC:41305]	55.7012	0.318979	0.641395	-0.0442946	0.977045	-0.841867	0.107513	-1.04824	0.0328342	-0.745937	0.131111	-0.984605	0.0349406	0.378201	0.701495	-0.172346	0.827359	-0.183875	0.803685	-1.07702	0.0285458	-0.374518	0.513418	-0.988387	0.0419553	0.0591908	0.999881	-0.49836	0.528418	-0.753241	0.181504	-0.298597	0.65774	-1.01532	0.0381096	-0.0533823	0.961945	0.280435	0.999994	0.258904	0.999739	0.370954	0.922428	-0.31336	0.850589	-0.0802007	0.971597
ENSG00000163016.10	ALMS1P1	ALMS1 pseudogene 1 [Source:HGNC Symbol;Acc:HGNC:29586]	13.4437	3.07946	0.167983	1.94406	0.467081	4.31495	0.0188778	2.99456	0.150706	4.33223	0.0119319	4.18191	0.0142849	-0.96842	0.82694	-2.71058	0.232611	-2.82134	0.194003	-0.387137	0.885292	1.63518	0.244178	0.958611	0.567893	-0.249066	0.999881	0.498499	0.761785	0.790288	0.471446	0.937294	0.329781	1.15053	0.195355	1.28784	0.127734	-0.285354	0.999994	-0.332993	0.999739	0.612732	0.933832	0.753433	0.717098	0.432181	0.829513
ENSG00000108839.12	ALOX12	arachidonate 12-lipoxygenase, 12S type [Source:HGNC Symbol;Acc:HGNC:429]	64.3082	0.491247	0.525332	0.329775	0.669207	0.158723	0.877895	0.331105	0.661125	1.05954	0.0542321	0.499983	0.428515	-1.00511	0.244296	-0.400243	0.603316	0.322352	0.672651	0.547006	0.385239	0.342102	0.618658	0.535895	0.388244	0.195097	0.999881	0.639024	0.444675	0.501694	0.496557	0.734973	0.222052	1.1224	0.0350689	0.92989	0.0899919	-0.174285	0.999994	0.0117034	0.999739	-0.0136867	0.999927	0.163014	0.959714	0.446798	0.661183
ENSG00000215067.11	ALOX12-AS1	ALOX12 antisense RNA 1 [Source:HGNC Symbol;Acc:HGNC:51342]	93.7016	-0.330716	0.545397	-0.427286	0.360071	-0.150459	0.810576	-0.026514	0.963362	0.0459481	0.961459	-0.112933	0.844489	0.387542	0.621989	0.313606	0.55817	0.23335	0.674169	0.719467	0.0706536	0.34245	0.461167	0.583764	0.154629	-0.237391	0.999881	-0.54561	0.299986	-0.321946	0.532908	-0.457551	0.288152	-0.0956047	0.884654	-0.203052	0.690953	0.0273088	0.999994	-0.13653	0.999739	0.231052	0.964936	0.186782	0.904929	0.130789	0.905538
ENSG00000179477.11	ALOX12B	arachidonate 12-lipoxygenase, 12R type [Source:HGNC Symbol;Acc:HGNC:430]	10.1639	0.754618	0.753815	-4.54721	0.0329204	-0.981952	0.66544	-1.1016	0.598428	0.107249	0.96441	-0.301716	0.909419	1.18151	0.693318	0.0197477	0.993359	0.295846	0.914404	-1.15301	0.545067	-1.02425	0.591317	-0.56862	0.793231	0.55264	0.999881	1.84056	0.397037	1.14404	0.580131	0.634633	0.782883	0.922905	0.647721	0.355351	0.889784	0.329074		0.768854		0.77736	0.971281	1.26304	0.735369	0.842015
ENSG00000262943.8	ALOX12P2	arachidonate 12-lipoxygenase pseudogene 2 [Source:HGNC Symbol;Acc:HGNC:432]	373.756	0.2175	0.445364	-0.193202	0.477467	-0.0666742	0.860441	-0.160962	0.557895	-0.0899674	0.76819	-0.0295309	0.947356	-0.161346	0.731448	0.163394	0.577348	0.145985	0.615416	0.126789	0.655622	0.0187995	0.98091	0.351321	0.110822	0.0581022	0.999881	-0.188703	0.609204	0.00532253	0.999366	0.142806	0.619281	0.363743	0.0927969	0.364147	0.0866481	-0.0374686	0.999994	0.00608626	0.999739	0.190224	0.889072	0.0464409	0.980691	0.28928	0.354392
ENSG00000161905.13	ALOX15	arachidonate 15-lipoxygenase [Source:HGNC Symbol;Acc:HGNC:433]	270.184	-1.08404	0.232414	-0.820466	0.325663	-1.83614	0.0520758	-2.3214	0.0273496	-2.0254	0.0311217	-3.3731	0.0104328	-2.48056	0.257549	-4.24607	0.0147862	0.947365	0.253901	-0.48422	0.686833	-4.34798	0.00514121	-0.720029	0.519316	-0.568242	0.342278	-0.505424	0.138426	-0.418511	0.184279	-0.730967	0.00481716	-0.645601	0.014386	-0.813524	0.00110972	-0.537244	0.68742	-0.371271	0.730762	-0.436061	0.424896	-0.443396	0.310169	-0.239353	0.640479
ENSG00000179593.16	ALOX15B	arachidonate 15-lipoxygenase type B [Source:HGNC Symbol;Acc:HGNC:434]	1689.12	-0.199403	0.792239	-0.21752	0.741207	0.205946	0.770583	0.495639	0.344106	0.639322	0.179183	0.631971	0.17506	-0.612993	0.41849	-0.267131	0.68192	-0.0900211	0.916861	-0.02784	0.980718	0.109074	0.883216	0.316815	0.571382	2.82796	0.80401	0.969156	0.852705	3.46014	0.0721245	0.893812	0.801987	2.79277	0.164131	-0.0803741	0.990862	0.998603	0.999994	0.0146982	0.999739	-1.87188	0.893006	1.00487	0.86797	-1.78626	0.65394
ENSG00000274114.2	ALOX15P1	arachidonate 15-lipoxygenase pseudogene 1 [Source:HGNC Symbol;Acc:HGNC:13742]	6.41786	0.885604		0.644109	0.837985	0.403085	0.922431	1.07015	0.681857	-2.22477	0.397629	3.48228	0.0426527	1.04104	0.769641	0.555629		-0.369426	0.904193	0.51422	0.832705	-2.85951	0.209963	-0.0429836	0.988313	0.975695	0.999881	1.69729		1.7122	0.373365	1.11584	0.587227	1.98032	0.238593	1.65519	0.340773	-0.263361		0.292626		-0.435169		-2.17626	0.419238	0.0127736
ENSG00000012779.12	ALOX5	arachidonate 5-lipoxygenase [Source:HGNC Symbol;Acc:HGNC:435]	55.6711	1.10291	0.757992	0.103959	0.979772	1.04736	0.755743	2.03786	0.403198	1.98861	0.398437	2.96898	0.107513	3.51972	0.16331	0.193056	0.959288	0.0822934	0.983806	0.0971763	0.980718	0.0911499	0.984711	0.0645466	0.988313	-0.00136423	0.999881	0.855524	0.154786	1.56247	0.000384503	2.10447	1.81061e-07	1.68938	5.48231e-05	2.10756	1.34794e-07	0.383315	0.999994	1.14156	0.0837111	1.77715	0.00015894	1.78368	0.000102135	1.40025	0.00483354
ENSG00000132965.10	ALOX5AP	arachidonate 5-lipoxygenase activating protein [Source:HGNC Symbol;Acc:HGNC:436]	142.603	2.79118	0.000553538	3.28852	1.28383e-05	3.43287	6.11865e-06	3.42002	4.41794e-06	3.4238	2.47956e-06	3.41152	1.92892e-06	2.26504	0.0274456	2.97074	0.000200306	2.71049	0.000623827	2.78287	0.000211004	2.80999	0.000145051	2.70583	0.000251834	-0.877578	0.999881	1.50961	0.506144	3.31519	0.0124512	4.05683	0.000668992	5.00781	9.77026e-06	5.72653	1.84459e-07	0.859405	0.999994	2.66592	0.49684	2.12664	0.638574	2.7782	0.253931	3.36063	0.0776948
ENSG00000179148.10	ALOXE3	arachidonate lipoxygenase 3 [Source:HGNC Symbol;Acc:HGNC:13743]	220.36	-0.500391	0.310589	-0.245601	0.648163	-0.416397	0.400565	0.552209	0.201182	0.923161	0.0151275	0.867973	0.0211966	0.0160923	0.988499	-0.498828	0.304081	-0.735077	0.0912763	-0.20881	0.700332	-0.424702	0.344087	-0.236452	0.646905	0.00156349	0.999881	0.27107	0.730553	0.12409	0.87123	0.194227	0.754809	0.502767	0.277945	0.245102	0.654005	-0.0480488	0.999994	-0.0162007	0.999739	0.165848	0.99022	-0.176055	0.928117	0.635042	0.268923
ENSG00000163286.9	ALPG	alkaline phosphatase, germ cell [Source:HGNC Symbol;Acc:HGNC:441]	4.48433	0.136585		-1.6206		0.321339	0.953447	-1.49174		1.53765	0.556596	-0.22321	0.968886	1.08267		3.33951		4.22889		4.75932	0.050086	4.65662	0.0529807	4.93652	0.0374992	-0.0242812		2.80796		3.30322		1.77831	0.664769	4.49444	0.0992029	-0.0803042	0.990862	3.85719		3.72152		-0.0116582		0.00986964		0.0739733
ENSG00000073331.18	ALPK1	alpha kinase 1 [Source:HGNC Symbol;Acc:HGNC:20917]	566.007	0.267074	0.555299	0.129638	0.791524	0.24657	0.56939	-0.0345928	0.96004	0.232563	0.553619	0.156417	0.706764	0.0327446	0.987395	0.147828	0.766542	0.212391	0.627838	0.265167	0.497079	0.305857	0.410011	0.223034	0.577812	-0.211845	0.999881	-0.220878	0.723078	-0.351992	0.40231	-0.368414	0.341151	-0.485044	0.168789	-0.603537	0.0655542	-0.277933	0.999994	-0.361219	0.898696	-0.171546	0.976335	-0.21741	0.839357	-0.350083	0.526175
ENSG00000198796.7	ALPK2	alpha kinase 2 [Source:HGNC Symbol;Acc:HGNC:20565]	17.7476	2.70766	0.184657	3.96367	0.0237536	3.51542	0.0550954	3.48243	0.0489296	4.11267	0.0132747	4.76421	0.00281897	4.22959	0.136019	4.60058	0.0362561	4.47436	0.0352232	6.15111	0.00121626	6.25803	0.000811365	7.00043	0.000139894	-0.0299145	0.999881	0.516106	0.93266	0.0443813	0.999366	2.7834	0.198914	2.75867	0.199788	1.15849	0.677449	-1.81383	0.999994	-2.69634	0.840838	-4.36724	0.243301	-4.3457	0.184481	-2.63593	0.461218
ENSG00000136383.7	ALPK3	alpha kinase 3 [Source:HGNC Symbol;Acc:HGNC:17574]	156.373	0.328362	0.776408	-0.0508974	0.979772	0.3146	0.774166	0.0313482	0.976413	-0.281754	0.77712	0.227174	0.82151	-0.160527	0.956546	0.926341	0.265657	1.47722	0.0442211	1.23534	0.0834778	1.12935	0.115248	0.810756	0.291057	-0.403488	0.999881	-0.0644892	0.997016	0.24951	0.8433	0.408286	0.686875	0.5173	0.575593	0.616273	0.47301	-0.0801101	0.999994	-0.138743	0.999739	-0.0788696	0.999927	-0.00833517	0.999942	0.106306	0.975659
ENSG00000162551.14	ALPL	alkaline phosphatase, biomineralization associated [Source:HGNC Symbol;Acc:HGNC:438]	3.39591	0.911658		1.83687		0.589811		3.14708		2.62017		2.71969		0.405625		0.579721		2.59047		1.71602		2.20173		3.40965	0.175684	-2.43018		-2.39847		-2.3979		-2.47381		-2.48117		-2.4862	0.482124	1.55809		0.0230341		-0.0117262		0.00980548		0.073902
ENSG00000163283.7	ALPP	alkaline phosphatase, placental [Source:HGNC Symbol;Acc:HGNC:439]	65.964	-0.607453	0.644572	-0.0581118	0.979772	0.707758	0.538816	0.632381	0.565832	0.938142	0.333443	0.786095	0.422182	-0.310789	0.907756	0.80196	0.476605	2.00485	0.0254211	2.42686	0.00319192	2.49856	0.00197865	2.78712	0.00045083	-0.0242989	0.999881	0.00740965	0.999896	2.76076	0.251349	4.0198	0.0306476	2.2874	0.349645	1.62043	0.568019	2.01144	0.999994	0.795312	0.999739	0.764097	0.996381	0.949406	0.926769	-0.884722	0.892903
ENSG00000003393.16	ALS2	alsin Rho guanine nucleotide exchange factor ALS2 [Source:HGNC Symbol;Acc:HGNC:443]	1865.33	0.476208	0.0153281	0.478704	0.00954547	0.381472	0.052133	0.272857	0.17565	0.379708	0.0381678	0.378076	0.035371	0.057748	0.92703	0.157901	0.521441	0.159113	0.499934	0.262444	0.188095	0.142633	0.523636	0.0753898	0.776253	0.00428248	0.999881	0.12818	0.720894	0.14029	0.603872	0.338796	0.0819418	0.278977	0.168825	0.271542	0.176451	-0.0606767	0.999994	-0.0639834	0.999739	0.13751	0.941753	0.124698	0.842946	0.0545987	0.926201
ENSG00000178038.17	ALS2CL	ALS2 C-terminal like [Source:HGNC Symbol;Acc:HGNC:20605]	3967.14	0.0800305	0.819745	0.207315	0.393779	0.15126	0.579	0.150937	0.551269	0.177145	0.451591	0.213686	0.331357	0.060201	0.930078	0.0897859	0.775644	0.126309	0.650192	0.138631	0.586928	0.19231	0.408802	0.280817	0.191007	0.266455	0.999881	0.925871	1.30871e-06	1.04907	8.52656e-09	1.3113	4.32417e-14	1.39938	4.62625e-16	1.27731	1.73024e-13	-0.021267	0.999994	0.344382	0.510319	0.345248	0.386913	0.355515	0.274402	0.0680764	0.913404
ENSG00000052850.8	ALX4	ALX homeobox 4 [Source:HGNC Symbol;Acc:HGNC:450]	5.24807	0.652863		0.379916		0.822066	0.754366	0.880405		-0.329758	0.924851	1.2715	0.522796	-0.636484	0.895485	-0.943522		-1.29036		-1.80327	0.374298	-0.401696	0.881391	0.808295	0.709732	0.209515		0.857069		1.28283		1.46265	0.512936	1.49147	0.490745	0.102206	0.990862	-1.41645		-2.56308		-1.2736		-1.33678		-0.932443
ENSG00000183684.8	ALYREF	Aly/REF export factor [Source:HGNC Symbol;Acc:HGNC:19071]	3792.85	-0.700746	0.0284691	-0.7455	0.0125558	-0.617745	0.0499314	-0.776339	0.00826605	-1.09753	5.4386e-05	-1.18419	8.59084e-06	0.00388688	0.996112	-0.706722	0.0285174	-0.830644	0.00612874	-1.07856	0.000101306	-1.00922	0.000250467	-1.01591	0.000209243	0.013356	0.999881	-0.0245166	0.999896	-0.238468	0.576639	-0.568482	0.0659101	-0.527071	0.0907559	-0.549277	0.0701832	0.10517	0.999994	0.0176235	0.999739	-0.161726	0.974018	0.0526613	0.989948	0.085601	0.928771
ENSG00000242110.8	AMACR	alpha-methylacyl-CoA racemase [Source:HGNC Symbol;Acc:HGNC:451]	93.0701	-0.0345556	0.976977	0.208631	0.684509	0.210214	0.696864	0.237934	0.62326	0.117943	0.83512	0.120201	0.82236	0.654419	0.258976	0.291729	0.58186	0.94025	0.0163931	0.949268	0.0101511	0.74563	0.0507595	0.756934	0.0459005	0.393022	0.999881	0.272304	0.700145	0.0492345	0.963947	0.249539	0.629471	0.150988	0.797065	0.0962456	0.881515	-0.0802339	0.999994	0.0114762	0.999739	-0.235679	0.964877	-0.149778	0.933451	-0.00236851	0.997643
ENSG00000106927.12	AMBP	alpha-1-microglobulin/bikunin precursor [Source:HGNC Symbol;Acc:HGNC:453]	2.45191	0.140923		2.87738		3.63546		0.185643		3.74034		3.16542		0.122267		1.15488		0.0823245		0.0971972		0.0911799		0.0645737		-1.21712		-0.483254		-1.68753		-2.4389		-0.574328		-0.973721	0.747792	-1.3743		-2.36691		-1.99307		-2.7812		-4.18167
ENSG00000110497.15	AMBRA1	autophagy and beclin 1 regulator 1 [Source:HGNC Symbol;Acc:HGNC:25990]	2374.48	0.0487123	0.883071	0.03759	0.906277	0.11123	0.648421	0.0806066	0.744759	0.0526316	0.844483	0.026386	0.93743	-0.0212128	0.987395	0.163746	0.467675	0.140216	0.532255	0.185904	0.350217	0.171374	0.389447	0.201129	0.294424	0.101646	0.999881	0.316128	0.157268	0.399587	0.028308	0.248867	0.201051	0.275023	0.143082	0.19913	0.321897	0.0773762	0.999994	0.0926236	0.999739	0.198069	0.758357	0.126614	0.819256	0.406431	0.050385
ENSG00000123505.19	AMD1	adenosylmethionine decarboxylase 1 [Source:HGNC Symbol;Acc:HGNC:457]	6106.01	-0.0108652	0.981421	-0.0980547	0.782808	-0.493275	0.0479383	-0.209929	0.464055	-0.303104	0.232412	-0.451244	0.0507612	0.0307329	0.987395	-0.378071	0.16531	-0.205115	0.494059	-0.338411	0.181638	-0.419769	0.0800718	-0.636794	0.00443858	-0.0588699	0.999881	-0.557279	0.0379935	-0.642444	0.00681643	-0.574308	0.0135031	-0.791752	0.000270937	-0.406509	0.0971425	0.0689788	0.999994	-0.35242	0.634735	-0.380278	0.433307	-0.428645	0.229918	-0.49682	0.0905763
ENSG00000139344.8	AMDHD1	amidohydrolase domain containing 1 [Source:HGNC Symbol;Acc:HGNC:28577]	16.093	0.598852	0.6354	-0.686584	0.556143	-0.280598	0.854559	0.445222	0.710666	0.276227	0.834348	1.03864	0.24611	0.213386	0.954599	0.550533	0.672526	1.52894	0.109868	1.61268	0.0705113	1.40994	0.120214	1.50261	0.0923508	-1.34409	0.791162	-2.73129	0.00721988	-0.418076	0.763105	-1.88261	0.0368137	-0.491085	0.678888	-0.152167	0.923612	0.176598	0.999994	-0.0533096	0.999739	0.788791	0.895021	0.884271	0.676155	0.669114	0.709823
ENSG00000162066.16	AMDHD2	amidohydrolase domain containing 2 [Source:HGNC Symbol;Acc:HGNC:24262]	606.167	-0.816703	0.0106786	-0.764071	0.0123503	-0.655123	0.0405237	-0.475482	0.145505	-0.426397	0.184447	-0.479721	0.117679	0.11769	0.894733	-0.0832319	0.879062	0.12354	0.79411	-0.050693	0.93258	0.129599	0.758632	0.309763	0.373106	0.100316	0.999881	0.145672	0.831862	0.304365	0.457531	0.070025	0.902697	0.332658	0.36112	0.343558	0.330547	0.10487	0.999994	0.177371	0.999739	0.212199	0.95028	-0.00309108	0.999942	0.100693	0.912897
ENSG00000184675.11	AMER1	APC membrane recruitment protein 1 [Source:HGNC Symbol;Acc:HGNC:26837]	307.982	-0.874198	0.0703293	-1.17863	0.00664401	-1.10377	0.0134234	-1.35516	0.00135884	-1.3499	0.000987373	-1.33455	0.000920487	-0.949491	0.119412	-0.777107	0.118257	-0.812097	0.0875345	-0.755854	0.094785	-0.930315	0.0311833	-0.662448	0.14754	0.337764	0.999881	0.105244	0.933595	0.121694	0.883081	-0.126827	0.866675	0.145192	0.837618	-0.156186	0.82092	0.326251	0.999994	0.129495	0.999739	0.241546	0.971337	0.11271	0.970706	0.313704	0.728711
ENSG00000165566.13	AMER2	APC membrane recruitment protein 2 [Source:HGNC Symbol;Acc:HGNC:26360]	56.4489	0.141145	0.976977	0.103989	0.979772	0.0856	0.984562	0.185875	0.96004	0.16754	0.96441	0.13605	0.970245	0.122237	0.987395	0.193049	0.959288	0.0822848	0.983806	0.0971664	0.980718	0.09114	0.984711	0.0645352	0.988313	0.526304	0.989938	0.722985	0.158857	0.58665	0.219731	1.28111	0.000468706	1.09862	0.00358392	1.62907	2.39362e-06	0.00534493	0.999994	0.348479	0.988874	0.869528	0.123051	0.799376	0.14851	0.0683648	0.971414
ENSG00000159461.15	AMFR	autocrine motility factor receptor [Source:HGNC Symbol;Acc:HGNC:463]	3382.17	0.0228504	0.976758	0.255233	0.319166	0.358095	0.14317	0.463301	0.0378992	0.367676	0.101844	0.426095	0.0469401	0.0680913	0.927268	0.163491	0.585051	0.279849	0.27302	0.389596	0.0845113	0.352212	0.121384	0.457079	0.0347637	-0.49645	0.248296	-0.735786	0.000775035	-0.642427	0.0030336	-0.828085	3.07843e-05	-0.74029	0.000252226	-0.62122	0.00249526	-0.391791	0.942138	-0.470336	0.191995	-0.430965	0.226555	-0.471918	0.108468	-0.190279	0.653985
ENSG00000104899.8	AMH	anti-Mullerian hormone [Source:HGNC Symbol;Acc:HGNC:464]	370.903	0.648183	0.332259	0.177239	0.838299	-0.0397766	0.984562	0.273825	0.716326	-0.355666	0.604695	0.76574	0.159985	0.560151	0.583661	0.677567	0.29132	0.531193	0.418638	0.695861	0.230236	0.943227	0.0780855	1.00643	0.0562514	0.0868353	0.999881	-0.0604441	0.985983	0.157735	0.865282	0.0199777	0.990194	0.178262	0.823231	-0.331547	0.611287	-0.162195	0.999994	0.00421057	0.999739	-0.0463199	0.999927	0.0122359	0.999942	-0.352856	0.734294
ENSG00000135409.11	AMHR2	anti-Mullerian hormone receptor type 2 [Source:HGNC Symbol;Acc:HGNC:465]	1.62577	0.141242		0.104107		0.0857204		0.185973		0.16764		0.136158		0.122218		2.70185		1.7911		0.0971483		0.0911219		0.0645171		3.16554		3.34875		2.55965		3.27439		1.39646		2.62272		-1.65322		0.542479		2.74067		-0.670646		1.13092
ENSG00000181754.7	AMIGO1	adhesion molecule with Ig like domain 1 [Source:HGNC Symbol;Acc:HGNC:20824]	407.107	-0.592899	0.334027	-1.11715	0.0313562	-0.0369381	0.984562	-0.176518	0.805518	-1.57096	0.0016097	-0.389119	0.485364	-0.611313	0.499597	0.395647	0.539002	0.811951	0.117377	0.730363	0.144584	0.126166	0.870604	0.649197	0.200054	0.0165504	0.999881	-0.0258988	0.999896	0.09785	0.909509	0.16122	0.812951	0.248214	0.675056	0.307757	0.567874	0.0245089	0.999994	0.0263992	0.999739	0.134157	0.998886	-0.0762621	0.988592	0.370235	0.640479
ENSG00000139211.7	AMIGO2	adhesion molecule with Ig like domain 2 [Source:HGNC Symbol;Acc:HGNC:24073]	8460.83	1.86815	4.54358e-08	2.4221	3.56921e-14	2.21416	1.28505e-11	2.08759	9.96873e-11	1.86828	6.70308e-09	1.74369	5.11488e-08	1.04871	0.0224275	1.52635	1.60864e-05	1.53395	1.05747e-05	1.78634	6.65686e-08	1.66731	4.00423e-07	1.54696	2.64008e-06	0.27338	0.999881	0.427385	0.459896	0.442925	0.334738	0.818386	0.0250039	0.822774	0.0226065	0.925322	0.0076519	0.177715	0.999994	0.457426	0.826001	0.622252	0.366829	0.764395	0.122132	0.848248	0.0514327
ENSG00000101935.12	AMMECR1	AMMECR nuclear protein 1 [Source:HGNC Symbol;Acc:HGNC:467]	2332.08	0.175197	0.694956	-0.0368574	0.959037	-0.177475	0.668931	-0.220852	0.544581	-0.160017	0.673334	-0.388203	0.200477	-0.0894411	0.92794	-0.10405	0.829684	-0.208676	0.588563	-0.221379	0.536949	-0.252728	0.461036	-0.374176	0.235322	-0.19989	0.999881	-0.517694	0.167999	-0.624397	0.0440474	-0.482797	0.120904	-0.63634	0.0276068	-0.61381	0.0324738	-0.175335	0.999994	-0.424393	0.655634	-0.366276	0.676625	-0.454178	0.359039	-0.457752	0.267884
ENSG00000144233.11	AMMECR1L	AMMECR1 like [Source:HGNC Symbol;Acc:HGNC:28658]	2542.64	0.155063	0.546996	0.236694	0.259453	0.323024	0.108729	0.339774	0.0755404	0.194125	0.347606	0.312952	0.0876454	-0.161957	0.674752	0.230129	0.3032	0.198129	0.375292	0.265435	0.177958	0.320064	0.0877816	0.306521	0.104758	0.0903131	0.999881	0.0609912	0.899656	0.432622	0.0240487	0.510943	0.00362888	0.484795	0.0060246	0.666144	5.1216e-05	0.0961085	0.999994	0.195915	0.929457	0.177701	0.865399	0.182804	0.684318	0.369137	0.112838
ENSG00000166126.11	AMN	amnion associated transmembrane protein [Source:HGNC Symbol;Acc:HGNC:14604]	12.7671	-1.47618	0.3458	-0.697155	0.677987	-1.27131	0.408995	-2.24211	0.096731	-0.116088	0.96441	-1.21377	0.374452	0.262983	0.962733	-0.0434178	0.983142	0.90011	0.577267	-0.0238478	0.989008	0.391898	0.832189	0.292443	0.88787	-2.16031	0.71844	-1.73025	0.371087	-0.126202	0.977138	-0.057772	0.990194	0.0772663	0.989865	0.370674	0.854555	0.926292	0.999994	1.20025	0.972485	0.720844	0.96915	-0.226923	0.990368	0.629304	0.846202
ENSG00000151743.11	AMN1	antagonist of mitotic exit network 1 homolog [Source:HGNC Symbol;Acc:HGNC:27281]	154.787	0.558456	0.111905	0.161936	0.716739	0.0525736	0.94262	0.215037	0.596211	0.415249	0.212343	0.507441	0.10297	0.347891	0.540985	-0.170501	0.715786	-0.0349709	0.966726	0.0167121	0.980718	0.0268325	0.981349	-0.0270848	0.981162	-0.0617906	0.999881	0.22638	0.683807	0.563566	0.0830155	1.0675	5.61022e-05	0.954072	0.000410954	1.21943	1.88975e-06	0.115178	0.999994	-0.0836147	0.999739	0.304366	0.823023	0.117923	0.933495	0.234172	0.690284
ENSG00000126016.17	AMOT	angiomotin [Source:HGNC Symbol;Acc:HGNC:17810]	272.991	-2.62635	0.306136	-0.861578	0.761989	1.92273	0.280621	3.29764	0.0243877	2.58501	0.0844467	4.35834	0.000924364	-1.61598	0.745122	1.14699	0.683965	2.08866	0.337898	4.15991	0.0135159	5.33644	0.00075759	5.06308	0.0014901	-0.925023	0.999881	-1.33623	0.409542	-1.33696	0.308342	-1.44642	0.225663	-1.36721	0.255498	-1.86035	0.0870875	-0.625742	0.999994	-0.697275	0.999739	-0.612418	0.969124	-0.885523	0.762883	-0.638066	0.793083
ENSG00000166025.18	AMOTL1	angiomotin like 1 [Source:HGNC Symbol;Acc:HGNC:17811]	8564.66	0.0845419	0.766201	0.24108	0.214113	0.319108	0.0882091	0.295785	0.105045	0.163041	0.41255	0.208754	0.25566	-0.161675	0.64734	0.252807	0.212652	0.193687	0.351626	0.270903	0.137978	0.140006	0.497825	0.192861	0.318186	-0.3289	0.508113	-0.210104	0.44896	-0.101291	0.716642	-0.102176	0.692005	-0.0746644	0.78693	-0.219483	0.271675	-0.228029	0.999994	-0.154045	0.988874	0.0477541	0.999927	-0.0416059	0.977444	0.240366	0.372378
ENSG00000114019.15	AMOTL2	angiomotin like 2 [Source:HGNC Symbol;Acc:HGNC:17812]	5731.02	0.483947	0.232666	0.685386	0.0514832	0.62644	0.0870357	0.469407	0.205858	0.436753	0.229938	0.578529	0.0860399	0.00386421	0.996604	0.703491	0.0597681	0.986309	0.0039805	0.939173	0.00387429	1.10644	0.000419977	0.998755	0.00162297	-0.130906	0.999881	-0.155238	0.843597	0.0431841	0.965664	0.12589	0.821954	0.264401	0.553204	0.338364	0.403485	-0.183151	0.999994	-0.0875447	0.999739	0.0238916	0.999927	0.0252354	0.999942	0.372876	0.521109
ENSG00000116748.22	AMPD1	adenosine monophosphate deaminase 1 [Source:HGNC Symbol;Acc:HGNC:468]	26.2003	0.14111	0.976977	0.103954	0.979772	1.94307	0.468016	0.185844	0.96004	3.01834	0.115033	0.136015	0.970245	0.122239	0.987395	0.193052	0.959288	0.0822902	0.983806	2.96586	0.129171	0.091147	0.984711	0.0645379	0.988313	-0.746767	0.999881	-0.0533284	0.997212	0.335881	0.710386	0.675371	0.318515	0.595461	0.390015	0.597944	0.374436	-0.22545	0.999994	0.0753297	0.999739	0.0988057	0.999927	0.268468	0.916654	0.137645	0.947002
ENSG00000116337.20	AMPD2	adenosine monophosphate deaminase 2 [Source:HGNC Symbol;Acc:HGNC:469]	1685.88	-0.262128	0.284191	-0.36911	0.0820881	-0.276251	0.233729	-0.311829	0.148147	-0.412104	0.0375616	-0.337969	0.0912824	-0.207657	0.590653	-0.209014	0.412754	-0.341739	0.120735	-0.385541	0.0578771	-0.400089	0.0448268	-0.383333	0.0558217	0.320741	0.749048	0.476891	0.0342864	0.576023	0.0034187	0.497602	0.0107409	0.561506	0.00303267	0.523302	0.00556212	0.239335	0.999994	0.248015	0.835644	0.125595	0.964939	0.167575	0.76367	0.202071	0.571913
ENSG00000133805.16	AMPD3	adenosine monophosphate deaminase 3 [Source:HGNC Symbol;Acc:HGNC:470]	1080.8	0.285399	0.518232	0.469818	0.187303	0.569808	0.104106	0.825363	0.00924033	0.865138	0.00438121	0.789321	0.00887525	0.0402649	0.987395	0.239411	0.584304	0.19848	0.655296	0.491243	0.148293	0.504917	0.129916	0.582832	0.0724858	-0.126253	0.999881	0.665893	0.1166	0.722369	0.0482684	1.04508	0.000980399	0.968979	0.00254989	1.14611	0.000180887	-0.102679	0.999994	0.182171	0.999739	0.144818	0.989068	0.024653	0.999942	0.407056	0.468674
ENSG00000078053.17	AMPH	amphiphysin [Source:HGNC Symbol;Acc:HGNC:471]	11.7149	3.55877	0.180522	3.17152	0.220154	3.58515	0.156614	3.18777	0.207711	4.85461	0.0227738	6.06349	0.00232924	5.23485	0.0754956	0.19305	0.962529	4.92585	0.0314363	4.57016	0.0383984	5.61023	0.00658778	6.15272	0.00235956	0.641823	0.999881	1.81142	0.471723	1.57576	0.456253	2.37028	0.169871	2.61547	0.115537	2.57924	0.115665	-2.32363	0.999994	-0.111581	0.999739	-0.937192	0.967875	0.246196	0.992156	-0.176943	0.987804
ENSG00000145020.16	AMT	aminomethyltransferase [Source:HGNC Symbol;Acc:HGNC:473]	8.37296	-0.238754	0.90896	0.337688	0.833515	-0.863452	0.546667	-0.221331	0.904849	1.35548	0.18788	-0.598106	0.649779	0.398583	0.880442	-0.363736		-0.236909	0.891471	-0.592194	0.64991	-0.124277	0.956564	-0.705934	0.567231	-0.334641	0.999881	-0.664468	0.75086	0.215045	0.9202	-1.30244	0.313915	0.221167	0.90882	0.0666432	0.988714	-0.0528986		0.633975		0.522681		0.049344	0.999942	-0.214535
ENSG00000187689.10	AMTN	amelotin [Source:HGNC Symbol;Acc:HGNC:33188]	41.9992	-1.3292	0.343739	-2.78715	0.0182183	-4.90705	0.00035575	-4.52626	0.0005066	-3.87446	0.00105152	-3.47241	0.00211162	-1.00309	0.655868	-1.06455	0.453026	-1.13063	0.400733	-1.39576	0.251229	-1.62314	0.163062	-1.34153	0.265562	-0.40367	0.999881	-1.43912	0.374488	-1.73121	0.169761	-2.3012	0.0375269	-2.03967	0.0689375	-2.69959	0.0100454	-0.553335	0.999994	-1.0882	0.951109	-1.60373	0.514946	-1.69969	0.356305	-1.90868	0.193307
ENSG00000237763.10	AMY1A	amylase alpha 1A [Source:HGNC Symbol;Acc:HGNC:474]	10.5192	1.09387	0.667449	0.00632403	0.997872	-1.13588	0.640059	-0.335052	0.914314	0.497737	0.84996	0.234943	0.945808	1.92862	0.53762	1.56698	0.479182	1.12641	0.626414	0.865269	0.712025	-0.324317	0.918008	1.05253	0.629582	-0.0242395	0.999881	0.00746142	0.999896	0.00803556	0.999366	-0.0678823	0.990194	1.60471	0.659412	-0.0802803	0.990862	1.68967		0.0230821		1.71297	0.95615	2.62558	0.642506	0.0739539
ENSG00000174876.17	AMY1B	amylase alpha 1B [Source:HGNC Symbol;Acc:HGNC:475]	5.57996	0.908947		-0.261164	0.962737	-1.40582	0.65239	-1.12332		0.067432	0.981511	-0.301589	0.945808	1.71358	0.709935	0.905424		0.710153	0.842092	0.332117	0.940555	-1.43692	0.619001	0.730078	0.823636	-0.0242527		0.00744967		0.00801983		-0.0678964	0.990194	-0.0752651	0.989865	-0.0802918	0.990862	-0.01092		0.0230866		-0.0116737		1.79306		0.0739545
ENSG00000187733.7	AMY1C	amylase alpha 1C [Source:HGNC Symbol;Acc:HGNC:476]	11.2982	1.12167	0.667525	0.0382922	0.98748	-0.769605	0.782509	-0.214405	0.957874	0.842283	0.718442	0.516385	0.839984	1.90731	0.559312	1.98039	0.359167	1.11995	0.638297	0.816446	0.738467	0.367321	0.904297	1.25	0.560292	-0.0242337	0.999881	0.00746801	0.999896	0.00804204	0.999366	-0.0678763	0.990194	1.60098	0.665691	-0.0802736	0.990862	1.70272	0.999994	0.0230817	0.999739	1.74262	0.95602	2.68255	0.634798	0.0739535	0.992639
ENSG00000243480.8	AMY2A	amylase alpha 2A [Source:HGNC Symbol;Acc:HGNC:477]	3.39318	0.122123		1.35703		-0.288925		0.669779		1.80224		2.23802		0.192605		-1.56884		-0.395338		2.28478		0.396123		1.566	0.522496	-1.02786		-0.0610254		1.98079		-0.128493		0.644008		-1.08389	0.807371	-2.09821		-0.0064058		-0.245499		0.332601		2.15913
ENSG00000240038.7	AMY2B	amylase alpha 2B [Source:HGNC Symbol;Acc:HGNC:478]	55.3907	0.296564	0.858043	0.696692	0.545774	0.547902	0.670732	0.959645	0.360852	1.78818	0.0437761	1.9273	0.0246683	0.357415	0.889067	0.251979	0.874065	0.882585	0.422823	1.40752	0.131394	1.3702	0.138413	1.17486	0.218382	-0.520965	0.999881	-2.24944	0.296705	1.70295	0.168271	-0.963082	0.565839	1.02575	0.447964	0.988409	0.459522	-0.3051	0.999994	-2.37166	0.480855	0.171987	0.999927	0.28171	0.969029	0.801256	0.703068
ENSG00000174945.14	AMZ1	archaelysin family metallopeptidase 1 [Source:HGNC Symbol;Acc:HGNC:22231]	910.541	1.28014	0.257601	1.87115	0.0546878	2.06619	0.0344455	2.53323	0.0056879	2.62724	0.00280757	2.61844	0.0024405	1.10602	0.516129	1.40256	0.200342	1.66703	0.10376	2.60693	0.00372347	2.64847	0.00272295	2.57428	0.00362846	0.249899	0.999881	0.235398	0.927537	0.448761	0.77374	0.16254	0.931546	0.0863316	0.977919	0.309654	0.835618	0.354438	0.999994	0.423548	0.999739	0.52832	0.96915	0.419665	0.922694	0.60552	0.765619
ENSG00000196704.14	AMZ2	archaelysin family metallopeptidase 2 [Source:HGNC Symbol;Acc:HGNC:28041]	5967.65	-0.276776	0.304959	-0.169839	0.543492	-0.136304	0.659751	-0.281501	0.247715	-0.109764	0.707705	-0.164162	0.521973	-0.11666	0.831245	-0.355118	0.157697	-0.547686	0.0149862	-0.460583	0.0351063	-0.575098	0.00569053	-0.419244	0.0548907	-0.027108	0.999881	-0.0784288	0.88877	-0.141546	0.669938	-0.0744906	0.838493	-0.0738628	0.8355	0.0684242	0.849831	-0.0159008	0.999994	0.0196652	0.999739	-0.0594886	0.999927	-0.0708155	0.955641	-0.106208	0.850282
ENSG00000214174.9	AMZ2P1	AMZ2 pseudogene 1 [Source:HGNC Symbol;Acc:HGNC:26491]	611.452	-0.250834	0.355154	-0.0543291	0.883689	0.162541	0.566091	0.0919761	0.763232	0.0136756	0.96441	0.207565	0.375866	-0.0929393	0.867107	-0.33758	0.163837	-0.340611	0.14284	-0.168099	0.507659	-0.511963	0.011651	-0.290923	0.191021	-0.0525342	0.999881	-0.112183	0.791661	-0.0421336	0.92204	0.143586	0.600236	0.250828	0.274318	0.295698	0.169626	-0.120894	0.999994	0.0588366	0.999739	-0.109581	0.972403	-0.168527	0.761921	-0.39825	0.116834
ENSG00000153107.13	ANAPC1	anaphase promoting complex subunit 1 [Source:HGNC Symbol;Acc:HGNC:19988]	4041.98	-0.553173	0.0487591	-0.69785	0.00619906	-0.609702	0.0217455	-0.688298	0.00654935	-0.819053	0.000612905	-0.890989	0.000133317	-0.478787	0.204346	-0.493597	0.0873849	-0.695054	0.00822401	-0.778452	0.00147224	-0.850594	0.000361165	-0.833602	0.000474282	0.0287285	0.999881	-0.184713	0.709271	-0.421304	0.156769	-0.335738	0.257519	-0.317081	0.28647	-0.432783	0.107298	0.108082	0.999994	-0.0307316	0.999739	-0.053986	0.999927	-0.17947	0.834477	-0.115479	0.869242
ENSG00000164162.14	ANAPC10	anaphase promoting complex subunit 10 [Source:HGNC Symbol;Acc:HGNC:24077]	178.738	0.15088	0.742741	0.155803	0.697283	-0.0797473	0.879481	0.296832	0.374902	0.1668	0.648739	0.024282	0.970245	0.327241	0.531538	-0.0500301	0.931531	0.147506	0.72308	0.0103066	0.980742	0.163608	0.656547	-0.000230817	0.99943	0.244768	0.999881	-0.403796	0.348708	-0.138188	0.779614	0.0130972	0.990194	-0.0678465	0.901651	0.351923	0.276628	0.0738034	0.999994	-0.086428	0.999739	-0.406197	0.55664	-0.521038	0.224317	-0.702234	0.0369868
ENSG00000141552.18	ANAPC11	anaphase promoting complex subunit 11 [Source:HGNC Symbol;Acc:HGNC:14452]	2546.71	-0.151683	0.804745	0.213782	0.666786	0.16566	0.769878	0.265426	0.561394	-0.0584678	0.938564	-0.316335	0.442066	0.503203	0.404657	0.234697	0.647344	0.188028	0.721925	-0.123949	0.820702	-0.011337	0.98518	-0.133775	0.801413	-0.379076	0.999881	-0.879124	0.0302461	-0.633017	0.122196	-0.744033	0.04441	-0.481494	0.239037	-0.402338	0.338888	0.0809491	0.999994	0.00408741	0.999739	-0.44119	0.705771	-0.65131	0.236187	-0.709224	0.12555
ENSG00000129055.13	ANAPC13	anaphase promoting complex subunit 13 [Source:HGNC Symbol;Acc:HGNC:24540]	2779.89	-0.115637	0.674467	0.175475	0.426979	0.052333	0.872456	0.184301	0.387567	0.325284	0.0741172	0.238768	0.205634	0.145422	0.702957	-0.216761	0.330691	-0.0632284	0.826567	0.0436611	0.885438	0.0604825	0.819987	-0.0402221	0.896483	-0.0551915	0.999881	-0.149849	0.647238	0.0216245	0.969269	0.0714041	0.807679	0.138064	0.56101	0.349152	0.0536816	0.0833015	0.999994	0.0995717	0.999739	0.0281779	0.999927	0.139985	0.794967	-0.0652644	0.901664
ENSG00000110200.9	ANAPC15	anaphase promoting complex subunit 15 [Source:HGNC Symbol;Acc:HGNC:24531]	602.56	-0.152063	0.680418	-0.116618	0.740986	-0.10712	0.778897	0.0113967	0.975276	-0.291163	0.272449	-0.561293	0.015284	0.149749	0.791683	-0.130063	0.718804	-0.300505	0.291428	-0.247292	0.381496	-0.44733	0.0692761	-0.421188	0.0900084	-0.0752816	0.999881	-0.131559	0.798285	-0.133782	0.72889	-0.402281	0.120544	-0.47449	0.054939	-0.595971	0.0101402	0.0699867	0.999994	0.0874303	0.999739	-0.179725	0.939638	-0.411589	0.281902	-0.201236	0.669815
ENSG00000166295.9	ANAPC16	anaphase promoting complex subunit 16 [Source:HGNC Symbol;Acc:HGNC:26976]	4317.86	-0.0867489	0.700495	0.10808	0.566966	0.24317	0.131396	0.124651	0.484964	0.252558	0.0878266	0.061736	0.751486	-0.0951855	0.776695	0.0136327	0.959288	0.064127	0.77089	0.0667943	0.744051	-0.0108417	0.984711	0.044217	0.843304	-0.103901	0.999881	-0.274542	0.135396	-0.266001	0.101666	-0.172489	0.317926	-0.122306	0.514505	-0.123235	0.498887	-0.0443703	0.999994	0.100996	0.999739	-0.13889	0.869949	-0.113693	0.793107	-0.304425	0.0923357
ENSG00000233673.7	ANAPC1P1	ANAPC1 pseudogene 1 [Source:HGNC Symbol;Acc:HGNC:44150]	18.4391	-0.406111	0.740379	0.129803	0.931223	-0.440915	0.691436	-0.305878	0.783661	-1.03832	0.222409	-0.418657	0.662087	-1.52281	0.176098	-0.816409	0.387605	-1.70956	0.0398256	-1.77942	0.0235385	-2.07964	0.00736024	-1.05407	0.190022	0.97738	0.99286	0.364947	0.830695	0.652394	0.53821	0.0364812	0.990194	0.83878	0.34458	0.164356	0.906305	0.373862	0.999994	0.134095	0.999739	0.219763	0.999927	0.624922	0.762883	0.596406	0.690284
ENSG00000285793.1	ANAPC1P2		75.5371	-0.114858	0.890512	-0.381551	0.482878	-0.327966	0.573754	-0.0401435	0.96004	-0.429367	0.387804	0.0413511	0.970245	0.571327	0.408934	0.050056	0.959288	-0.0115608	0.985174	0.181986	0.758797	-0.099174	0.88821	-0.176439	0.768791	0.371566	0.999881	0.449523	0.50682	0.654213	0.172946	0.487369	0.321243	0.560666	0.226219	0.545591	0.234708	0.367971	0.999994	0.523053	0.801771	0.339567	0.912841	0.781682	0.179364	0.23533	0.810102
ENSG00000230395.1	ANAPC1P3	ANAPC1 pseudogene 3 [Source:HGNC Symbol;Acc:HGNC:54709]	7.18441	-1.06487	0.434735	-0.375489	0.795797	-5.0276	0.00338605	-0.502611	0.710172	-2.49982	0.0622385	-2.51675	0.0549874	-0.00550513	0.998877	-2.54096		-0.96354	0.44209	-5.06571	0.0019894	-1.28859	0.260201	-3.27362	0.0318904	0.218356	0.999881	-0.653276	0.669778	-0.244926	0.873991	-0.709874	0.51609	-0.581751	0.601148	-0.23057	0.865054	0.551753		-0.492863		-0.257902		-0.027857	0.999942	-0.495134
ENSG00000235486.1	ANAPC1P6	ANAPC1 pseudogene 6 [Source:HGNC Symbol;Acc:HGNC:54712]	4.69538	-1.22061		-1.89801		-0.740653	0.788724	-0.463813		-1.19233	0.588423	-2.70931	0.190097	0.243225		-4.38806		0.971527		-1.78506	0.439413	-0.358621	0.909262	-0.644665	0.807906	-0.673316		-3.90001		-0.931937		-1.7035	0.448926	0.285172	0.937936	0.510761	0.853221	1.78861		0.778361		1.45964		0.872576		0.861918
ENSG00000176248.9	ANAPC2	anaphase promoting complex subunit 2 [Source:HGNC Symbol;Acc:HGNC:19989]	2916.4	-0.18385	0.313652	-0.0708757	0.740656	-0.0168412	0.971814	0.00648396	0.976655	-0.110411	0.534634	-0.12227	0.468188	0.0491474	0.917378	0.115404	0.560964	0.0737032	0.733214	-0.0836768	0.670716	0.020416	0.949997	0.0750448	0.706036	-0.0844844	0.999881	-0.100458	0.719065	-0.218773	0.200487	-0.434901	0.00143169	-0.347307	0.0142278	-0.449038	0.000745725	-0.101284	0.999994	-0.00243608	0.999739	-0.145808	0.846189	-0.195913	0.47514	-0.0648312	0.86937
ENSG00000053900.11	ANAPC4	anaphase promoting complex subunit 4 [Source:HGNC Symbol;Acc:HGNC:19990]	2598.77	-0.0191373	0.975094	-0.00418993	0.986799	-0.231072	0.266361	-0.186992	0.366511	-0.114495	0.604477	-0.140862	0.491329	0.0115906	0.987395	-0.288951	0.156512	-0.204149	0.334469	-0.206645	0.298678	-0.21764	0.258883	-0.375585	0.0310192	-0.0500461	0.999881	-0.261542	0.304424	-0.561974	0.00114254	-0.459509	0.00814208	-0.482465	0.00477076	-0.492204	0.00334084	0.0260655	0.999994	-0.261846	0.655634	-0.223218	0.684567	-0.210664	0.57608	-0.37157	0.0951727
ENSG00000089053.13	ANAPC5	anaphase promoting complex subunit 5 [Source:HGNC Symbol;Acc:HGNC:15713]	7046.44	-0.236004	0.0572963	-0.24304	0.0364855	-0.246476	0.0374466	-0.199985	0.0910901	-0.237678	0.0324013	-0.475687	2.21331e-06	-0.165543	0.367483	-0.237033	0.0569968	-0.269321	0.0218936	-0.269996	0.0148714	-0.300945	0.00514766	-0.197378	0.0865979	-0.00261676	0.999881	-0.282806	0.0232422	-0.358014	0.000968205	-0.522461	1.12486e-07	-0.468903	2.54868e-06	-0.444666	8.16623e-06	0.0330132	0.999994	-0.0671416	0.999739	-0.200906	0.320729	-0.283012	0.0374912	-0.1681	0.309188
ENSG00000196510.14	ANAPC7	anaphase promoting complex subunit 7 [Source:HGNC Symbol;Acc:HGNC:17380]	2427.6	-0.389069	0.0367312	-0.293678	0.111903	-0.186572	0.37888	-0.212306	0.273141	-0.347982	0.0411073	-0.404256	0.0131133	0.246644	0.382499	-0.0144558	0.959288	-0.0853518	0.736495	-0.192963	0.323704	-0.167552	0.397703	-0.148846	0.464427	-0.0322618	0.999881	-0.208922	0.433027	-0.364425	0.0479846	-0.498095	0.00221185	-0.466366	0.00448003	-0.486872	0.00238422	0.116849	0.999994	-0.112795	0.999739	-0.155015	0.893302	-0.118001	0.837186	-0.226509	0.400252
ENSG00000214274.10	ANG	angiogenin [Source:HGNC Symbol;Acc:HGNC:483]	26.5216	0.915414	0.347579	1.09964	0.199527	1.02885	0.251905	1.69208	0.0277742	1.4592	0.0559489	1.16883	0.133694	1.94937	0.0597708	1.53721	0.0782393	1.21002	0.16877	1.57813	0.0447251	1.48055	0.0593935	1.73194	0.0227123	1.116	0.938462	1.2836	0.249063	0.700518	0.550331	0.199554	0.898492	-0.33067	0.811613	0.429588	0.71965	0.412544	0.999994	-0.139565	0.999739	-0.964943	0.726934	-0.945692	0.587705	-1.06492	0.41471
ENSG00000013523.11	ANGEL1	angel homolog 1 [Source:HGNC Symbol;Acc:HGNC:19961]	1555.25	-0.441578	0.0251143	-0.436262	0.0189615	-0.0814694	0.776999	-0.208383	0.324121	-0.398348	0.0269045	-0.323	0.0762665	-0.352506	0.185425	-0.216231	0.340093	-0.212717	0.330924	-0.250491	0.207947	-0.241935	0.219949	-0.215069	0.287389	0.0939427	0.999881	0.0209231	0.987686	0.0707413	0.824761	-0.0730582	0.801648	-0.0101756	0.989865	-0.0613291	0.831751	0.0554765	0.999994	0.0859983	0.999739	0.0399466	0.999927	-0.251885	0.449324	0.107064	0.798943
ENSG00000174606.14	ANGEL2	angel homolog 2 [Source:HGNC Symbol;Acc:HGNC:30534]	900.044	-0.00312537	0.996123	-0.0572583	0.92795	0.0383388	0.968937	-0.172382	0.698844	-0.290995	0.433913	-0.266145	0.46954	-0.285905	0.669179	-0.219172	0.62515	-0.154189	0.745238	-0.26903	0.487885	-0.293486	0.431365	-0.497425	0.13685	-0.172118	0.999881	-0.306554	0.580464	-0.472214	0.219016	-0.221647	0.619281	-0.318023	0.422518	-0.42996	0.228685	-0.184542	0.999994	-0.275673	0.988874	-0.242121	0.937818	-0.234532	0.817911	-0.307706	0.604845
ENSG00000154188.10	ANGPT1	angiopoietin 1 [Source:HGNC Symbol;Acc:HGNC:484]	44.617	-1.86035	0.439976	-2.60874	0.20118	-1.70369	0.466526	-1.12768	0.637651	-0.984318	0.679091	-0.673197	0.78988	-1.62736	0.667313	-1.09011	0.676682	-0.32285	0.92951	-0.0658672	0.980718	-0.481206	0.86666	-0.243913	0.952987	-0.0243519	0.999881	0.00735542	0.999896	0.00793321	0.999366	-0.0679858	0.990194	1.66452	0.66112	2.49735	0.423097	-0.0109101	0.999994	0.0230965	0.999739	-0.0116638	0.999927	0.00986793	0.999942	2.32794	0.642814
ENSG00000091879.14	ANGPT2	angiopoietin 2 [Source:HGNC Symbol;Acc:HGNC:485]	5.88338	0.751988		0.220826	0.933694	-0.182631	0.958369	-0.639451		0.481473	0.797772	0.344737	0.863439	0.854215	0.766173	-0.832971		0.0652993	0.983806	-1.17013	0.472603	-0.655924	0.710698	-0.17806	0.951459	-2.83754		0.0241827		-0.504092		-0.593039	0.795044	0.377307	0.875375	-2.2466	0.222964	-0.565229		-2.68559		-0.0108557		0.0120645		-2.0661
ENSG00000101280.8	ANGPT4	angiopoietin 4 [Source:HGNC Symbol;Acc:HGNC:487]	15.0394	-0.148124	0.938889	0.423844	0.716989	-0.213315	0.892817	-0.581752	0.598217	-0.0930408	0.96441	-1.31563	0.147974	-0.31644	0.90464	0.31944	0.817986	0.41626	0.736495	0.440846	0.700696	0.459594	0.674842	0.283025	0.822582	-1.30511	0.859253	-1.82011	0.112909	-0.691982	0.574426	-1.33749	0.172149	0.253704	0.856892	0.139085	0.933593	-0.31702	0.999994	-0.585491	0.999739	-0.793173	0.89264	-0.368531	0.927971	-0.12847	0.976003
ENSG00000167772.12	ANGPTL4	angiopoietin like 4 [Source:HGNC Symbol;Acc:HGNC:16039]	6317.71	0.350738	0.828004	1.26029	0.222022	0.837841	0.4796	1.38781	0.16091	0.865429	0.411737	0.774743	0.459975	0.479068	0.836183	0.266724	0.869181	0.37905	0.789088	0.882531	0.413971	0.302318	0.823537	0.22553	0.88226	0.487992	0.999881	2.35524	0.0203238	2.91098	0.00107529	3.27261	0.000100774	3.09474	0.000264279	3.58302	1.17459e-05	0.960845	0.999994	1.72479	0.362038	1.84835	0.208992	2.2846	0.0428186	2.15362	0.0514327
ENSG00000130812.11	ANGPTL6	angiopoietin like 6 [Source:HGNC Symbol;Acc:HGNC:23140]	9.44861	-2.65536	0.206299	-1.34999	0.443731	-3.53266	0.0868765	-3.43239	0.0849255	-0.956116	0.571344	-1.23587	0.442743	-0.577381	0.86295	-0.613643		-1.47347	0.374707	-0.291921	0.889218	0.858845	0.551044	-1.02828	0.514467	0.257132	0.999881	-0.906222	0.659421	0.570239	0.748816	0.483563	0.777886	0.0951049	0.981225	-0.408885	0.815371	-0.752027		0.165491		-0.356899		-1.2558	0.616616	-0.0889104
ENSG00000130173.13	ANGPTL8	angiopoietin like 8 [Source:HGNC Symbol;Acc:HGNC:24933]	46.8835	-1.11812	0.497694	-1.58232	0.305642	-1.1868	0.443259	-0.0787509	0.96004	-0.455892	0.76254	0.440889	0.721285	1.07992	0.646852	1.031	0.50281	-1.20117	0.58011	-0.596125	0.775744	-2.05664	0.305216	-0.653633	0.749616	0.216694	0.999881	0.248539	0.831862	0.249038	0.778616	0.102481	0.920939	0.190072	0.820653	0.00565984	0.995513	-0.170175	0.999994	-0.198377	0.999739	0.09167	0.999927	-0.380057	0.814582	-0.330203	0.774701
ENSG00000029534.21	ANK1	ankyrin 1 [Source:HGNC Symbol;Acc:HGNC:492]	86.1069	-2.07635	0.00165779	-2.78994	1.03116e-05	-1.7544	0.00656456	-1.95132	0.00181266	-1.67702	0.00591293	-2.12141	0.000359712	-0.849266	0.408934	-0.301363	0.744029	-0.802382	0.259135	-0.457205	0.545067	-0.359322	0.646283	-0.459129	0.538075	0.0420658	0.999881	0.0591759	0.996395	0.530862	0.536999	0.155361	0.889218	0.496778	0.532536	0.620706	0.392646	0.0809403	0.999994	0.307486	0.999739	0.416579	0.953127	0.686081	0.610657	0.987637	0.249636
ENSG00000145362.21	ANK2	ankyrin 2 [Source:HGNC Symbol;Acc:HGNC:493]	11.1029	1.90435	0.15167	0.107651	0.979772	1.34222	0.342601	1.48307	0.253064	1.18067	0.374231	2.09115	0.0635094	-1.18704	0.558793	-1.07599	0.436929	-0.24601	0.89575	-0.723435	0.589386	-0.953177	0.445165	-0.743965	0.570687	1.39683	0.999881	1.78957	0.350988	2.3891	0.0921956	2.80472	0.0274831	4.19754	0.000248403	4.64449	2.81316e-05	1.33236		0.458145		1.4194	0.812228	1.48378	0.616616	0.575549
ENSG00000151150.22	ANK3	ankyrin 3 [Source:HGNC Symbol;Acc:HGNC:494]	2332.27	0.323043	0.51261	-0.0210778	0.979772	-0.108886	0.863515	-0.11854	0.830509	0.275834	0.52356	0.33272	0.409818	-0.478601	0.432373	-0.316782	0.503279	-0.29325	0.526248	-0.319402	0.456768	-0.482461	0.210242	-0.652352	0.0726452	-0.192483	0.999881	-0.0537018	0.975674	-0.127699	0.845913	-0.100627	0.873461	-0.395514	0.355659	-0.384674	0.360996	-0.144012	0.999994	-0.209716	0.999739	-0.0921259	0.999927	-0.122435	0.952492	-0.299831	0.669815
ENSG00000254271.1	ANK3-DT	ANK3 divergent transcript [Source:HGNC Symbol;Acc:HGNC:54102]	4.64388	-0.965904		-0.0251914		-3.08897	0.128399	-0.617419		-0.569539	0.792943	-0.892477	0.634983	-0.32585		-0.679233		-0.731328		-1.65006	0.359834	-1.74951	0.318506	-2.02409	0.245322	-1.56595		-5.50062		-1.07651		-1.22957	0.543914	0.0106432	0.996444	-1.40614	0.453499	1.20807		2.38582		1.23264		1.38514		0.783763
ENSG00000151687.15	ANKAR	ankyrin and armadillo repeat containing [Source:HGNC Symbol;Acc:HGNC:26350]	87.0839	0.0866827	0.915749	-0.0135328	0.981738	-0.464413	0.343312	-0.635432	0.147561	-0.0927521	0.89228	-0.417069	0.345649	0.0076245	0.994281	-0.542974	0.26133	-0.396743	0.422986	-0.189802	0.730697	-0.268632	0.586607	-0.228213	0.659986	0.0913907	0.999881	-0.490257	0.415123	-0.0420776	0.97503	-0.0735687	0.923837	0.0277818	0.988085	0.132341	0.829632	0.0810408	0.999994	-0.253614	0.999739	-0.319776	0.90775	-0.370886	0.695928	-0.348076	0.628412
ENSG00000166839.17	ANKDD1A	ankyrin repeat and death domain containing 1A [Source:HGNC Symbol;Acc:HGNC:28002]	82.9694	0.489272	0.43954	0.462676	0.428716	0.295176	0.666571	0.424154	0.467432	0.785317	0.106305	0.758078	0.112558	0.327685	0.757304	0.485889	0.423088	0.359087	0.563443	0.493541	0.364593	0.223885	0.728029	0.587467	0.251761	-0.295042	0.999881	0.189983	0.862804	0.247451	0.736918	0.390037	0.515413	0.679108	0.171011	0.405499	0.471422	0.0716409	0.999994	0.125783	0.999739	0.028278	0.999927	0.555917	0.554263	-0.245344	0.831761
ENSG00000189045.15	ANKDD1B	ankyrin repeat and death domain containing 1B [Source:HGNC Symbol;Acc:HGNC:32525]	14.8012	0.691678	0.594473	0.755969	0.509002	0.909449	0.423578	1.1058	0.276511	1.19445	0.212681	1.30593	0.154171	0.606266	0.796702	1.81524	0.0912841	1.52497	0.155133	2.45148	0.0072525	2.25166	0.0138088	2.22412	0.0152335	-0.62295	0.999881	-0.674049	0.724437	-1.73472	0.168968	0.5671	0.671078	0.315718	0.836237	0.26993	0.863266	0.732073	0.999994	0.542502	0.999739	0.853009	0.906511	0.579098	0.880311	-0.628362	0.81845
ENSG00000132623.16	ANKEF1	ankyrin repeat and EF-hand domain containing 1 [Source:HGNC Symbol;Acc:HGNC:15803]	896.766	0.0414471	0.937307	-0.106405	0.7553	0.0506162	0.912868	-0.208947	0.45803	-0.279072	0.271391	-0.422453	0.0656983	0.026713	0.987395	-0.0420709	0.927014	-0.163038	0.599435	-0.136327	0.656978	-0.331973	0.178311	-0.413475	0.080899	-0.110827	0.999881	-0.267323	0.463698	-0.450124	0.0737473	-0.289645	0.277854	-0.260931	0.336205	-0.202007	0.477981	-0.200355	0.999994	-0.305428	0.771987	-0.240366	0.821231	-0.205641	0.744315	-0.282346	0.448865
ENSG00000185722.18	ANKFY1	ankyrin repeat and FYVE domain containing 1 [Source:HGNC Symbol;Acc:HGNC:20763]	3222.43	-0.0209223	0.976758	0.123799	0.649973	0.183036	0.481613	0.206997	0.38227	0.1798	0.441513	0.218985	0.315196	-0.272971	0.42143	0.28186	0.236307	0.219938	0.366726	0.234935	0.299345	0.330679	0.110965	0.304023	0.14937	-0.0404439	0.999881	-0.143161	0.712223	-0.050547	0.901266	-0.0117657	0.990194	-0.0171824	0.98231	-0.0849589	0.78153	0.072986	0.999994	-0.0589788	0.999739	0.0616637	0.998886	-0.0863376	0.92847	0.158967	0.695837
ENSG00000154122.14	ANKH	ANKH inorganic pyrophosphate transport regulator [Source:HGNC Symbol;Acc:HGNC:15492]	1076.1	-0.113943	0.842767	-0.331495	0.3885	-0.295818	0.472186	-0.253544	0.522882	-0.255959	0.501812	-0.151761	0.713593	-0.276965	0.678158	-0.461078	0.218922	-0.714985	0.0331369	-0.692035	0.0298372	-0.756216	0.0143777	-0.568523	0.079586	-0.100934	0.999881	-0.0892928	0.922436	0.107852	0.860954	0.450347	0.223739	0.457526	0.210041	0.583135	0.0824932	-0.105569	0.999994	-0.176456	0.999739	0.244482	0.940339	0.18701	0.879071	0.425667	0.41196
ENSG00000131503.21	ANKHD1	ankyrin repeat and KH domain containing 1 [Source:HGNC Symbol;Acc:HGNC:24714]	111.374	-0.00836747	0.993354	-0.170924	0.823577	-0.116224	0.901607	-0.295202	0.649447	-0.0476943	0.96441	-0.639048	0.215831	-0.118797	0.946985	-0.43095	0.491631	-0.312121	0.62998	-0.654168	0.207947	-0.502687	0.350981	-0.885108	0.0683059	0.0601168	0.999881	-0.0718155	0.974312	-0.176111	0.835932	0.140211	0.863811	-0.0400032	0.982648	-0.151957	0.844943	0.129917	0.999994	0.106165	0.999739	-0.0772221	0.999927	-0.311748	0.847335	-0.260064	0.821385
ENSG00000249637.3	ANKHD1-DT	ANKHD1 divergent transcript [Source:HGNC Symbol;Acc:HGNC:55564]	65.0064	-1.31177	0.0151365	-1.35692	0.00739022	-1.59959	0.00185257	-1.38514	0.00609767	-1.07753	0.0287105	-1.88766	9.41688e-05	-0.242302	0.852265	-0.189128	0.819786	-0.239763	0.749033	-0.588471	0.310398	0.195227	0.779035	-0.445709	0.456797	-0.262278	0.999881	-0.385656	0.642298	-0.230211	0.762881	-0.466496	0.41407	-0.155001	0.835297	-0.183888	0.793165	0.0649506	0.999994	0.174661	0.999739	-0.197856	0.988346	-0.258069	0.878949	-0.450131	0.585601
ENSG00000254996.5	ANKHD1-EIF4EBP3	ANKHD1-EIF4EBP3 readthrough [Source:HGNC Symbol;Acc:HGNC:33530]	44.5848	0.0134031	0.99053	0.167046	0.854765	-0.295143	0.72392	-0.186298	0.829001	0.139761	0.880335	-0.0830737	0.939474	-1.10172	0.185425	-0.321405	0.690803	-0.243127	0.771824	-0.141906	0.875662	-0.148426	0.864665	-0.106217	0.915436	-0.394565	0.999881	-0.306948	0.797823	-0.15741	0.883041	0.230807	0.794331	-0.211683	0.812726	-0.366696	0.621828	0.0171905	0.999994	-0.331566	0.999739	0.537975	0.854609	-0.0878085	0.992823	0.114655	0.956509
ENSG00000001629.10	ANKIB1	ankyrin repeat and IBR domain containing 1 [Source:HGNC Symbol;Acc:HGNC:22215]	4892.68	0.765892	0.00593656	0.898384	0.000484538	0.645484	0.0195324	0.674246	0.0113593	0.825801	0.00096673	0.841603	0.000603626	0.0307681	0.987395	0.416912	0.181207	0.483858	0.0985059	0.636381	0.0157908	0.643869	0.0129992	0.436707	0.115494	0.0338432	0.999881	0.0749087	0.919485	0.128801	0.777733	0.377895	0.210354	0.186616	0.610335	0.252412	0.440275	-0.0164324	0.999994	-0.0770482	0.999739	0.0595763	0.999927	0.0527032	0.985918	-0.0817947	0.922153
ENSG00000170209.5	ANKK1	ankyrin repeat and kinase domain containing 1 [Source:HGNC Symbol;Acc:HGNC:21027]	126.469	-0.00239034	0.99759	-0.228771	0.665304	0.299167	0.558572	0.190522	0.724375	0.319027	0.481945	0.192064	0.695566	0.12578	0.918291	-0.0239225	0.968415	-0.0379675	0.972147	-0.107195	0.859682	-0.309824	0.493936	-0.297187	0.517742	-0.0243082	0.999881	0.00739653	0.999896	1.83319	0.522689	0.893846	0.800291	2.7492	0.168077	4.97131	0.000890581	1.81657	0.999994	0.0230953	0.999739	-0.0116624	0.999927	3.41626	0.167811	0.0739675	0.992639
ENSG00000160117.16	ANKLE1	ankyrin repeat and LEM domain containing 1 [Source:HGNC Symbol;Acc:HGNC:26812]	13.8198	-1.28909	0.238276	-0.755422	0.487301	0.127365	0.949497	-0.485681	0.676266	0.511479	0.616448	0.349567	0.747973	-0.0970217	0.987395	-0.139024	0.932408	-0.100134	0.960576	-0.0866282	0.967639	-0.523542	0.61106	0.244168	0.839857	-0.923816	0.999881	0.268779	0.899656	0.369124	0.792087	-0.0671509	0.982025	0.951093	0.300743	0.561497	0.591337	-0.29169	0.999994	-1.33242	0.668229	0.258658	0.998886	0.259768	0.959335	0.353584	0.876925
ENSG00000176915.15	ANKLE2	ankyrin repeat and LEM domain containing 2 [Source:HGNC Symbol;Acc:HGNC:29101]	9355.86	0.861284	0.000381774	1.0041	9.74376e-06	0.990374	1.78372e-05	1.0224	5.51887e-06	0.975641	9.66909e-06	0.996219	4.39712e-06	0.569514	0.0876101	0.857618	0.000473311	0.864431	0.000293625	0.961319	1.95808e-05	1.00097	6.26637e-06	1.0233	3.41995e-06	0.102287	0.999881	0.134402	0.796495	0.172755	0.633365	0.19235	0.55865	0.251902	0.397772	0.292834	0.293524	0.137184	0.999994	0.118187	0.999739	0.103846	0.988726	0.136925	0.883397	0.145272	0.799849
ENSG00000144504.16	ANKMY1	ankyrin repeat and MYND domain containing 1 [Source:HGNC Symbol;Acc:HGNC:20987]	435.201	-0.860348	0.000240168	-0.7363	0.00123763	-0.769221	0.000822221	-0.748655	0.000907901	-0.760519	0.00049793	-0.775234	0.000294858	-0.350071	0.355792	-0.35794	0.190978	-0.370929	0.156606	-0.494117	0.0362536	-0.343643	0.163697	-0.209103	0.445277	0.147861	0.999881	-0.0678424	0.912778	0.0190418	0.987268	-0.21053	0.474939	-0.0502862	0.910339	-0.163785	0.581657	0.0540047	0.999994	-0.10892	0.999739	0.019496	0.999927	0.0781279	0.95204	0.0410798	0.967096
ENSG00000106524.9	ANKMY2	ankyrin repeat and MYND domain containing 2 [Source:HGNC Symbol;Acc:HGNC:25370]	825.539	0.303933	0.320679	0.415908	0.115753	0.170641	0.615403	0.200753	0.508298	0.355061	0.169277	0.378883	0.127926	0.0922621	0.898968	0.0150868	0.96927	0.161278	0.628879	0.280573	0.30987	0.195655	0.50382	0.0612736	0.879462	-0.0694239	0.999881	-0.0304946	0.984942	-0.129069	0.747044	-0.0422906	0.933238	-0.167129	0.61861	-0.092335	0.810759	-0.131688	0.999994	-0.229987	0.98	-0.200349	0.914939	-0.211753	0.755004	-0.38907	0.259795
ENSG00000164331.10	ANKRA2	ankyrin repeat family A member 2 [Source:HGNC Symbol;Acc:HGNC:13208]	888.5	-0.0350566	0.962435	0.0282065	0.97033	0.162634	0.662918	0.0384422	0.945458	0.329524	0.244793	0.383129	0.152831	-0.363471	0.403578	-0.219181	0.528158	-0.43545	0.131111	-0.203219	0.52421	-0.315361	0.268942	-0.298179	0.302426	-0.098899	0.999881	-0.166961	0.749552	-0.138802	0.744786	0.130479	0.743643	0.182441	0.607436	0.262811	0.398375	-0.233617	0.999994	0.0859117	0.999739	0.00435404	0.999927	-0.0393374	0.994411	0.0385986	0.977069
ENSG00000148677.7	ANKRD1	ankyrin repeat domain 1 [Source:HGNC Symbol;Acc:HGNC:15819]	1042.21	1.21882	0.24253	1.55384	0.0926005	1.59911	0.088342	1.44856	0.11524	2.15945	0.00930616	2.97213	0.000154086	1.16533	0.426552	1.49213	0.132228	1.75823	0.0576552	2.83696	0.000506044	3.33301	2.56376e-05	3.94398	3.87191e-07	1.32554	0.999881	4.41442	4.02874e-06	5.59224	3.67649e-10	6.95263	3.70499e-16	7.07503	9.39948e-17	7.3635	2.99252e-18	1.32954	0.999994	2.35245	0.0723721	3.1286	0.00211848	3.99842	9.1336e-06	3.71203	4.68973e-05
ENSG00000088448.14	ANKRD10	ankyrin repeat domain 10 [Source:HGNC Symbol;Acc:HGNC:20265]	2308	0.202316	0.621805	0.432938	0.160813	0.58367	0.0498369	0.675252	0.0160013	0.893441	0.000615226	1.12674	6.85032e-06	-0.0401192	0.987395	0.274562	0.448838	0.602371	0.0424805	0.649826	0.0188022	0.739558	0.0056435	0.634475	0.0203408	0.227734	0.999881	0.447425	0.24723	0.672303	0.0221034	0.745494	0.0062524	0.675186	0.0145272	0.540499	0.058259	0.0625522	0.999994	0.275463	0.964178	0.448636	0.443955	0.564297	0.154621	0.341259	0.459526
ENSG00000229152.2	ANKRD10-IT1	ANKRD10 intronic transcript 1 [Source:HGNC Symbol;Acc:HGNC:39891]	210.918	0.169985	0.865322	0.244392	0.760171	0.46814	0.506987	0.222874	0.776741	0.306575	0.660382	0.365728	0.572398	0.0911076	0.978459	0.393166	0.595817	0.789464	0.193814	0.784607	0.172088	0.759376	0.18307	0.488142	0.438518	0.497672	0.999881	-0.256004	0.837108	-0.048575	0.984743	0.648157	0.311552	0.15162	0.874815	0.475576	0.479835	0.246094	0.999994	0.545679	0.95075	0.681077	0.676625	0.377415	0.834045	0.360216	0.75886
ENSG00000167522.17	ANKRD11	ankyrin repeat domain 11 [Source:HGNC Symbol;Acc:HGNC:21316]	7336.93	0.12445	0.748	0.0445199	0.923607	0.0745633	0.858598	0.126124	0.704464	0.0566725	0.890357	0.3539	0.147799	-0.418569	0.246868	-0.172977	0.600241	-0.230303	0.441616	0.0234343	0.974515	-0.0239766	0.973074	-0.0241826	0.972731	-0.0206574	0.999881	0.196284	0.654314	0.202574	0.551056	0.24001	0.423745	0.165443	0.613352	0.0388541	0.936643	0.0801901	0.999994	0.0550516	0.999739	0.259235	0.80179	0.372895	0.364709	0.428931	0.183085
ENSG00000231686.1	ANKRD11P2	ANKRD11 pseudogene 2 [Source:HGNC Symbol;Acc:HGNC:54738]	254.604	-0.0232692	0.976977	0.0196908	0.979772	0.270115	0.493421	0.0137199	0.976413	0.03668	0.961026	0.274501	0.422688	-0.0920842	0.928913	-0.438804	0.221446	-0.0204875	0.983806	-0.252597	0.492463	-0.183817	0.633399	-0.171835	0.66582	0.0625695	0.999881	0.12656	0.861666	0.142902	0.781311	0.303678	0.417783	0.588792	0.0545346	0.330529	0.34471	0.0166212	0.999994	0.204189	0.999739	0.0554914	0.999927	0.650587	0.101895	0.279295	0.623171
ENSG00000101745.17	ANKRD12	ankyrin repeat domain 12 [Source:HGNC Symbol;Acc:HGNC:29135]	1295.76	0.328993	0.578067	0.420932	0.404115	-0.102996	0.89679	0.361137	0.477882	0.618142	0.155679	0.931577	0.0189893	-0.0709072	0.978142	-0.286045	0.623739	0.29266	0.598162	0.101075	0.884925	0.355538	0.470295	0.542506	0.227292	-0.0644306	0.999881	-0.35967	0.630531	-0.0467711	0.973177	0.0885159	0.912276	-0.127689	0.856897	0.278246	0.612865	0.2246	0.999994	0.207521	0.999739	0.350745	0.90775	0.29816	0.825023	0.348378	0.669459
ENSG00000076513.17	ANKRD13A	ankyrin repeat domain 13A [Source:HGNC Symbol;Acc:HGNC:21268]	3670.34	0.265922	0.433398	0.588473	0.0247679	0.533748	0.050283	0.531609	0.0430913	0.686507	0.00489518	0.764276	0.00124119	-0.155541	0.798886	0.407738	0.171538	0.543344	0.0467814	0.710303	0.00409535	0.704348	0.0039108	0.80332	0.000792583	-0.0166331	0.999881	-0.161025	0.759024	-0.105251	0.818481	-0.183676	0.609445	-0.240734	0.461594	-0.26933	0.381823	-0.0169496	0.999994	-0.0551397	0.999739	-0.0115463	0.999927	-0.108656	0.930528	0.0242305	0.992639
ENSG00000198720.13	ANKRD13B	ankyrin repeat domain 13B [Source:HGNC Symbol;Acc:HGNC:26363]	590.016	-1.15351	0.0074419	-1.0082	0.015521	-0.907858	0.0358845	-1.02003	0.0132168	-1.00673	0.0114105	-0.781293	0.0538771	-0.280247	0.763677	-0.48548	0.34234	-0.403923	0.432054	-0.506975	0.269744	-0.289377	0.569364	-0.305426	0.544983	0.818295	0.426099	1.42521	0.000491305	1.45927	0.000179808	1.38691	0.000281863	1.25838	0.0011994	1.31454	0.000533023	0.647866	0.999994	0.634147	0.611083	0.951454	0.0982808	1.13592	0.0176006	1.08001	0.0220279
ENSG00000118454.13	ANKRD13C	ankyrin repeat domain 13C [Source:HGNC Symbol;Acc:HGNC:25374]	1285.7	0.0316285	0.948917	-0.00469802	0.986799	-0.256061	0.279075	-0.0441116	0.900515	0.0346793	0.93023	0.261177	0.209574	-0.117617	0.804454	-0.314018	0.174804	-0.238994	0.31059	-0.0831096	0.770519	-0.116803	0.64787	-0.0496547	0.879771	-0.095823	0.999881	-0.208878	0.529506	-0.331983	0.149199	-0.233184	0.328739	-0.376585	0.06847	-0.193946	0.42153	-0.200983	0.999994	-0.331975	0.518386	-0.149205	0.939638	-0.0103337	0.999942	0.0189102	0.992639
ENSG00000172932.16	ANKRD13D	ankyrin repeat domain 13D [Source:HGNC Symbol;Acc:HGNC:27880]	2832.15	-0.102493	0.822671	0.0233112	0.979772	0.0796564	0.862501	0.094257	0.810863	0.180238	0.574805	0.30332	0.279656	0.161854	0.79175	-0.0325541	0.957574	0.0690088	0.878801	0.0165979	0.980718	0.113868	0.751724	0.171663	0.603097	0.100702	0.999881	0.247882	0.584518	0.427121	0.158364	0.408103	0.15455	0.580695	0.0256111	0.493893	0.0631147	-0.020657	0.999994	0.13955	0.999739	0.0906432	0.996739	0.232928	0.745695	0.249756	0.607397
ENSG00000134461.16	ANKRD16	ankyrin repeat domain 16 [Source:HGNC Symbol;Acc:HGNC:23471]	380.057	-1.03854	0.000185138	-0.922133	0.000578954	-0.555072	0.0591951	-0.749724	0.00607585	-0.904947	0.000470673	-1.0055	6.68868e-05	-0.243686	0.678437	-0.223727	0.555729	-0.105532	0.810138	-0.204171	0.557608	-0.402397	0.17709	-0.52795	0.0633696	0.128859	0.999881	0.0580433	0.948521	0.0662754	0.903723	-0.0536756	0.919759	0.109702	0.797065	-0.00716625	0.990862	0.083254	0.999994	0.176569	0.999739	-0.0747047	0.999927	-0.0314768	0.999942	-0.0334093	0.984431
ENSG00000132466.20	ANKRD17	ankyrin repeat domain 17 [Source:HGNC Symbol;Acc:HGNC:23575]	4211.49	-0.0297443	0.973435	-0.082906	0.848824	-0.128903	0.751352	-0.270356	0.387742	-0.111165	0.764366	-0.0766573	0.84631	-0.437245	0.285791	-0.206329	0.564557	-0.204563	0.555342	-0.146404	0.681627	-0.218377	0.488604	-0.391113	0.161336	-0.0608762	0.999881	0.0902564	0.896352	-0.0974763	0.839405	0.0706238	0.881447	-0.055913	0.916119	-0.162576	0.650989	-0.047779	0.999994	-0.0584185	0.999739	0.185062	0.950306	0.0655225	0.974759	0.186673	0.741388
ENSG00000250220.1	ANKRD17-DT	ANKRD17 divergent transcript [Source:HGNC Symbol;Acc:HGNC:55556]	7.45696	-3.5117	0.0421881	-3.54338	0.0292081	-0.569616	0.700249	-2.16022	0.0927279	-1.8506	0.124513	-1.53776	0.182445	-0.275344	0.949844	-0.485833		-0.257623	0.900224	-0.559908	0.730697	-0.120275	0.968688	0.106054	0.97556	-1.06157	0.999881	0.00786484	0.999896	-0.375943	0.832284	0.588846	0.661972	1.21364	0.247536	0.409463	0.77438	0.312739		0.618734		-0.103422		-0.647805	0.836952	-0.0625234
ENSG00000180071.20	ANKRD18A	ankyrin repeat domain 18A [Source:HGNC Symbol;Acc:HGNC:23643]	373.845	-0.283282	0.567348	-0.505705	0.196763	-0.82496	0.0238925	-1.09269	0.00140344	-0.861986	0.011317	-0.838982	0.0121442	-0.353554	0.608206	-0.696518	0.0771565	-1.03867	0.00382962	-0.802832	0.0217335	-1.33553	4.54615e-05	-1.2364	0.000156948	-0.386279	0.999881	-0.332263	0.572282	-0.747659	0.0418151	-0.814091	0.0171492	-0.698444	0.0459475	-1.22327	8.28253e-05	-0.20772	0.999994	-0.246867	0.999739	-0.194596	0.970505	0.0717829	0.98487	-0.246975	0.733063
ENSG00000230453.10	ANKRD18B	ankyrin repeat domain 18B [Source:HGNC Symbol;Acc:HGNC:23644]	416.545	-0.367886	0.472109	-0.794476	0.0448195	-1.15791	0.002382	-1.302	0.000372019	-1.22018	0.000635491	-1.11385	0.00164566	-0.327012	0.679133	-1.06556	0.00761701	-1.37365	0.000230131	-1.45823	3.68788e-05	-1.76991	2.97013e-07	-1.74978	3.48866e-07	-0.233596	0.999881	-0.342263	0.606732	-0.831882	0.0376255	-0.941442	0.0106999	-1.25421	0.000313364	-1.43695	1.9792e-05	-0.153822	0.999994	-0.275167	0.999739	-0.153867	0.99022	0.0602752	0.992194	-0.395938	0.549282
ENSG00000159712.10	ANKRD18CP	ankyrin repeat domain 18C, pseudogene [Source:HGNC Symbol;Acc:HGNC:43601]	6.62841	0.362854		0.375489	0.87146	-0.485481	0.840451	0.094683	0.963539	0.117885	0.96441	1.21112	0.415695	1.1524	0.689725	1.83487		1.11792	0.52609	1.85607	0.201063	1.32924	0.395108	1.36241	0.380657	-2.45263	0.56988	-1.61995		-0.350686	0.881614	-1.21525	0.44892	-0.74121	0.675388	-1.55101	0.28854	-1.05715		-1.16278		-0.432975		-1.04312	0.772137	-1.34504
ENSG00000217165.1	ANKRD18EP	ankyrin repeat domain 18E, pseudogene [Source:HGNC Symbol;Acc:HGNC:43609]	210.948	0.259395	0.738449	0.310954	0.632523	0.276182	0.696191	0.327767	0.600668	0.474538	0.388827	0.107308	0.893246	-0.388726	0.705452	-0.30402	0.660789	-0.110982	0.898825	0.112637	0.889501	0.0914584	0.915857	-0.0774353	0.937188	0.0526431	0.999881	-0.184741	0.867286	-0.368824	0.574426	-0.278923	0.672735	-0.202083	0.774891	-0.167063	0.817844	-0.29275	0.999994	-0.270876	0.999739	-0.0492538	0.999927	-0.59935	0.501691	-0.236448	0.83721
ENSG00000187984.13	ANKRD19P	ankyrin repeat domain 19, pseudogene [Source:HGNC Symbol;Acc:HGNC:22567]	11.6304	-0.287364	0.845643	0.156289	0.919018	-0.90768	0.388155	-0.236873	0.856113	-0.995236	0.291777	-0.915585	0.3229	0.822754	0.589897	-1.28971	0.217679	-0.305682	0.813347	-0.0912297	0.965568	-0.100805	0.959422	-0.192721	0.888494	-0.708038	0.999881	-0.321461	0.881516	-0.759963	0.543309	0.206862	0.892364	0.235084	0.872609	-0.541378	0.642492	-0.649697	0.999994	-0.175357	0.999739	0.349196	0.9892	-0.268716	0.959461	-1.33453	0.340723
ENSG00000165887.12	ANKRD2	ankyrin repeat domain 2 [Source:HGNC Symbol;Acc:HGNC:495]	236.986	-1.64183	1.00473e-05	-1.29173	0.00046424	-1.41314	0.000135588	-1.59856	7.6252e-06	-1.47831	2.52525e-05	-1.70688	5.96015e-07	-0.988982	0.0510012	-1.61615	1.60864e-05	-1.53569	3.61735e-05	-1.52198	1.96614e-05	-1.45206	3.86822e-05	-1.21211	0.00069607	-0.165756	0.999881	0.505297	0.51091	0.555562	0.350851	0.867831	0.0706248	1.40221	0.000886296	0.921021	0.0447967	-0.341721	0.999994	0.357095	0.999739	0.0549622	0.999927	0.768626	0.273844	0.31175	0.750139
ENSG00000260691.7	ANKRD20A1	ankyrin repeat domain 20 family member A1 [Source:HGNC Symbol;Acc:HGNC:23665]	7.72588	-0.639793	0.683852	-0.0677338	0.979772	-0.881111	0.516997	-2.54054	0.0282759	-0.604368	0.645912	-0.345091	0.811861	0.214136	0.964	-0.979764		-0.546104	0.720802	-0.00371689	0.997785	-0.305258	0.847842	-0.453677	0.757434	-0.598833	0.999881	-2.45233	0.46029	-2.45175	0.359249	-0.659559	0.840355	-0.722297	0.819296	1.21149	0.553188	-1.90225		-1.86825		1.85338		-1.88147	0.761921	-1.81738
ENSG00000215559.8	ANKRD20A11P	ankyrin repeat domain 20 family member A11, pseudogene [Source:HGNC Symbol;Acc:HGNC:42024]	42.5916	-1.28989	0.222122	-0.0677542	0.979772	-1.29645	0.197745	0.133201	0.935781	-0.322995	0.786394	-0.76156	0.428975	-1.73928	0.16226	-2.44631	0.0139973	-0.653074	0.534042	0.530653	0.594213	-0.0423155	0.984711	0.228381	0.853005	-0.495144	0.999881	-0.125444	0.967939	-0.451536	0.701092	-0.436303	0.690712	-0.528687	0.603685	-0.627159	0.507765	0.29987	0.999994	0.463262	0.999739	0.801174	0.80822	0.891827	0.571405	0.213055	0.929929
ENSG00000249493.1	ANKRD20A18P	ankyrin repeat domain 20 family member A18, pseudogene [Source:HGNC Symbol;Acc:HGNC:23756]	3.78228	0.141035		1.06567		0.0854906		2.08103		0.167434		0.135938	0.970245	-2.67655		-1.64394		-2.7165		-2.70162		-2.70765	0.30375	-2.73425	0.2985	-1.98181		-0.825479		-1.01469		-0.357831		0.692321	0.785151	-1.52954	0.468288	-0.343705		-0.970806		-0.552486		-0.534467		-0.739416
ENSG00000196593.9	ANKRD20A19P	ankyrin repeat domain 20 family member A19, pseudogene [Source:HGNC Symbol;Acc:HGNC:42737]	4.21956	2.43073		0.103945		0.0855592	0.984562	0.185832		0.1675	0.96441	3.11146	0.176622	0.122252		0.193059		0.0822951		0.0971768	0.980718	0.0911504	0.984711	0.0645514	0.988313	-0.381084		-0.224382		-0.156554		-0.176375	0.962022	0.728632	0.733186	-0.314539	0.906688	0.177116		-0.0110863		1.54289		1.37846		1.25691
ENSG00000277112.3	ANKRD20A21P	ankyrin repeat domain 20 family member A21, pseudogene [Source:HGNC Symbol;Acc:HGNC:52329]	5.03976	-0.155265		-3.45999		-1.135	0.657675	-0.936459		0.958145	0.620005	-2.46615	0.267361	1.03629	0.869823	1.02598		1.53804		1.94797	0.452012	1.57301	0.565952	-0.897294	0.805576	-1.62313		-1.76175		-2.87462		-2.17857	0.127039	-2.05322	0.151202	-2.41903	0.0778169	-0.234376		-0.17139		0.848337		0.329313		0.638197
ENSG00000276203.5	ANKRD20A3P	ankyrin repeat domain 20 family member A3, pseudogene [Source:HGNC Symbol;Acc:HGNC:31981]	2.3193	-3.14887		-0.113622		-1.17562		-3.04195		-1.53764		-0.512819		1.46868		0.86148		-0.0320505		0.821662		1.65485		0.410745		0.937483		0.00741126		0.00797967		-0.067944		-0.0752971		1.60594		-0.0109078		0.0230961		-0.0116642		0.00986749		1.03576
ENSG00000172014.12	ANKRD20A4P	ankyrin repeat domain 20 family member A4, pseudogene [Source:HGNC Symbol;Acc:HGNC:31982]	4.78938	0.0031693		1.12458		-0.0893133	0.984562	-1.83499		0.574498	0.770737	0.136429	0.970245	2.3332	0.358799	0.972211		2.5899		2.97942	0.0591725	2.58474	0.108265	2.55014	0.114107	-0.985983		-0.954275		-0.953701		-1.02962	0.800467	0.730933	0.860006	0.86385	0.820471	-0.0109257		0.0230809		-0.0116794		0.00985239		0.0739524
ENSG00000186481.16	ANKRD20A5P	ankyrin repeat domain 20 family member A5, pseudogene [Source:HGNC Symbol;Acc:HGNC:33833]	55.9704	-0.987479	0.215463	-0.921401	0.214895	-1.21639	0.104126	-1.52718	0.0385109	-1.43391	0.0428398	-0.721095	0.304418	-0.81337	0.463069	-1.09603	0.150422	-0.306644	0.730272	-1.59204	0.0212782	-0.159819	0.866229	0.374066	0.610581	-0.637248	0.999881	-0.622415	0.415009	-0.30397	0.691167	-0.188816	0.814265	-0.124466	0.889507	-0.217561	0.76849	-0.0534471	0.999994	-0.159073	0.999739	-0.4518	0.889221	-0.491327	0.681427	-0.593217	0.463062
ENSG00000152766.6	ANKRD22	ankyrin repeat domain 22 [Source:HGNC Symbol;Acc:HGNC:28321]	440.108	0.103067	0.959635	-0.995691	0.23527	-1.04916	0.218742	-1.28784	0.0987967	-1.16394	0.129074	-1.81594	0.00938234	0.281314	0.896977	-0.824145	0.372949	-0.757728	0.405014	-1.47507	0.048862	-1.62451	0.0252569	-1.94245	0.00597435	-1.11121	0.963759	0.658132	0.645053	1.4098	0.106658	2.23697	0.00230752	2.23312	0.00228532	2.37816	0.000841495	-0.882735	0.999994	0.122114	0.999739	0.337149	0.988346	1.03714	0.478781	0.316868	0.884719
ENSG00000163126.15	ANKRD23	ankyrin repeat domain 23 [Source:HGNC Symbol;Acc:HGNC:24470]	25.4784	-0.733853	0.545776	-1.42269	0.178836	0.596073	0.558639	-0.759145	0.47878	-0.247626	0.846309	0.622867	0.478614	0.772508	0.681386	0.240819	0.888953	1.27887	0.189201	0.813064	0.444938	1.35558	0.12945	0.86003	0.401102	-1.05722	0.626206	-0.93758	0.268414	-0.130034	0.918931	-0.460284	0.57062	-0.537103	0.48172	-0.369256	0.647988	-0.54196	0.999994	-0.0590055	0.999739	-0.416275	0.950451	-0.379092	0.858068	-0.445577	0.718308
ENSG00000089847.13	ANKRD24	ankyrin repeat domain 24 [Source:HGNC Symbol;Acc:HGNC:29424]	39.2359	-0.371971	0.860993	0.35153	0.841429	-0.431491	0.81903	-1.00539	0.512642	-0.95486	0.518711	-1.12231	0.428081	0.849092	0.708069	0.7517	0.616413	0.184326	0.935736	-0.643005	0.691671	-1.01124	0.496429	1.00416	0.412797	-0.152868	0.999881	0.0206466	0.999896	-0.0546923	0.995413	-0.322636	0.81935	-0.246449	0.869171	-0.471148	0.695338	-0.564506	0.999994	0.212522	0.999739	-0.0918133	0.999927	-0.0229215	0.999942	0.530403	0.785112
ENSG00000107890.17	ANKRD26	ankyrin repeat domain 26 [Source:HGNC Symbol;Acc:HGNC:29186]	736.961	-0.314468	0.600765	0.102211	0.891128	-0.707742	0.126772	-0.505557	0.287821	-0.340086	0.49513	-0.0392529	0.970245	-0.160802	0.895485	-0.703238	0.145594	-0.626632	0.184705	-0.450307	0.348514	-0.279716	0.592201	-0.21194	0.709117	-0.162321	0.999881	-0.30016	0.707716	-0.0780989	0.934068	-0.211674	0.738046	-0.438808	0.384116	-0.316648	0.554488	0.236406	0.999994	0.168342	0.999739	0.313072	0.937818	0.367273	0.749484	0.208321	0.845462
ENSG00000105186.16	ANKRD27	ankyrin repeat domain 27 [Source:HGNC Symbol;Acc:HGNC:25310]	2943.53	0.0126246	0.976977	-0.0192971	0.968056	-0.0908459	0.726088	-0.0820063	0.739631	-0.0247391	0.949525	0.0105522	0.970245	-0.0530235	0.928878	-0.0202046	0.959288	-0.200729	0.33458	-0.0940875	0.689322	-0.219123	0.245787	-0.00762094	0.988313	0.243523	0.905403	0.14213	0.651928	0.127172	0.615442	0.089503	0.729983	0.0630492	0.820653	0.0565594	0.840952	0.143169	0.999994	0.191677	0.90797	0.155752	0.893302	0.168137	0.695928	0.187545	0.529642
ENSG00000206560.12	ANKRD28	ankyrin repeat domain 28 [Source:HGNC Symbol;Acc:HGNC:29024]	3319.6	0.152734	0.729749	0.127171	0.757074	-0.131955	0.759139	-0.170571	0.643732	0.111085	0.778655	0.183171	0.586432	-0.0023202	0.997995	-0.203983	0.593294	-0.183428	0.628535	-0.110952	0.78256	-0.211485	0.530228	-0.256468	0.429532	-0.0686344	0.999881	-0.256757	0.598477	-0.466584	0.143546	-0.458456	0.125988	-0.482692	0.0998502	-0.492295	0.0857295	-0.207932	0.999994	-0.245989	0.988874	-0.188274	0.953233	-0.150209	0.892174	-0.276545	0.583046
ENSG00000154065.17	ANKRD29	ankyrin repeat domain 29 [Source:HGNC Symbol;Acc:HGNC:27110]	161.135	-0.110705	0.920825	-0.910882	0.111331	-0.835973	0.162107	-0.616353	0.310853	-0.743255	0.186264	-0.635835	0.260518	-0.484026	0.654323	-1.01431	0.0881644	-1.06116	0.0612324	-1.04131	0.0519658	-1.00883	0.0576656	-0.87529	0.107457	-0.624097	0.999881	-0.396239	0.699359	-0.0790976	0.955462	0.562617	0.390849	0.717622	0.23124	0.92639	0.0919273	-0.0419455	0.999994	-0.561111	0.939031	-0.725184	0.611918	-0.136617	0.972134	-0.776313	0.335524
ENSG00000180777.15	ANKRD30B	ankyrin repeat domain 30B [Source:HGNC Symbol;Acc:HGNC:24165]	4.1296	-1.83726		1.23731		0.579113		1.68594		-0.131513		0.738025	0.816059	-2.9625		-2.89168		-1.32504		-2.02577		-1.00827	0.728335	-1.36178	0.633259	-0.720694		-0.385253		-0.200012		0.255298		0.330379	0.917729	0.645798	0.7902	-0.382136		-0.323949		0.850934		0.258151		1.18204
ENSG00000145700.10	ANKRD31	ankyrin repeat domain 31 [Source:HGNC Symbol;Acc:HGNC:26853]	21.5156	-0.798702	0.52768	-0.503256	0.684661	-0.793933	0.504413	-1.92799	0.0734199	-0.135914	0.941942	-0.41249	0.721528	-0.595271	0.804787	0.110678	0.959288	0.116102	0.961482	0.101355	0.968621	0.220066	0.889173	0.303126	0.82983	-0.193563	0.999881	-0.175121	0.944316	-0.108302	0.959896	0.477034	0.668444	0.42666	0.704964	0.439404	0.682064	0.3806	0.999994	0.20852	0.999739	0.318505	0.990432	-0.137725	0.990578	0.606639	0.700365
ENSG00000164236.12	ANKRD33B	ankyrin repeat domain 33B [Source:HGNC Symbol;Acc:HGNC:35240]	219.458	-0.920264	0.0691871	-1.45748	0.00104299	-1.4449	0.00141163	-1.86577	1.25679e-05	-1.51032	0.000385553	-1.89897	3.72965e-06	-0.604624	0.437285	-0.935344	0.0646025	-1.2538	0.00740354	-1.68382	8.25735e-05	-1.67458	7.22809e-05	-1.80393	1.61371e-05	0.0828566	0.999881	-0.5663	0.453307	-0.588432	0.328452	-0.641501	0.240184	-0.384632	0.535575	-0.352937	0.567067	0.15191	0.999994	0.130142	0.999739	-0.0627529	0.999927	-0.167531	0.949907	-0.33199	0.747304
ENSG00000272031.3	ANKRD34A	ankyrin repeat domain 34A [Source:HGNC Symbol;Acc:HGNC:27639]	113.29	-0.486478	0.428092	-1.85901	5.64864e-05	-0.779716	0.134419	-1.16077	0.0145221	-0.877171	0.0641292	-0.877315	0.0585052	-0.329217	0.750188	-0.141052	0.862447	-0.666869	0.213924	-0.179027	0.792863	-0.475631	0.373668	-0.271132	0.656221	0.102502	0.999881	-0.257553	0.790049	-0.0806054	0.940029	-0.347465	0.576696	-0.312487	0.618623	-0.607195	0.236063	-0.161968	0.999994	-0.194412	0.999739	-0.197105	0.988346	-0.269707	0.870607	-0.152128	0.911154
ENSG00000189127.8	ANKRD34B	ankyrin repeat domain 34B [Source:HGNC Symbol;Acc:HGNC:33736]	237.912	4.60738	0.0167252	4.96015	0.00512731	3.27109	0.122365	5.84518	0.000526035	5.15174	0.00216892	5.87676	0.000249681	2.00647	0.650515	3.97955	0.0518094	5.75319	0.00103615	6.76745	2.9146e-05	7.14058	7.00891e-06	7.54148	1.60324e-06	0.479084	0.999881	1.29948	0.262734	1.5571	0.0946888	2.18631	0.00707056	1.73677	0.040247	1.81123	0.0282766	0.569618	0.999994	0.748163	0.988874	0.711706	0.90602	0.942281	0.61079	0.721437	0.657454
ENSG00000198483.13	ANKRD35	ankyrin repeat domain 35 [Source:HGNC Symbol;Acc:HGNC:26323]	189.355	-0.511669	0.471842	-1.05666	0.0571258	-1.14196	0.0416741	-0.986385	0.0745334	-1.48813	0.00332782	-1.26241	0.0125434	0.274755	0.837731	-0.0768496	0.946717	-0.253141	0.749006	-0.368711	0.583546	-0.144082	0.86322	0.172487	0.828675	0.0978125	0.999881	-0.0140866	0.999896	-0.0448946	0.986503	-0.257716	0.749154	0.13821	0.883572	0.00288382	0.997405	-0.390318	0.999994	-0.17619	0.999739	-0.125573	0.999927	-0.0129376	0.999942	-0.0873193	0.972258
ENSG00000135976.21	ANKRD36	ankyrin repeat domain 36 [Source:HGNC Symbol;Acc:HGNC:24079]	830.368	0.272075	0.726898	0.130447	0.87802	-0.77417	0.16283	-0.29769	0.649447	0.00641263	0.991799	-0.0544837	0.962722	0.0413428	0.987395	-0.749008	0.19113	-0.543896	0.359079	-0.59773	0.275226	-0.52168	0.34651	-0.661796	0.209375	-0.178338	0.999881	-0.534473	0.505849	-0.815359	0.149262	-1.05731	0.0338164	-1.26822	0.00764513	-1.56234	0.00053653	0.113337	0.999994	-0.0256589	0.999739	0.0334865	0.999927	0.165152	0.953872	0.105606	0.954386
ENSG00000196912.13	ANKRD36B	ankyrin repeat domain 36B [Source:HGNC Symbol;Acc:HGNC:29333]	516.795	0.238582	0.741736	0.0788645	0.930323	-0.640851	0.218005	-0.340984	0.547204	-0.0604101	0.954144	-0.148514	0.8184	0.0367427	0.987395	-0.78789	0.124797	-0.593358	0.253904	-0.738538	0.116661	-0.612336	0.203223	-0.863139	0.0556189	-0.0991462	0.999881	-0.477276	0.521038	-0.737886	0.156922	-0.962957	0.0354829	-1.12341	0.010633	-1.15907	0.0070141	0.127698	0.999994	-0.0319433	0.999739	-0.0262014	0.999927	0.104431	0.978901	0.0647212	0.978483
ENSG00000174501.15	ANKRD36C	ankyrin repeat domain 36C [Source:HGNC Symbol;Acc:HGNC:32946]	226.719	0.846908	0.124064	0.570397	0.309997	0.0245592	0.984562	0.53962	0.335144	0.378117	0.515027	0.880433	0.0641802	0.212656	0.867275	-0.380833	0.556562	-0.0906082	0.922957	-0.154809	0.832214	-0.27254	0.659642	-0.395234	0.489497	-0.117541	0.999881	-0.691322	0.314652	-0.661253	0.25442	-0.892729	0.0746059	-1.25742	0.00654794	-1.42144	0.00146678	-0.0829917	0.999994	-0.316328	0.999739	-0.190234	0.991245	-0.0561571	0.999942	0.0272985	0.992639
ENSG00000186352.9	ANKRD37	ankyrin repeat domain 37 [Source:HGNC Symbol;Acc:HGNC:29593]	47.9576	0.481491	0.488458	0.463457	0.467866	0.509812	0.430019	0.588325	0.31639	0.436261	0.470914	0.34635	0.57565	0.25291	0.847375	0.883019	0.125964	0.991444	0.067015	0.341859	0.599716	0.813514	0.12033	0.375966	0.546886	0.0187194	0.999881	-0.617575	0.502261	-0.090629	0.945884	-0.397332	0.6014	-0.458689	0.5237	0.612674	0.316851	-0.107823	0.999994	0.457582	0.992326	0.44319	0.917529	-0.552703	0.709784	0.451712	0.676828
ENSG00000213337.9	ANKRD39	ankyrin repeat domain 39 [Source:HGNC Symbol;Acc:HGNC:28640]	291.516	-0.367444	0.284517	-0.422857	0.172714	-0.367687	0.264608	-0.277881	0.404024	-0.813506	0.00251388	-1.14927	9.47863e-06	0.150176	0.83326	0.233879	0.537768	-0.070064	0.889747	-0.0944759	0.827751	-0.24036	0.480382	-0.41905	0.169521	-0.315767	0.999881	-0.648176	0.029706	-0.422744	0.171363	-0.586086	0.0283984	-0.647036	0.0127482	-0.588635	0.0239544	-0.239912	0.999994	-0.336982	0.81456	-0.414213	0.460752	-0.602678	0.0786495	-0.50692	0.141525
ENSG00000154945.7	ANKRD40	ankyrin repeat domain 40 [Source:HGNC Symbol;Acc:HGNC:28233]	1906.91	0.0532506	0.883418	0.0952416	0.726893	0.0664204	0.833688	0.113538	0.654689	0.0343284	0.926012	0.105078	0.658671	-0.265628	0.404657	0.121816	0.652159	0.029228	0.943501	0.211755	0.328	0.13779	0.553868	0.209144	0.326116	-0.0632977	0.999881	-0.173749	0.601379	-0.308829	0.157799	-0.463636	0.0126497	-0.414122	0.0281451	-0.483156	0.00731201	-0.0479267	0.999994	-0.152415	0.998758	-0.0989174	0.978546	-0.189307	0.680608	-0.0556725	0.926201
ENSG00000137494.14	ANKRD42	ankyrin repeat domain 42 [Source:HGNC Symbol;Acc:HGNC:26752]	795.766	0.13107	0.664309	0.287342	0.196816	0.401821	0.058051	0.463143	0.0204985	0.344466	0.0898304	0.548553	0.00299897	0.00969953	0.987395	0.19344	0.454287	0.294822	0.190261	0.462406	0.0185049	0.50401	0.0082344	0.616221	0.000864748	0.141164	0.999881	0.303662	0.279386	0.292325	0.222664	0.447214	0.0257416	0.145089	0.590723	0.0931552	0.754842	0.0565094	0.999994	0.0576259	0.999739	0.12417	0.965235	-0.0370317	0.988386	0.123015	0.788555
ENSG00000247137.9	ANKRD42-DT	ANKRD42 divergent transcript [Source:HGNC Symbol;Acc:HGNC:55590]	79.1337	-0.167694	0.844435	0.0393364	0.979772	-0.31249	0.640339	-0.275642	0.669989	0.179755	0.791274	-0.338837	0.55124	0.157673	0.922698	0.615484	0.292201	0.575076	0.313478	0.501767	0.369417	0.266992	0.673771	0.34927	0.558539	-0.350354	0.999881	-0.161267	0.894046	-0.609179	0.29788	-0.275147	0.686875	-0.536237	0.334366	-0.378629	0.523255	-0.0867706	0.999994	-0.0925775	0.999739	0.266717	0.96915	0.139256	0.961925	0.100316	0.954386
ENSG00000065413.20	ANKRD44	ankyrin repeat domain 44 [Source:HGNC Symbol;Acc:HGNC:25259]	190.531	0.39255	0.476051	0.244818	0.663675	0.15848	0.812983	0.0459435	0.96004	0.0333921	0.96441	0.566793	0.176025	0.760175	0.207668	0.602342	0.215337	0.0580008	0.953411	0.224116	0.694784	0.243733	0.651855	0.522956	0.244778	-0.0430814	0.999881	-0.0992525	0.919485	-0.017814	0.999366	0.130298	0.823993	-0.180156	0.733249	-0.124065	0.8278	0.13687	0.999994	0.169475	0.999739	0.242576	0.952776	0.232403	0.851062	0.240004	0.754579
ENSG00000186106.11	ANKRD46	ankyrin repeat domain 46 [Source:HGNC Symbol;Acc:HGNC:27229]	766.434	-0.366931	0.187606	-0.178451	0.556928	-0.0360282	0.950079	0.0482041	0.90993	0.195648	0.481808	-0.208102	0.436849	-0.0208454	0.987395	-0.0376667	0.938541	0.0607469	0.881821	0.0169636	0.980718	0.251292	0.341728	0.0369035	0.940144	0.0648601	0.999881	-0.148684	0.746722	-0.138163	0.703196	0.188657	0.539379	0.210723	0.469353	0.555573	0.0121694	-0.0983351	0.999994	-0.193603	0.991213	-0.180897	0.926222	-0.184138	0.786346	-0.134526	0.806873
ENSG00000168876.9	ANKRD49	ankyrin repeat domain 49 [Source:HGNC Symbol;Acc:HGNC:25970]	885.148	0.049907	0.930906	0.0911094	0.825828	0.039039	0.951883	0.00749333	0.985178	0.14984	0.656276	0.0460793	0.923123	-0.0664301	0.945029	-0.049552	0.922396	0.0381094	0.947825	0.106135	0.777043	0.142776	0.674735	0.155	0.646905	0.0258184	0.999881	-0.162303	0.760039	-0.21371	0.570611	-0.239176	0.482917	-0.261533	0.419693	0.0596675	0.89971	-0.0877602	0.999994	-0.263039	0.95285	-0.150565	0.96915	-0.212627	0.779095	-0.213687	0.680674
ENSG00000228446.2	ANKRD49P1	ANKRD49 pseudogene 1 [Source:HGNC Symbol;Acc:HGNC:54619]	4.87474	0.174142		-1.36428		0.347335	0.928748	0.250087		-0.779995	0.782579	0.762797	0.748308	-0.399576	0.950542	0.0810856		-0.0270628		-0.534241	0.835165	-1.9146	0.355611	0.497541	0.840298	-1.46953		-1.34513		-0.0885963		-1.75123	0.373161	0.373323	0.897272	-0.0752798	0.990862	1.09853		0.471098		1.07257		0.0837627		0.618495
ENSG00000151458.12	ANKRD50	ankyrin repeat domain 50 [Source:HGNC Symbol;Acc:HGNC:29223]	3845.77	0.449392	0.263935	0.302149	0.465294	0.00541639	0.99183	0.0876205	0.872516	0.231906	0.568578	0.164234	0.700453	-0.0900075	0.937835	-0.111546	0.842911	-0.0954877	0.863781	-0.069765	0.905269	-0.106241	0.83073	-0.221583	0.596377	0.0234934	0.999881	0.164343	0.823078	0.135832	0.815723	0.252533	0.574239	0.0353912	0.971255	0.0094615	0.990862	-0.00812606	0.999994	0.0628329	0.999739	0.268137	0.917529	0.250163	0.806816	0.238227	0.732544
ENSG00000139645.11	ANKRD52	ankyrin repeat domain 52 [Source:HGNC Symbol;Acc:HGNC:26614]	5460.91	0.109307	0.829189	0.269195	0.447348	0.232375	0.541884	0.235458	0.505452	0.158964	0.670947	0.306962	0.325673	0.104933	0.90464	0.551689	0.0867015	0.464885	0.145508	0.622176	0.0298771	0.626163	0.0262026	0.645331	0.0213446	-0.0424407	0.999881	0.122771	0.858242	0.22781	0.581204	0.173361	0.676729	0.142957	0.739807	0.142527	0.732289	0.108654	0.999994	0.0257748	0.999739	0.0705392	0.999927	-0.0427247	0.994933	0.245627	0.659263
ENSG00000144031.12	ANKRD53	ankyrin repeat domain 53 [Source:HGNC Symbol;Acc:HGNC:25691]	5.76537	3.80427		4.76476	0.0109248	3.93953	0.0499154	2.82942		4.51858	0.0125986	4.28972	0.0169061	1.74028	0.639832	1.99519		2.86019	0.139131	3.30808	0.0589491	2.46164	0.190204	3.66372	0.0294222	0.635911		0.505484		0.704472		0.761909	0.652136	0.927664	0.551189	0.761583	0.63096	0.0162441		0.546091		-0.159476		-3.05137		0.418531
ENSG00000100124.15	ANKRD54	ankyrin repeat domain 54 [Source:HGNC Symbol;Acc:HGNC:25185]	883.423	-0.262375	0.34919	-0.528564	0.0186439	-0.398585	0.0989646	-0.25673	0.312398	-0.562429	0.00820284	-0.501736	0.0178883	0.0868751	0.89337	-0.0658435	0.866095	-0.23044	0.39868	-0.258553	0.302813	-0.253572	0.304681	-0.158809	0.56347	-0.120589	0.999881	-0.0163283	0.999896	0.0213173	0.981033	-0.0913624	0.797599	-0.0876961	0.802627	-0.10016	0.762447	0.0114187	0.999994	0.044544	0.999739	0.0311697	0.999927	0.0537076	0.975176	0.114636	0.837553
ENSG00000135299.17	ANKRD6	ankyrin repeat domain 6 [Source:HGNC Symbol;Acc:HGNC:17280]	127.336	0.0200183	0.976977	-0.0157486	0.979772	-0.287569	0.529091	0.0439856	0.955475	-0.161193	0.73186	0.152792	0.733261	0.506101	0.370321	0.539321	0.181341	0.420442	0.304817	0.604285	0.0902155	0.758281	0.0243789	0.867027	0.00825086	-0.00109905	0.999881	0.0567427	0.967176	0.286659	0.540128	0.54869	0.120964	0.592726	0.0847203	0.361282	0.349252	-0.19437	0.999994	0.0130934	0.999739	0.260139	0.922136	0.52233	0.33604	0.287427	0.648127
ENSG00000157999.6	ANKRD61	ankyrin repeat domain 61 [Source:HGNC Symbol;Acc:HGNC:22467]	30.9862	-1.186	0.221813	-0.647598	0.515359	-0.200545	0.889617	-0.628958	0.520822	-0.184279	0.889239	-0.227149	0.843185	-0.9473	0.533442	0.142301	0.92651	-0.210468	0.877311	-0.605577	0.543742	-0.45276	0.661823	-0.503217	0.623094	-0.0287781	0.999881	0.200876	0.919829	-0.265818	0.840192	0.195056	0.878641	-0.522242	0.595889	-0.472299	0.626411	-0.656197	0.999994	-0.74031	0.94628	-0.712725	0.852433	-0.607945	0.761996	-0.415415	0.809132
ENSG00000259271.1	ANKRD62P1	ankyrin repeat domain 62 pseudogene 1 [Source:HGNC Symbol;Acc:HGNC:42363]	2.20897	0.141098		0.103941		0.0855506		0.185825		0.16749		0.136		0.12223		0.193043		0.0822784		1.05895		0.0911337		2.10893		-1.08843		-1.08514		-1.35159		-1.86028		-1.85933		-2.31531		-0.584367		-0.906182		-0.968052		-0.78999		-0.854194
ENSG00000189295.13	ANKRD62P1-PARP4P3	ANKRD62P1-PARP4P3 readthrough, transcribed pseudogene [Source:HGNC Symbol;Acc:HGNC:42393]	1.75363	0.141055		3.13109		0.0854992		0.185773		0.167442		0.13595		-0.839539		0.914636		-0.879491		-0.864609		-0.870636		0.0645536		0.384359		-0.976883		-2.09327		-0.622055		-0.0534734		-2.05728		0.678572		-2.13436		-0.638557		-2.07151		-1.43621
ENSG00000230778.2	ANKRD63	ankyrin repeat domain 63 [Source:HGNC Symbol;Acc:HGNC:40027]	13.3717	-0.0764303	0.976977	-2.10435	0.082804	-1.41132	0.245337	-0.272791	0.85772	0.281307	0.843543	0.242108	0.866074	1.2793	0.412828	1.03054	0.384447	-0.487968	0.749482	0.160506	0.933742	0.248267	0.874606	-1.64173	0.186583	1.73798	0.419436	1.61199	0.153449	1.51445	0.132041	1.33363	0.173214	0.801131	0.481534	0.57623	0.633065	0.303054	0.999994	0.509837	0.999739	0.139017	0.999927	0.690212	0.781097	0.267446	0.920623
ENSG00000235098.9	ANKRD65	ankyrin repeat domain 65 [Source:HGNC Symbol;Acc:HGNC:42950]	123.677	0.508475	0.552242	0.112638	0.924672	0.269559	0.779584	-0.267433	0.762228	-0.191098	0.838887	-0.375496	0.616483	0.822816	0.419408	0.521215	0.517374	0.297835	0.739533	-0.250715	0.773862	-0.171142	0.856819	-0.729578	0.277666	1.68063	0.48405	1.91801	0.0640807	2.85437	0.000457405	3.17558	3.52498e-05	4.19458	6.87253e-09	3.97475	4.49093e-08	-0.0161217	0.999994	-0.0370765	0.999739	0.181066	0.999927	0.132044	0.990969	0.371069	0.848628
ENSG00000156381.9	ANKRD9	ankyrin repeat domain 9 [Source:HGNC Symbol;Acc:HGNC:20096]	1887.47	-0.117977	0.839545	0.263301	0.522996	0.333995	0.411425	0.291882	0.459146	0.263465	0.495904	0.392346	0.255158	0.464882	0.384868	0.430881	0.268971	0.497721	0.171228	0.481778	0.163766	0.727429	0.0217449	0.722757	0.0227632	0.0987826	0.999881	0.124982	0.874311	0.236629	0.618456	0.00281485	0.995962	0.0266704	0.984034	-0.0637941	0.916249	0.104234	0.999994	0.195986	0.999739	0.00446118	0.999927	0.0297653	0.999942	0.0521629	0.974317
ENSG00000064999.15	ANKS1A	ankyrin repeat and sterile alpha motif domain containing 1A [Source:HGNC Symbol;Acc:HGNC:20961]	2129.82	-0.12248	0.677127	-0.112801	0.671286	0.0364192	0.930314	-0.125722	0.617598	-0.125485	0.603325	-0.102335	0.675427	-0.219907	0.538742	0.222261	0.353583	0.0190707	0.972468	-0.0321677	0.932273	0.0400563	0.905587	0.133083	0.580511	0.140703	0.999881	0.278995	0.313929	0.546919	0.00418626	0.438522	0.022581	0.466393	0.0132207	0.525559	0.00370839	0.11687	0.999994	0.155533	0.998758	0.164267	0.904889	0.225054	0.582892	0.341626	0.187886
ENSG00000185046.20	ANKS1B	ankyrin repeat and sterile alpha motif domain containing 1B [Source:HGNC Symbol;Acc:HGNC:24600]	19.1667	1.11055	0.685761	2.47759	0.16815	3.49819	0.0339047	3.33111	0.0391158	2.79199	0.0889974	3.90035	0.00798055	0.090831	0.987395	-2.63485	0.254869	2.73531	0.0413434	2.71466	0.0323705	1.76615	0.212494	1.03518	0.539989	0.435773	0.999881	0.260645	0.904498	-0.225855	0.886302	-0.223607	0.87698	0.378696	0.758101	0.0720128	0.975874	-0.0508249	0.999994	0.249759	0.999739	0.788206	0.855137	0.319545	0.935607	0.540703	0.755722
ENSG00000168096.15	ANKS3	ankyrin repeat and sterile alpha motif domain containing 3 [Source:HGNC Symbol;Acc:HGNC:29422]	618.768	-0.194016	0.493559	-0.273613	0.248321	-0.209264	0.424879	-0.30774	0.17491	-0.266382	0.235836	-0.0495088	0.881839	0.153961	0.727032	0.0809745	0.808309	0.0657429	0.845213	-0.200167	0.41054	0.00684185	0.984809	-0.0928099	0.748074	0.142073	0.999881	0.136536	0.730553	0.172676	0.548477	0.105857	0.728736	0.319067	0.145686	0.309143	0.155332	0.0500175	0.999994	0.155131	0.999739	0.0960776	0.985436	0.3043	0.394845	0.161092	0.695107
ENSG00000165138.18	ANKS6	ankyrin repeat and sterile alpha motif domain containing 6 [Source:HGNC Symbol;Acc:HGNC:26724]	1293.67	-0.621972	0.0147079	-0.642025	0.00723292	-0.626667	0.0102569	-0.690395	0.00318407	-0.741462	0.000965422	-0.694507	0.00177577	-0.0951576	0.89127	-0.267128	0.374113	-0.37775	0.159867	-0.447061	0.0690811	-0.288014	0.274647	-0.155846	0.608199	0.271655	0.999881	0.402083	0.204117	0.462013	0.0769549	0.409419	0.106518	0.460276	0.0594427	0.507888	0.0307212	0.138038	0.999994	0.299078	0.826001	0.238069	0.848006	0.0792463	0.954226	0.323512	0.376266
ENSG00000163516.14	ANKZF1	ankyrin repeat and zinc finger peptidyl tRNA hydrolase 1 [Source:HGNC Symbol;Acc:HGNC:25527]	2867.12	0.0565879	0.895528	-0.109516	0.730224	-0.131726	0.678218	-0.230407	0.374183	-0.25066	0.304091	-0.237001	0.32327	0.0788503	0.90684	-0.227188	0.41986	-0.335519	0.174072	-0.488722	0.0257585	-0.384897	0.0863553	-0.199452	0.43854	0.400037	0.544703	0.674377	0.00272118	0.608708	0.00561443	0.433508	0.0564348	0.530192	0.013762	0.220519	0.402282	0.126543	0.999994	0.400117	0.388536	0.400313	0.298968	0.372994	0.286844	0.346256	0.269419
ENSG00000011426.11	ANLN	anillin actin binding protein [Source:HGNC Symbol;Acc:HGNC:14082]	5808.71	-0.463458	0.659133	-0.743899	0.374449	-1.40425	0.059794	-1.20311	0.103222	-1.27312	0.0710401	-1.21744	0.0801418	-0.163122	0.954599	-1.15206	0.153317	-1.05536	0.179848	-1.33176	0.0616982	-1.48689	0.0312262	-1.7933	0.00741464	-0.299353	0.999881	-0.800754	0.477527	-1.28248	0.101596	-1.73058	0.0118781	-1.97521	0.00304067	-2.15192	0.000860802	-0.123948	0.999994	-0.448935	0.999739	-0.432344	0.965444	-0.417338	0.870173	-0.389359	0.820417
ENSG00000131620.18	ANO1	anoctamin 1 [Source:HGNC Symbol;Acc:HGNC:21625]	884.944	-0.0240051	0.981358	-0.101299	0.918611	-0.228902	0.779179	-0.186416	0.810737	-0.214944	0.767536	-0.315382	0.618607	0.066339	0.987395	0.385013	0.5859	0.204649	0.799948	0.042015	0.980718	-0.125531	0.882965	-0.164748	0.833527	-0.140929	0.999881	-0.965362	0.261521	-1.67806	0.0130764	-0.755539	0.289587	-0.75461	0.283694	-1.1737	0.0654077	0.00282094	0.999994	-0.113962	0.999739	-0.752562	0.72854	0.179665	0.962249	0.243156	0.886168
ENSG00000160746.13	ANO10	anoctamin 10 [Source:HGNC Symbol;Acc:HGNC:25519]	2272.77	0.342601	0.198403	0.49218	0.033049	0.625476	0.0057097	0.610565	0.00572033	0.565125	0.00870249	0.529566	0.0130052	0.260627	0.527972	0.442818	0.0782052	0.385642	0.119725	0.606143	0.00523979	0.437647	0.0520213	0.527752	0.0156457	0.015909	0.999881	-0.0365949	0.970747	0.0710465	0.868123	-0.223306	0.433489	-0.204323	0.476575	-0.0725194	0.846157	-0.0376756	0.999994	-0.0506934	0.999739	-0.130166	0.96915	-0.299027	0.497777	-0.165311	0.726248
ENSG00000047617.17	ANO2	anoctamin 2 [Source:HGNC Symbol;Acc:HGNC:1183]	1.61199	0.141008		1.95674		3.67469		1.13603		0.167422		1.71687		0.46859		-0.115353		-1.78005		-1.76518		1.40468		-1.79781		-2.55904		-0.211123		-0.37611		0.585644		1.94119		2.72566		1.36112		-0.613094		1.05931		1.76488		1.38783
ENSG00000151572.18	ANO4	anoctamin 4 [Source:HGNC Symbol;Acc:HGNC:23837]	64.0711	1.73662	0.0239254	2.19256	0.00166341	1.19034	0.136914	1.3288	0.0763014	1.78551	0.00942609	1.83538	0.00630784	1.83089	0.0722771	2.2056	0.00494824	2.27263	0.00267565	2.62991	0.000169499	2.53589	0.000250467	2.36488	0.000692341	-0.125934	0.999881	-1.44504	0.410936	-0.712186	0.646159	-2.02646	0.129976	-1.24037	0.338804	0.224221	0.894336	2.78387	0.479077	3.205	0.0526127	3.09882	0.0515333	4.22253	0.000749723	4.46991	0.000202983
ENSG00000177119.17	ANO6	anoctamin 6 [Source:HGNC Symbol;Acc:HGNC:25240]	5509.88	1.09785	7.44011e-06	1.27011	5.41287e-08	1.19348	4.35715e-07	1.2124	1.53523e-07	1.2751	1.55044e-08	1.30892	3.79408e-09	0.199912	0.711299	0.795319	0.00242172	0.694567	0.00754345	0.90222	0.000142893	0.880427	0.000174994	0.826225	0.00045083	0.178091	0.999881	0.508395	0.106286	0.51006	0.0665405	0.934196	5.35233e-05	0.778489	0.00110924	0.71164	0.00288196	0.0878191	0.999994	0.202862	0.999739	0.412763	0.427444	0.316901	0.544202	0.215949	0.664822
ENSG00000146205.15	ANO7	anoctamin 7 [Source:HGNC Symbol;Acc:HGNC:31677]	68.1867	0.565512	0.430176	0.663099	0.28959	0.457422	0.524166	0.568719	0.374213	-0.176954	0.835066	0.509531	0.404645	-0.344356	0.786575	0.473767	0.502826	0.513299	0.442156	0.210661	0.787605	-0.482345	0.454652	-0.541341	0.391555	-0.057948	0.999881	0.320324	0.764891	-0.451493	0.554225	-0.241795	0.773524	-0.284928	0.716126	-0.789586	0.178622	-1.09212	0.634628	-0.827532	0.561015	-0.537949	0.823298	-0.997536	0.184395	-0.85749	0.236734
ENSG00000237276.9	ANO7L1	anoctamin 7 like 1 (pseudogene) [Source:HGNC Symbol;Acc:HGNC:32248]	43.4309	0.194053	0.840434	0.783908	0.176526	0.236015	0.780184	0.380248	0.576426	0.858882	0.110885	-0.142297	0.86747	0.886674	0.299817	1.03859	0.0913647	1.43163	0.00937898	0.963149	0.0872632	1.02779	0.0609736	0.68904	0.252165	0.721128	0.928492	0.258185	0.827607	0.785633	0.201617	0.250178	0.760117	0.958138	0.0740522	1.00325	0.0539541	-0.31444	0.999994	0.36765	0.999739	0.21691	0.988346	0.351149	0.833589	0.459385	0.627604
ENSG00000074855.11	ANO8	anoctamin 8 [Source:HGNC Symbol;Acc:HGNC:29329]	927.516	0.245156	0.585728	0.493204	0.152745	0.460304	0.20179	0.358814	0.322814	0.483193	0.140264	0.578107	0.0625825	0.13251	0.8801	0.678388	0.0507801	0.866293	0.00711942	0.721388	0.0207627	0.990327	0.000738024	1.14522	6.98259e-05	0.0434713	0.999881	0.298357	0.583895	0.188688	0.702413	0.0126417	0.990194	0.189448	0.67264	-0.248902	0.537135	-0.192736	0.999994	-0.0296102	0.999739	-0.0753625	0.999927	-0.173751	0.886962	-0.217276	0.747304
ENSG00000185101.13	ANO9	anoctamin 9 [Source:HGNC Symbol;Acc:HGNC:20679]	2793.75	0.214757	0.576863	0.222278	0.517681	0.161178	0.680286	-0.00758695	0.985582	0.0519369	0.91912	0.090422	0.815791	0.346604	0.462839	0.285842	0.4071	0.369908	0.233843	0.183186	0.595442	0.178712	0.59786	0.307834	0.307006	-0.0782151	0.999881	0.0694976	0.928917	0.230312	0.555188	0.0900981	0.847166	0.332505	0.29616	-0.0470292	0.931773	-0.0736778	0.999994	0.0185228	0.999739	0.128361	0.986183	0.124035	0.923402	-0.178734	0.769007
ENSG00000011201.12	ANOS1	anosmin 1 [Source:HGNC Symbol;Acc:HGNC:6211]	228.385	1.86952	0.0109781	2.23479	0.000933883	2.40722	0.000373514	2.54547	0.000102661	2.27167	0.00045096	2.73436	1.1288e-05	0.693711	0.626703	1.9472	0.00838379	2.7411	4.73201e-05	3.08373	1.40744e-06	3.51635	1.5517e-08	3.49677	1.50071e-08	1.69349	0.162113	2.57223	0.000114352	3.02795	1.13584e-06	3.91381	2.62506e-11	3.83552	6.90726e-11	4.61236	8.87239e-16	0.881227	0.999994	1.40131	0.247762	1.51716	0.122742	1.94144	0.0126237	2.02559	0.00614102
ENSG00000140350.15	ANP32A	acidic nuclear phosphoprotein 32 family member A [Source:HGNC Symbol;Acc:HGNC:13233]	9364.56	-0.329149	0.20078	-0.507648	0.0212773	-0.411506	0.0787653	-0.677518	0.00118662	-0.801114	5.44461e-05	-0.998478	1.94589e-07	0.0805925	0.902352	-0.365339	0.144474	-0.460588	0.0458318	-0.721801	0.000417312	-0.777598	0.000101308	-0.928424	2.31786e-06	0.189624	0.999881	0.322239	0.295989	0.154233	0.631863	0.163897	0.57963	0.16098	0.578881	-0.0612412	0.868364	0.259492	0.999994	0.238746	0.916002	0.0870453	0.991245	0.110138	0.905035	-0.19854	0.628414
ENSG00000136938.9	ANP32B	acidic nuclear phosphoprotein 32 family member B [Source:HGNC Symbol;Acc:HGNC:16677]	14505.4	-0.683264	0.0329141	-0.882073	0.00237981	-0.784139	0.00903849	-0.785016	0.00727079	-1.03518	0.000149523	-0.98538	0.000259178	-0.15889	0.830911	-0.875598	0.00468987	-1.04041	0.000354056	-1.15405	2.59261e-05	-1.19409	1.01177e-05	-1.03794	0.000139702	0.00163887	0.999881	-0.124661	0.861666	-0.312178	0.427111	-0.47874	0.13706	-0.462966	0.150638	-0.484718	0.120734	0.0479478	0.999994	0.0329796	0.999739	-0.0823225	0.999927	0.145554	0.911623	-0.0690574	0.948689
ENSG00000259790.1	ANP32BP1	acidic nuclear phosphoprotein 32 family member B pseudogene 1 [Source:HGNC Symbol;Acc:HGNC:24267]	3.00198	0.729281		-1.15794		-1.15023		-1.03469		-1.08539		-3.93262		-0.14842		0.568332		-0.926634		-0.556341		-0.269185		-0.913685		-0.337892		-0.801707		-0.737425		-1.24601		0.0166779		-0.253551	0.924008	0.17105		1.22103		0.707336		0.504631		0.367424
ENSG00000143401.15	ANP32E	acidic nuclear phosphoprotein 32 family member E [Source:HGNC Symbol;Acc:HGNC:16673]	4863.01	-0.357939	0.437418	-0.438031	0.273819	-0.824926	0.0220991	-0.813168	0.0200946	-0.809267	0.0165063	-1.00247	0.0018668	0.130183	0.901105	-0.660064	0.0931504	-0.499086	0.207958	-0.677267	0.0557806	-0.691386	0.0472188	-1.09261	0.000770544	-0.112975	0.999881	-0.364821	0.528659	-0.721804	0.0557304	-0.960837	0.00406659	-1.06255	0.0011506	-1.3051	2.78004e-05	0.0338799	0.999994	-0.152913	0.999739	-0.25288	0.944558	-0.225498	0.855249	-0.470707	0.382034
ENSG00000166825.15	ANPEP	alanyl aminopeptidase, membrane [Source:HGNC Symbol;Acc:HGNC:500]	23987.4	0.172442	0.837615	0.289401	0.651584	0.246665	0.726369	0.397106	0.493291	0.209506	0.747978	0.418626	0.433592	0.183071	0.894506	0.477707	0.431426	0.109743	0.897483	0.363389	0.531269	0.126585	0.86512	0.0933619	0.912228	-1.41486	0.14899	-2.32486	0.000112324	-1.56978	0.00681996	-2.57807	6.15558e-06	-1.50024	0.0062173	-3.05486	2.92536e-07	-0.809732	0.999994	-1.06541	0.320736	-0.950511	0.353965	-3.43421	6.65002e-07	-0.773741	0.347131
ENSG00000103254.10	ANTKMT	adenine nucleotide translocase lysine methyltransferase [Source:HGNC Symbol;Acc:HGNC:14152]	895.057	-0.490713	0.266463	-0.104237	0.863931	-0.133713	0.823393	0.0351308	0.96004	-0.310895	0.468127	-0.282337	0.505721	0.749521	0.144512	0.192344	0.723117	0.31071	0.503072	0.0763489	0.90561	0.0237389	0.984711	0.041304	0.965023	-0.0410162	0.999881	-0.171531	0.835944	0.0621071	0.943628	-0.155945	0.787999	0.0906632	0.892496	0.153143	0.781636	0.15357	0.999994	0.0270985	0.999739	-0.301187	0.914939	0.102774	0.964486	-0.0619325	0.97123
ENSG00000169604.21	ANTXR1	ANTXR cell adhesion molecule 1 [Source:HGNC Symbol;Acc:HGNC:21014]	1917.97	0.471948	0.137747	0.309699	0.343009	0.57095	0.0511801	0.480756	0.0983736	0.604352	0.0252527	0.833338	0.00101583	0.0398451	0.987395	0.551046	0.0730728	0.495172	0.100125	0.766898	0.00381129	0.702666	0.007857	0.707502	0.00730612	0.0269626	0.999881	0.691556	0.026446	0.890279	0.000955777	1.04036	3.90612e-05	1.0329	4.38925e-05	1.01609	4.98825e-05	-0.0327297	0.999994	0.40053	0.685693	0.628337	0.110344	0.733119	0.0262521	0.628412	0.0640512
ENSG00000163297.18	ANTXR2	ANTXR cell adhesion molecule 2 [Source:HGNC Symbol;Acc:HGNC:21732]	2561.56	1.37781	0.000287621	1.50657	2.5194e-05	1.4883	4.51557e-05	1.73855	6.12762e-07	1.80427	1.11411e-07	1.87142	2.1634e-08	0.849181	0.107306	1.12	0.00488684	0.980347	0.0123859	1.38792	9.24894e-05	1.25225	0.000398312	1.15838	0.00114484	-1.13546	0.999881	2.01708	0.00522784	1.71778	0.0183193	2.83255	1.78157e-06	3.0969	9.28427e-08	3.27841	8.88292e-09	-0.842448	0.999994	1.76027	0.0557001	1.10946	0.462786	1.09489	0.376455	1.47105	0.0889272
[truncated: 24,142 more rows]
[truncated: 2 more columns]

## Sheet: Ctr_MCF10A vs MCF7
ensembl_id	MCF10A_TGF_Ctr_1	MCF10A_TGF_Ctr_2	MCF10A_TGF_Ctr_3	MCF10A_BE_Ctr_1	MCF10A_BE_Ctr_2	MCF10A_BE_Ctr_3	MCF7_TGF_Ctr_1	MCF7_TGF_Ctr_2	MCF7_TGF_Ctr_3	MCF7_BE_Ctr_1	MCF7_BE_Ctr_2	MCF7_BE_Ctr_3	log2FoldChange	lfcSE	stat	pvalue	padj	gene_symbol	gene_type	seqnames	start	end	strand	ensembl_gene_id	description
[truncated: 24,914 more rows]
