# Supplementary material for: Transcriptional responses to direct and indirect TGFB1 stimulation in cancerous and noncancerous mammary epithelial cells
Source: Cell Commun Signal. 2024 Oct 28;22:522. doi: 10.1186/s12964-024-01821-5 (PMC11514872; doi:10.1186/s12964-024-01821-5)
Supplement: Supplementary file 2 — Supplementary Material 2: Supplementary data 2 List of genes (with data on expression changes vs. Ctr) in clusters identified by hierarchical clustering analysis based on expression trends (and on preselected RNA-seq data) in MCF10A and MCF7 cells treated with TGFB1. padj < 0.05 have been color-coded. Data related to Fig. 1C. Excel document [file 12964_2024_1821_MOESM2_ESM.xlsx]

## Sheet: gene clusters
Cluster	ensembl_id	gene_symbol	gene_type	seqnames	start	end	strand	ensembl_gene_id	description	MCF10A_TGF_1d log2(FC)	MCF10A_TGF_1d padj	MCF10A_TGF_2d log2(FC)	MCF10A_TGF_2d padj	MCF10A_TGF_3d log2(FC)	MCF10A_TGF_3d padj	MCF10A_TGF_4d log2(FC)	MCF10A_TGF_4d padj	MCF10A_TGF_5d log2(FC)	MCF10A_TGF_5d padj	MCF10A_TGF_6d log2(FC)	MCF10A_TGF_6d padj	MCF7_TGF_1d log2(FC)	MCF7_TGF_1d padj	MCF7_TGF_2d log2(FC)	MCF7_TGF_2d padj	MCF7_TGF_3d log2(FC)	MCF7_TGF_3d padj	MCF7_TGF_4d log2(FC)	MCF7_TGF_4d padj	MCF7_TGF_5d log2(FC)	MCF7_TGF_5d padj	MCF7_TGF_6d log2(FC)	MCF7_TGF_6d padj
1	ENSG00000174721.10	FGFBP3	protein_coding	chr10	91906584	91909486	-	ENSG00000174721	fibroblast growth factor binding protein 3 [Source:HGNC Symbol;Acc:HGNC:23428]	-1.69658	0.0193245	-2.64525	0.000238221	-2.49703	0.000522396	-1.41739	0.036521	-3.37453	1.5377e-05	-1.55854	0.0145277	-0.226154	0.999881	-0.148646	0.926197	-0.313954	0.734601	-0.223989	0.811985	0.0961817	0.939532	-0.222711	0.803551
1	ENSG00000275322.1	ENSG00000275322	lncRNA	chr15	96342953	96345651	+	ENSG00000275322		-0.400323	0.795109	-3.79603	0.0272482	-1.12115	0.3659	-1.22555	0.305695	-4.69427	0.00312598	-0.600953	0.598905	-0.77205	0.989938	-1.20875	0.09643	-1.27326	0.0462577	-1.73814	0.00242952	-0.951441	0.132843	-1.6098	0.00454989
1	ENSG00000173295.9	FAM86B3P	transcribed_unprocessed_pseudogene	chr8	8228595	8244865	+	ENSG00000173295	family with sequence similarity 86 member B3, pseudogene [Source:HGNC Symbol;Acc:HGNC:44371]	-0.807698	0.0411384	-1.29989	0.000199665	-1.09747	0.00254475	-1.50878	1.07824e-05	-1.19671	0.000438807	-1.87501	9.78063e-09	-0.315135	0.999881	-0.406283	0.496718	-0.531635	0.228923	-0.290654	0.555676	-0.262932	0.594464	-0.597843	0.123484
1	ENSG00000226562.4	CYP4F26P	lncRNA	chr9	33580695	33607874	+	ENSG00000226562	cytochrome P450 family 4 subfamily F member 26, pseudogene [Source:HGNC Symbol;Acc:HGNC:39948]	-0.913322	0.0753767	-1.10081	0.0189879	-1.04909	0.029754	-0.989061	0.0358706	-1.44181	0.00101811	-1.27139	0.00342068	-0.964703	0.316892	-1.15938	0.0197044	-1.84071	1.20265e-05	-1.24387	0.00413063	-1.34081	0.00168058	-1.84289	5.24634e-06
1	ENSG00000171084.16	FAM86JP	transcribed_unprocessed_pseudogene	chr3	125916609	125930056	+	ENSG00000171084	family with sequence similarity 86 member J, pseudogene [Source:HGNC Symbol;Acc:HGNC:44097]	-1.86595	0.000890886	-1.22536	0.0242591	-1.96465	0.000282185	-1.50908	0.00467069	-2.26374	1.58295e-05	-2.30964	7.72196e-06	-0.024246	0.999881	-0.0011551	0.999896	-0.0877417	0.93857	-0.22834	0.765242	0.0831333	0.938439	-0.209329	0.777762
1	ENSG00000274447.1	ENSG00000274447	lncRNA	chr19	5294247	5294696	+	ENSG00000274447		-4.26323	0	-4.30039	0.0230913	-4.31877	0.0251725	-1.28887	0	-4.23684	0.0190587	-4.26833	0.015987	-0.502135	0	-0.448665	0	-0.399646	0	-0.553365	0.71767	-0.068234	0.989865	-2.74636	0.0183602
1	ENSG00000132330.18	SCLY	protein_coding	chr2	238060924	238099413	+	ENSG00000132330	selenocysteine lyase [Source:HGNC Symbol;Acc:HGNC:18161]	-0.869249	0.026658	-1.05505	0.00350381	-1.08933	0.00293288	-1.44894	3.31135e-05	-1.79504	1.24901e-07	-1.84142	3.63379e-08	-0.179355	0.999881	-0.0783343	0.95225	-0.341989	0.523151	-0.264347	0.616291	-0.183267	0.749044	-0.0141621	0.990862
1	ENSG00000255717.8	SNHG1	lncRNA	chr11	62851978	62855953	-	ENSG00000255717	small nucleolar RNA host gene 1 [Source:HGNC Symbol;Acc:HGNC:32688]	-0.703853	0.0238747	-1.07324	9.43164e-05	-1.01949	0.000297316	-1.24649	3.3142e-06	-1.40117	6.51573e-08	-1.61644	1.80573e-10	0.014823	0.999881	-0.348222	0.446395	-0.348557	0.34637	-0.288266	0.431831	-0.126702	0.780098	0.0644862	0.903814
1	ENSG00000267321.4	SNHG30	lncRNA	chr17	35568050	35574900	+	ENSG00000267321	small nucleolar RNA host gene 30 [Source:HGNC Symbol;Acc:HGNC:52836]	-1.00206	0.000849043	-1.37013	9.12746e-07	-1.24325	1.13582e-05	-1.15989	3.39801e-05	-1.34287	7.06678e-07	-2.1848	5.23403e-16	-0.0109378	0.999881	-0.305329	0.527344	-0.36074	0.324906	-0.314024	0.378139	-0.150252	0.726076	0.122202	0.781077
1	ENSG00000167747.16	C19orf48	transcribed_unitary_pseudogene	chr19	50797687	50804929	-	ENSG00000167747		-0.979542	0.00502996	-1.28312	5.55771e-05	-1.1311	0.000607911	-1.24814	8.33964e-05	-1.5203	5.34119e-07	-1.70385	8.71567e-09	-0.0351925	0.999881	-0.360796	0.517065	-0.337209	0.459113	-0.509701	0.173036	-0.291276	0.501577	-0.289249	0.494452
1	ENSG00000189046.11	ALKBH2	protein_coding	chr12	109088188	109093631	-	ENSG00000189046	alkB homolog 2, alpha-ketoglutarate dependent dioxygenase [Source:HGNC Symbol;Acc:HGNC:32487]	-1.02622	0.000548119	-1.25667	5.67428e-06	-1.19761	2.18059e-05	-1.27913	3.03389e-06	-1.60246	1.16265e-09	-1.93458	7.19346e-14	0.0480086	0.999881	-0.215624	0.703081	-0.236861	0.577377	-0.303322	0.409451	-0.156314	0.719736	-0.0884303	0.857933
1	ENSG00000134533.6	RERG	protein_coding	chr12	15107783	15348675	-	ENSG00000134533	RAS like estrogen regulated growth inhibitor [Source:HGNC Symbol;Acc:HGNC:15980]	-4.23652	0.0259375	-4.56378	0.0137833	-4.33229	0.0180709	-3.35149	0.0345422	-4.5257	0.0101822	-6.18399	0.000550371	-0.213554	0.999881	-0.861628	0.710672	-0.637881	0.746273	-0.728992	0.677027	-0.590314	0.745896	-0.282194	0.896114
1	ENSG00000247626.5	MARS2	protein_coding	chr2	197705369	197708395	+	ENSG00000247626	methionyl-tRNA synthetase 2, mitochondrial [Source:HGNC Symbol;Acc:HGNC:25133]	-0.973615	0.00221879	-1.0165	0.000727427	-1.13955	0.000148616	-1.08665	0.000239581	-1.25034	1.03609e-05	-1.61595	3.90029e-09	0.0813614	0.999881	-0.470805	0.281826	-0.43948	0.241999	-0.317102	0.413791	-0.460485	0.178941	-0.205345	0.618504
1	ENSG00000104369.5	JPH1	protein_coding	chr8	74234700	74321540	-	ENSG00000104369	junctophilin 1 [Source:HGNC Symbol;Acc:HGNC:14201]	-0.967593	0.000488821	-1.37024	1.06143e-07	-1.18009	7.10954e-06	-1.58405	2.59773e-10	-1.42163	1.11248e-08	-1.6344	2.47987e-11	-0.158798	0.999881	-0.705255	0.0195035	-0.778038	0.00440771	-0.385094	0.210802	-0.277135	0.407864	-0.17469	0.631961
1	ENSG00000003096.14	KLHL13	protein_coding	chrX	117897813	118117340	-	ENSG00000003096	kelch like family member 13 [Source:HGNC Symbol;Acc:HGNC:22931]	-0.917855	0.287516	-1.54992	0.0330725	-1.88076	0.00898562	-1.98464	0.00438687	-2.45558	0.000209225	-3.19861	7.58403e-07	-0.265457	0.999881	-0.749784	0.515299	-0.75117	0.415479	-0.516612	0.588668	-0.459247	0.636206	-0.427417	0.652243
1	ENSG00000171401.15	KRT13	protein_coding	chr17	41500981	41505705	-	ENSG00000171401	keratin 13 [Source:HGNC Symbol;Acc:HGNC:6415]	-1.53433	0.254643	-2.62642	0.0200145	-2.96265	0.00858428	-3.83576	0.000291014	-3.87276	0.000163411	-4.7415	1.77548e-06	-1.52671	0.93912	-2.64547	0.0373758	-2.65611	0.0226908	-2.56971	0.02122	-1.63034	0.185821	-0.743299	0.614765
1	ENSG00000205309.14	NT5M	protein_coding	chr17	17303335	17347663	+	ENSG00000205309	5',3'-nucleotidase, mitochondrial [Source:HGNC Symbol;Acc:HGNC:15769]	-2.25437	0.0187506	-1.78747	0.0435769	-2.62508	0.00527737	-2.10987	0.0178369	-2.86909	0.00184607	-1.30112	0.11723	0.104855	0.999881	-0.0588633	0.999896	0.0666668	0.982271	-0.494933	0.619382	0.0586548	0.984103	-0.188366	0.878872
1	ENSG00000107833.10	NPM3	protein_coding	chr10	101781325	101783413	-	ENSG00000107833	nucleophosmin/nucleoplasmin 3 [Source:HGNC Symbol;Acc:HGNC:7931]	-1.13866	0.0166427	-1.42484	0.00102051	-1.34187	0.00257812	-1.42219	0.000924115	-1.88276	3.19468e-06	-2.14787	4.9759e-08	0.081962	0.999881	-0.0363263	0.999896	-0.0919908	0.925129	-0.16197	0.827238	-0.153552	0.834097	-0.0370802	0.979525
1	ENSG00000136997.21	MYC	protein_coding	chr8	127735434	127742951	+	ENSG00000136997	MYC proto-oncogene, bHLH transcription factor [Source:HGNC Symbol;Acc:HGNC:7553]	-0.862238	0.0723122	-1.29935	0.00210219	-1.12374	0.0105192	-1.274	0.00230825	-1.49285	0.00017952	-1.57185	5.56789e-05	0.368529	0.999881	0.30619	0.713492	0.174844	0.819435	-0.0612871	0.950564	0.0966942	0.908718	0.234837	0.700181
1	ENSG00000135446.17	CDK4	protein_coding	chr12	57747727	57756013	-	ENSG00000135446	cyclin dependent kinase 4 [Source:HGNC Symbol;Acc:HGNC:1773]	-1.16167	0.000690293	-1.20203	0.000216396	-1.00054	0.00328785	-0.898183	0.00760512	-1.27001	4.54765e-05	-1.23851	5.72098e-05	0.105045	0.999881	-0.0850956	0.930683	0.0299976	0.985321	-0.125063	0.823993	-0.000607481	0.999007	-0.0206546	0.990862
1	ENSG00000170425.4	ADORA2B	protein_coding	chr17	15945130	15975746	+	ENSG00000170425	adenosine A2b receptor [Source:HGNC Symbol;Acc:HGNC:264]	-1.0515	0.00629514	-1.07481	0.00321553	-1.06806	0.00395869	-1.25405	0.000373757	-1.63497	9.5034e-07	-1.9021	4.80721e-09	0.173385	0.999881	-0.0824473	0.949178	0.132356	0.852889	-0.125266	0.849147	0.0744217	0.924707	0.219118	0.679744
1	ENSG00000186523.15	FAM86B1	protein_coding	chr8	12182096	12194133	-	ENSG00000186523	family with sequence similarity 86 member B1 [Source:HGNC Symbol;Acc:HGNC:28268]	-1.21251	0.00272835	-2.07089	3.83057e-08	-1.90544	4.35715e-07	-1.79842	1.30377e-06	-1.77304	1.0801e-06	-1.79493	5.35261e-07	0.233246	0.999881	0.200931	0.806128	0.149187	0.82411	0.0455321	0.962022	-0.00766735	0.991088	-0.000620531	0.999031
1	ENSG00000204832.10	ST8SIA6-AS1	lncRNA	chr10	17386919	17445758	+	ENSG00000204832	ST8SIA6 antisense RNA 1 [Source:HGNC Symbol;Acc:HGNC:44880]	-3.68604	0.0579662	-3.7232	0.0419417	-3.74159	0.0449979	-3.64132	0.0438248	-3.65965	0.0360496	-3.69114	0.030753	0.249133	0.999881	0.54755	0.679483	0.220179	0.871829	-0.572707	0.571013	-0.592506	0.546296	-0.202752	0.871534
1	ENSG00000242114.6	MTFP1	protein_coding	chr22	30425623	30429054	+	ENSG00000242114	mitochondrial fission process 1 [Source:HGNC Symbol;Acc:HGNC:26945]	-0.796663	0.0785955	-1.14493	0.0047902	-1.20483	0.0033445	-1.19443	0.00284452	-1.19181	0.00211059	-1.77903	2.21331e-06	0.050561	0.999881	0.281802	0.714772	0.0318898	0.989321	-0.0605267	0.94609	-0.271481	0.62485	-0.116026	0.863892
1	ENSG00000261373.1	VPS9D1-AS1	lncRNA	chr16	89711856	89718165	+	ENSG00000261373	VPS9D1 antisense RNA 1 [Source:HGNC Symbol;Acc:HGNC:48915]	-1.53324	8.51506e-06	-1.40045	2.80327e-05	-1.45	1.78562e-05	-1.6357	5.9485e-07	-1.8472	6.59613e-09	-1.98627	2.52035e-10	0.304194	0.999881	0.286468	0.655775	0.0094115	0.999366	-0.0709579	0.918633	-0.187762	0.717026	-0.226656	0.629745
1	ENSG00000110057.8	UNC93B1	protein_coding	chr11	67991100	68004982	-	ENSG00000110057	unc-93 homolog B1, TLR signaling regulator [Source:HGNC Symbol;Acc:HGNC:13481]	-1.19285	3.07842e-07	-1.23158	6.45404e-08	-1.20627	1.32957e-07	-1.06257	3.17504e-06	-1.15045	2.01719e-07	-0.992197	7.16706e-06	0.060469	0.999881	0.249277	0.550507	0.230136	0.502713	0.00389508	0.992064	0.0810436	0.843753	-0.0891656	0.822227
1	ENSG00000187244.12	BCAM	protein_coding	chr19	44809071	44821421	+	ENSG00000187244	basal cell adhesion molecule (Lutheran blood group) [Source:HGNC Symbol;Acc:HGNC:6722]	-1.11701	0.00865497	-1.35309	0.000552355	-1.13892	0.0053319	-1.42959	0.000214483	-1.33354	0.00041637	-1.25213	0.000794521	-0.0240434	0.999881	0.26087	0.745222	0.324914	0.57537	-0.0466638	0.965375	-0.042619	0.972071	-0.418049	0.382303
1	ENSG00000130600.20	H19	lncRNA	chr11	1995171	2001470	-	ENSG00000130600	H19 imprinted maternally expressed transcript [Source:HGNC Symbol;Acc:HGNC:4713]	-3.39855	0.00330543	-2.23692	0.0309661	-2.37214	0.0246627	-2.1516	0.0363426	-2.71259	0.00697764	-2.89644	0.00359236	-0.55288	0.999881	0.0949424	0.991202	-0.712292	0.572354	-1.63618	0.075742	-2.16367	0.0116601	-2.85157	0.000382638
1	ENSG00000126001.16	CEP250	protein_coding	chr20	35455164	35519280	+	ENSG00000126001	centrosomal protein 250 [Source:HGNC Symbol;Acc:HGNC:1859]	-1.01279	0.000157025	-1.15198	4.87472e-06	-1.08617	2.42352e-05	-1.15078	4.13675e-06	-1.00886	4.41853e-05	-0.869762	0.000423507	0.0299141	0.999881	0.193924	0.709827	-0.00504313	0.999366	-0.174173	0.65112	-0.0617919	0.905964	-0.364952	0.224307
1	ENSG00000197457.10	STMN3	protein_coding	chr20	63639705	63657682	-	ENSG00000197457	stathmin 3 [Source:HGNC Symbol;Acc:HGNC:15926]	-1.35417	0.0393998	-2.19489	0.000145783	-1.70331	0.00520128	-1.957	0.000767277	-1.75743	0.0020715	-1.90978	0.000591177	-0.135133	0.999881	0.0176181	0.999896	0.0427012	0.992902	-0.45147	0.582893	-0.248977	0.793436	-0.495322	0.515256
1	ENSG00000170439.8	METTL7B	protein_coding	chr12	55681736	55684611	+	ENSG00000170439	methyltransferase like 7B [Source:HGNC Symbol;Acc:HGNC:28276]	-2.11534	0.010101	-2.06488	0.0076727	-2.28721	0.00379662	-3.44819	5.61584e-05	-2.81103	0.00028845	-7.60226	2.37779e-07	-0.0506919	0.999881	0.30943	0.844383	0.366461	0.737084	-0.538457	0.556059	-0.298325	0.776738	-0.630993	0.449016
1	ENSG00000108852.16	MPP2	protein_coding	chr17	43875357	43909711	-	ENSG00000108852	MAGUK p55 scaffold protein 2 [Source:HGNC Symbol;Acc:HGNC:7220]	-0.773175	0.167048	-1.58752	0.00107401	-1.58864	0.00126546	-1.73484	0.000333982	-1.79823	0.000128549	-2.39222	5.00216e-07	-0.100576	0.999881	0.0591176	0.980781	0.130612	0.8773	-0.0653959	0.947293	0.00824273	0.991611	-0.33239	0.560432
1	ENSG00000134072.11	CAMK1	protein_coding	chr3	9757347	9769992	-	ENSG00000134072	calcium/calmodulin dependent protein kinase I [Source:HGNC Symbol;Acc:HGNC:1459]	-0.301056	0.59938	-1.26449	0.00175535	-1.16974	0.00463506	-1.48335	0.000203681	-1.72906	8.38185e-06	-1.50479	7.69654e-05	0.025448	0.999881	0.260457	0.748345	0.225963	0.72898	-0.574589	0.224686	0.084024	0.91818	-0.666921	0.133792
1	ENSG00000083807.10	SLC27A5	protein_coding	chr19	58479512	58512413	-	ENSG00000083807	solute carrier family 27 member 5 [Source:HGNC Symbol;Acc:HGNC:10999]	-1.2603	0.00602345	-1.96441	2.30437e-06	-1.61488	0.000161384	-2.3198	1.16175e-08	-2.24949	2.07004e-08	-2.83747	1.06231e-12	0.0778203	0.999881	-0.30788	0.717122	-0.233571	0.745171	-0.468885	0.387557	-0.246422	0.699923	-0.526862	0.296263
1	ENSG00000184675.11	AMER1	protein_coding	chrX	64185117	64205708	-	ENSG00000184675	APC membrane recruitment protein 1 [Source:HGNC Symbol;Acc:HGNC:26837]	-0.874198	0.0703293	-1.17863	0.00664401	-1.10377	0.0134234	-1.35516	0.00135884	-1.3499	0.000987373	-1.33455	0.000920487	0.337764	0.999881	0.105244	0.933595	0.121694	0.883081	-0.126827	0.866675	0.145192	0.837618	-0.156186	0.82092
1	ENSG00000212232.1	SNORD17	snoRNA	chr20	17962710	17962946	-	ENSG00000212232	small nucleolar RNA, C/D box 17 [Source:HGNC Symbol;Acc:HGNC:32713]	-0.677875	0.226967	-1.11006	0.0208918	-1.16872	0.0162956	-1.67083	0.000275634	-1.20684	0.00802807	-1.68991	0.000113966	0.419715	0.999881	0.178006	0.882491	-0.228129	0.782279	-0.317013	0.641679	-0.898099	0.079306	-1.11366	0.021696
1	ENSG00000224837.1	GCSHP5	processed_pseudogene	chr1	168055901	168056422	-	ENSG00000224837	GCSH pseudogene 5 [Source:HGNC Symbol;Acc:HGNC:44195]	-0.710423	0.0349689	-1.00084	0.00090236	-1.11469	0.000213068	-1.0966	0.000204833	-1.06204	0.000224039	-1.15846	3.68209e-05	0.21482	0.999881	0.139146	0.848937	-0.130456	0.810912	-0.410442	0.249106	-0.554563	0.0881069	-0.615694	0.0482405
1	ENSG00000108352.13	RAPGEFL1	protein_coding	chr17	40177010	40195656	+	ENSG00000108352	Rap guanine nucleotide exchange factor like 1 [Source:HGNC Symbol;Acc:HGNC:17428]	-1.14736	0.0302384	-1.84506	7.4981e-05	-1.66121	0.000548786	-2.00847	1.19561e-05	-1.68685	0.000208117	-1.89165	1.92114e-05	0.197125	0.999881	-0.0574534	0.987405	-0.222728	0.793356	-0.725178	0.180934	-0.669813	0.221669	-1.0856	0.0235304
1	ENSG00000164649.20	CDCA7L	protein_coding	chr7	21900899	21945903	-	ENSG00000164649	cell division cycle associated 7 like [Source:HGNC Symbol;Acc:HGNC:30777]	-0.772446	0.156241	-1.23379	0.00837123	-1.2484	0.00853943	-1.27173	0.0058359	-1.27876	0.00402049	-1.36894	0.00157722	0.0468048	0.999881	-0.240957	0.815733	-0.571288	0.334562	-1.16113	0.0117988	-1.21152	0.00760328	-1.46108	0.000725419
1	ENSG00000169598.17	DFFB	protein_coding	chr1	3857267	3885429	+	ENSG00000169598	DNA fragmentation factor subunit beta [Source:HGNC Symbol;Acc:HGNC:2773]	-0.859606	0.00380691	-1.06476	0.000103346	-1.02612	0.000246071	-1.15167	2.10272e-05	-1.49289	1.02379e-08	-1.51664	3.64351e-09	0.236272	0.999881	0.119334	0.861629	0.138139	0.773688	-0.104628	0.823993	-0.198772	0.608136	-0.298644	0.374638
1	ENSG00000173638.19	SLC19A1	protein_coding	chr21	45493572	45573365	-	ENSG00000173638	solute carrier family 19 member 1 [Source:HGNC Symbol;Acc:HGNC:10937]	-1.27127	0.000312706	-1.61946	7.75281e-07	-1.47254	1.03928e-05	-1.57818	1.16348e-06	-1.91189	1.02879e-09	-1.97146	1.80573e-10	0.158701	0.999881	0.139519	0.869738	0.0248575	0.99291	-0.164357	0.763887	-0.284176	0.53596	-0.327068	0.447665
1	ENSG00000110881.12	ASIC1	protein_coding	chr12	50057548	50083611	+	ENSG00000110881	acid sensing ion channel subunit 1 [Source:HGNC Symbol;Acc:HGNC:100]	-0.952385	0.0838982	-1.61804	0.000777012	-1.25759	0.0127864	-1.62446	0.000668212	-1.90233	3.32336e-05	-2.2906	3.3484e-07	0.214446	0.999881	0.367374	0.686481	0.345485	0.63097	-0.0435426	0.978624	-0.157289	0.845973	-0.357411	0.571561
1	ENSG00000128011.5	LRFN1	protein_coding	chr19	39306566	39320863	-	ENSG00000128011	leucine rich repeat and fibronectin type III domain containing 1 [Source:HGNC Symbol;Acc:HGNC:29290]	-1.02292	0.16333	-1.76753	0.00843626	-1.35692	0.0465625	-2.69905	0.000236375	-2.5711	0.000226355	-2.28399	0.000530989	0.367858	0.999881	0.429094	0.654374	0.334346	0.678734	-0.172762	0.846632	-0.285582	0.710004	-0.422515	0.526113
1	ENSG00000149927.18	DOC2A	protein_coding	chr16	30005514	30023270	-	ENSG00000149927	double C2 domain alpha [Source:HGNC Symbol;Acc:HGNC:2985]	-1.8532	0.00151518	-2.89332	1.35802e-05	-1.42506	0.00831794	-4.14439	1.02616e-05	-4.14281	5.91157e-06	-2.2282	6.73381e-05	0.126948	0.999881	0.0689095	0.954767	0.105267	0.87356	-0.309139	0.496013	-0.160768	0.762264	-0.68866	0.0489807
1	ENSG00000114859.16	CLCN2	protein_coding	chr3	184346185	184361650	-	ENSG00000114859	chloride voltage-gated channel 2 [Source:HGNC Symbol;Acc:HGNC:2020]	-0.880196	0.00116641	-1.11133	9.9205e-06	-1.13071	8.8523e-06	-1.30736	1.1737e-07	-1.62265	1.64214e-11	-1.32452	2.75356e-08	0.179157	0.999881	0.134105	0.818235	0.0549624	0.923691	-0.185427	0.613567	-0.0346357	0.958419	-0.189934	0.58236
1	ENSG00000186918.14	ZNF395	protein_coding	chr8	28345590	28402701	-	ENSG00000186918	zinc finger protein 395 [Source:HGNC Symbol;Acc:HGNC:18737]	-0.884405	0.00341228	-1.20404	1.24462e-05	-1.0527	0.000212575	-1.33344	7.75706e-07	-1.29754	9.68329e-07	-1.1319	1.82004e-05	0.225172	0.999881	0.177818	0.765527	0.059933	0.925766	-0.178051	0.6763	-0.208108	0.601782	-0.357079	0.286585
1	ENSG00000289004.1	ENSG00000289004	lncRNA	chr16	58514886	58515436	-	ENSG00000289004		-1.47814	0.0253863	-0.893591	0.166704	-1.71955	0.00660485	-1.38928	0.0247598	-1.54131	0.00981252	-2.62776	4.10503e-05	0.176167	0.999881	-0.39855	0.710422	0.0710318	0.964956	-0.0462719	0.981015	-0.54147	0.43464	-0.391929	0.589183
1	ENSG00000115758.13	ODC1	protein_coding	chr2	10439968	10448327	-	ENSG00000115758	ornithine decarboxylase 1 [Source:HGNC Symbol;Acc:HGNC:8109]	-1.23394	0.00055848	-1.3141	0.000102003	-1.41876	3.1558e-05	-1.267	0.000178418	-1.75871	3.2554e-08	-2.01693	9.25126e-11	-0.0763861	0.999881	-0.240655	0.730553	-0.168831	0.783595	-0.379708	0.389178	-0.337641	0.450804	-0.157961	0.769968
1	ENSG00000188807.13	TMEM201	protein_coding	chr1	9588911	9614877	+	ENSG00000188807	transmembrane protein 201 [Source:HGNC Symbol;Acc:HGNC:33719]	-1.17871	4.73768e-05	-1.19497	1.45065e-05	-1.04723	0.000236367	-1.14185	3.39801e-05	-1.56581	2.28946e-09	-1.50716	6.02032e-09	-0.0119754	0.999881	-0.232092	0.66831	-0.246572	0.555189	-0.593473	0.0499814	-0.434865	0.178646	-0.449333	0.154518
1	ENSG00000267100.1	ILF3-DT	lncRNA	chr19	10651862	10653844	-	ENSG00000267100	ILF3 divergent transcript [Source:HGNC Symbol;Acc:HGNC:27115]	-1.10323	0.00124522	-1.3857	1.30521e-05	-0.931812	0.00594755	-1.02775	0.00158028	-1.40901	4.7753e-06	-1.61556	8.708e-08	-0.0260749	0.999881	-0.179627	0.794683	-0.272928	0.551841	-0.426326	0.250759	-0.330866	0.402914	-0.298264	0.452509
1	ENSG00000104687.14	GSR	protein_coding	chr8	30678066	30727846	-	ENSG00000104687	glutathione-disulfide reductase [Source:HGNC Symbol;Acc:HGNC:4623]	-1.21283	0.000186415	-1.27616	3.30637e-05	-1.08698	0.000675713	-1.22203	6.89173e-05	-1.36047	4.07936e-06	-1.5371	9.51082e-08	-0.139762	0.999881	-0.229222	0.71693	-0.270889	0.562303	-0.434754	0.246751	-0.445656	0.226429	-0.268104	0.516699
1	ENSG00000111666.11	CHPT1	protein_coding	chr12	101696947	101744140	+	ENSG00000111666	choline phosphotransferase 1 [Source:HGNC Symbol;Acc:HGNC:17852]	-0.601874	0.0913447	-0.598093	0.0739909	-0.531942	0.130076	-0.546594	0.102648	-0.659721	0.0353006	-0.763123	0.0110286	-0.558166	0.599136	-1.26495	2.55415e-05	-1.61392	8.30472e-09	-1.86436	5.54931e-12	-1.81668	1.97789e-11	-1.65776	1.1273e-09
1	ENSG00000108384.15	RAD51C	protein_coding	chr17	58692573	58735611	+	ENSG00000108384	RAD51 paralog C [Source:HGNC Symbol;Acc:HGNC:9820]	-0.937505	0.0143395	-1.02134	0.00415243	-1.04681	0.00372108	-1.18189	0.000630225	-1.34809	4.47105e-05	-1.13936	0.000568812	-0.248353	0.999881	-0.492259	0.354539	-0.641332	0.113037	-0.666916	0.0765313	-0.644907	0.0861163	-0.563478	0.141004
1	ENSG00000147642.17	SYBU	protein_coding	chr8	109573978	109691791	-	ENSG00000147642	syntabulin [Source:HGNC Symbol;Acc:HGNC:26011]	-1.00024	0.0048471	-1.41229	1.24578e-05	-1.2116	0.000279894	-1.59403	5.40582e-07	-1.37965	1.08583e-05	-1.29228	3.06961e-05	-0.477217	0.90709	-1.14684	0.000704484	-1.20918	0.000158225	-1.37248	6.68527e-06	-1.2679	3.84201e-05	-1.18627	0.000111338
1	ENSG00000130193.8	THEM6	protein_coding	chr8	142727223	142736927	+	ENSG00000130193	thioesterase superfamily member 6 [Source:HGNC Symbol;Acc:HGNC:29656]	-1.50897	9.62036e-05	-1.87744	2.31716e-07	-1.75992	1.62143e-06	-1.99765	1.64834e-08	-2.05136	3.89686e-09	-2.05972	2.11172e-09	-0.0449683	0.999881	-0.279789	0.709827	-0.150815	0.829278	-0.455265	0.328856	-0.262664	0.624047	-0.286424	0.571917
1	ENSG00000174684.7	B4GAT1	protein_coding	chr11	66345374	66347629	-	ENSG00000174684	beta-1,4-glucuronyltransferase 1 [Source:HGNC Symbol;Acc:HGNC:15685]	-1.0307	0.000153728	-1.0927	2.25231e-05	-1.04215	7.72641e-05	-1.06086	3.65553e-05	-1.05586	2.50167e-05	-1.03205	2.91541e-05	-0.0414542	0.999881	-0.289408	0.525932	-0.233961	0.54861	-0.395262	0.200226	-0.218626	0.545498	-0.252115	0.456946
1	ENSG00000166823.6	MESP1	protein_coding	chr15	89749875	89751249	-	ENSG00000166823	mesoderm posterior bHLH transcription factor 1 [Source:HGNC Symbol;Acc:HGNC:29658]	-2.11582	0.0580157	-0.849491	0.424206	-2.08687	0.0495884	-2.4232	0.0258394	-2.43705	0.0199423	-4.05192	0.00434584	-0.837025	0.999881	-1.94855	0.00822548	-1.44464	0.0532822	-1.89549	0.00448299	-1.68733	0.0127421	-1.74653	0.00834812
1	ENSG00000224738.2	ENSG00000224738	lncRNA	chr17	59106598	59118453	+	ENSG00000224738		-0.61013	0.276449	-0.429634	0.440565	-0.13216	0.866695	-1.24102	0.0109892	-0.569098	0.254263	-1.56852	0.000768074	0.0230127	0.999881	-0.434494	0.446178	-0.727489	0.066468	-1.01223	0.00363492	-1.00473	0.00378174	-1.13347	0.000698313
1	ENSG00000134291.12	TMEM106C	protein_coding	chr12	47963569	47968878	+	ENSG00000134291	transmembrane protein 106C [Source:HGNC Symbol;Acc:HGNC:28775]	-0.193134	0.525428	-0.135654	0.649305	-0.135613	0.664967	-0.0455517	0.908761	-0.123395	0.66543	-0.28105	0.224529	-0.379981	0.618375	-1.01305	5.16181e-07	-1.0105	2.4105e-07	-1.28017	6.04543e-12	-1.21938	6.90726e-11	-1.30153	1.79096e-12
1	ENSG00000289194.1	ENSG00000289194	lncRNA	chr11	62153730	62154783	+	ENSG00000289194		-0.679941	0.0996436	-0.529068	0.194718	-0.77239	0.0462501	-0.638315	0.0981091	-1.18314	0.000545985	-1.07416	0.00155426	-0.239538	0.999881	-0.69957	0.129421	-0.89273	0.0190389	-1.12113	0.00116577	-1.49467	5.29293e-06	-1.45	9.12189e-06
1	ENSG00000014138.9	POLA2	protein_coding	chr11	65261920	65305589	+	ENSG00000014138	DNA polymerase alpha 2, accessory subunit [Source:HGNC Symbol;Acc:HGNC:30073]	-0.691767	0.126839	-0.576526	0.18983	-0.480004	0.311232	-0.428539	0.352097	-1.03707	0.00614187	-1.15091	0.00173269	-0.258463	0.999881	-0.967292	0.0283754	-0.89536	0.0312034	-1.44559	5.98699e-05	-1.17026	0.00168213	-1.53868	1.25499e-05
1	ENSG00000101003.10	GINS1	protein_coding	chr20	25407673	25452628	+	ENSG00000101003	GINS complex subunit 1 [Source:HGNC Symbol;Acc:HGNC:28980]	-0.739095	0.295398	-0.712234	0.281078	-0.645198	0.35853	-0.783025	0.215741	-1.24543	0.0268938	-1.64352	0.0019995	-0.12861	0.999881	-0.790984	0.350196	-0.813792	0.238287	-1.28605	0.0255248	-1.18142	0.0421664	-1.3309	0.0169745
1	ENSG00000100162.15	CENPM	protein_coding	chr22	41938737	41947152	-	ENSG00000100162	centromere protein M [Source:HGNC Symbol;Acc:HGNC:18352]	-1.23842	0.0626541	-1.15542	0.0684489	-1.1269	0.0839395	-1.18957	0.0548194	-1.88957	0.000797013	-2.42627	7.74149e-06	-0.220729	0.999881	-0.995707	0.219039	-1.04475	0.126383	-1.71786	0.00275507	-1.36163	0.0225952	-1.66726	0.00322225
1	ENSG00000156398.13	SFXN2	protein_coding	chr10	102714538	102743492	+	ENSG00000156398	sideroflexin 2 [Source:HGNC Symbol;Acc:HGNC:16086]	-0.887042	0.253845	-0.791737	0.285179	-0.840801	0.266193	-1.08823	0.110096	-1.64746	0.00748621	-1.61486	0.00771401	-0.758002	0.999881	-1.38006	0.0688815	-1.46329	0.029641	-1.85131	0.00231917	-1.59706	0.010387	-1.97071	0.000841495
1	ENSG00000240216.7	CPHL1P	transcribed_unitary_pseudogene	chr3	149229356	149291800	-	ENSG00000240216	ceruloplasmin and hephaestin like 1, pseudogene [Source:HGNC Symbol;Acc:HGNC:31714]	-2.08022	0.122624	-1.9132	0.129838	-0.777598	0.610967	-2.09503	0.0914902	-2.48057	0.0397833	-4.84384	0.00177893	-0.729661	0.999881	-1.86852	0.162911	-1.82698	0.119441	-2.44682	0.0178555	-3.1224	0.00151302	-2.90317	0.00303678
1	ENSG00000091651.9	ORC6	protein_coding	chr16	46689643	46698394	+	ENSG00000091651	origin recognition complex subunit 6 [Source:HGNC Symbol;Acc:HGNC:17151]	-0.422092	0.487655	-0.470679	0.381128	-0.586618	0.265906	-0.554455	0.272634	-0.895994	0.0444456	-1.33714	0.00121402	-0.0381796	0.999881	-0.708842	0.248857	-1.00943	0.0328519	-1.24735	0.00367658	-1.19121	0.00570987	-1.42901	0.000506963
1	ENSG00000115163.15	CENPA	protein_coding	chr2	26764289	26801067	+	ENSG00000115163	centromere protein A [Source:HGNC Symbol;Acc:HGNC:1851]	-0.60007	0.441864	-0.779617	0.243699	-0.757498	0.276834	-0.710503	0.287821	-1.27213	0.0276431	-1.45153	0.00894927	-0.0721048	0.999881	-0.654841	0.492002	-1.10061	0.09224	-1.35598	0.0207536	-1.45948	0.0109127	-1.67046	0.00239267
1	ENSG00000120802.14	TMPO	protein_coding	chr12	98515579	98550351	+	ENSG00000120802	thymopoietin [Source:HGNC Symbol;Acc:HGNC:11875]	-0.646977	0.282919	-0.61778	0.275749	-0.753847	0.17708	-0.889247	0.084434	-1.12774	0.0184548	-1.32881	0.00382446	-0.132832	0.999881	-0.74594	0.281567	-0.989355	0.0658646	-1.15065	0.0189918	-1.29412	0.00644012	-1.30719	0.00515623
1	ENSG00000144554.13	FANCD2	protein_coding	chr3	10026370	10101932	+	ENSG00000144554	FA complementation group D2 [Source:HGNC Symbol;Acc:HGNC:3585]	-0.718235	0.255651	-0.661496	0.269588	-0.610282	0.336135	-0.753612	0.185781	-1.0426	0.0447847	-1.19306	0.0166053	-0.250582	0.999881	-0.907822	0.186633	-1.30304	0.0155462	-1.59266	0.00119133	-1.65172	0.000689539	-1.95091	2.96096e-05
1	ENSG00000184992.13	BRI3BP	protein_coding	chr12	124993645	125031231	+	ENSG00000184992	BRI3 binding protein [Source:HGNC Symbol;Acc:HGNC:14251]	-0.654754	0.0419535	-0.738785	0.0130787	-0.6127	0.0509325	-0.760373	0.00951689	-1.06805	8.44108e-05	-1.34891	2.65146e-07	-0.266559	0.999881	-0.771033	0.0170413	-0.913856	0.00147196	-1.19979	5.60506e-06	-1.24706	1.91676e-06	-1.26692	1.04119e-06
1	ENSG00000072571.20	HMMR	protein_coding	chr5	163460203	163491941	+	ENSG00000072571	hyaluronan mediated motility receptor [Source:HGNC Symbol;Acc:HGNC:5012]	-0.866469	0.374569	-1.13774	0.17707	-1.59884	0.0474498	-1.39101	0.0798683	-1.57042	0.0369934	-1.41595	0.0591414	-0.0769579	0.999881	-0.56213	0.699491	-1.1126	0.222946	-1.66545	0.030679	-2.00212	0.00643359	-2.11205	0.00321342
1	ENSG00000143228.13	NUF2	protein_coding	chr1	163266576	163355764	+	ENSG00000143228	NUF2 component of NDC80 kinetochore complex [Source:HGNC Symbol;Acc:HGNC:14621]	-0.58279	0.48572	-0.945679	0.163419	-1.564	0.013059	-1.20698	0.0573248	-1.5526	0.00864055	-1.5477	0.00764774	-0.119832	0.999881	-0.686197	0.492002	-1.14518	0.0951186	-1.72653	0.0034108	-1.8192	0.00176722	-2.09656	0.000175357
1	ENSG00000138587.6	MNS1	protein_coding	chr15	56421544	56465137	-	ENSG00000138587	meiosis specific nuclear structural 1 [Source:HGNC Symbol;Acc:HGNC:29636]	-1.03088	0.114355	-1.14165	0.057391	-1.77844	0.00205609	-1.68308	0.00283197	-1.59433	0.003687	-1.49877	0.00561003	-0.0381316	0.999881	-0.610725	0.514934	-1.22606	0.0463322	-1.68664	0.00205047	-2.02247	0.000138601	-1.98092	0.00015916
1	ENSG00000145220.14	LYAR	protein_coding	chr4	4267701	4290154	-	ENSG00000145220	Ly1 antibody reactive [Source:HGNC Symbol;Acc:HGNC:26021]	-0.913337	0.0278623	-1.17516	0.00184358	-1.59211	1.43411e-05	-1.4192	9.67066e-05	-1.60962	4.20773e-06	-1.53289	9.65356e-06	-0.0165199	0.999881	-0.223571	0.781679	-0.680058	0.120177	-0.693165	0.0899461	-0.928508	0.0142677	-0.930286	0.0126195
1	ENSG00000160124.9	MIX23	protein_coding	chr3	122359591	122383231	-	ENSG00000160124	mitochondrial matrix import factor 23 [Source:HGNC Symbol;Acc:HGNC:31136]	-0.677635	0.0291606	-1.02207	0.000204532	-1.24938	4.26855e-06	-1.28675	1.27816e-06	-1.36715	1.24945e-07	-1.38928	4.94934e-08	0.0310976	0.999881	-0.114676	0.869738	-0.197569	0.648849	-0.325332	0.352364	-0.426263	0.180362	-0.324614	0.333607
1	ENSG00000100749.9	VRK1	protein_coding	chr14	96797304	96954846	+	ENSG00000100749	VRK serine/threonine kinase 1 [Source:HGNC Symbol;Acc:HGNC:12718]	-0.53897	0.243923	-0.784953	0.0497797	-1.14557	0.00279776	-0.937147	0.0144918	-0.993775	0.00672009	-1.03535	0.0038593	-0.0772635	0.999881	-0.561927	0.307303	-0.9302	0.0198975	-1.09865	0.0026918	-1.21764	0.000673774	-1.13347	0.00151323
1	ENSG00000006634.8	DBF4	protein_coding	chr7	87876216	87909553	+	ENSG00000006634	DBF4 zinc finger [Source:HGNC Symbol;Acc:HGNC:17364]	-0.584756	0.266424	-0.946281	0.033897	-1.24542	0.004163	-1.14712	0.00743231	-1.20886	0.00323817	-1.26506	0.00160559	-0.0331826	0.999881	-0.528196	0.433009	-0.859897	0.0693743	-1.0143	0.0184617	-1.2672	0.00196163	-1.25923	0.00178169
1	ENSG00000185480.12	PARPBP	protein_coding	chr12	102120183	102197520	+	ENSG00000185480	PARP1 binding protein [Source:HGNC Symbol;Acc:HGNC:26074]	-0.704397	0.331435	-1.02995	0.0954248	-1.4293	0.0161445	-1.26348	0.0313135	-1.34575	0.0163559	-1.43282	0.00857435	0.0519902	0.999881	-0.499791	0.628844	-0.850213	0.216967	-1.12672	0.0595277	-1.22896	0.0342125	-1.22846	0.0316007
1	ENSG00000117724.14	CENPF	protein_coding	chr1	214603195	214664571	+	ENSG00000117724	centromere protein F [Source:HGNC Symbol;Acc:HGNC:1857]	-0.698936	0.470374	-1.02571	0.202256	-1.71279	0.0212902	-1.40475	0.0580674	-1.45017	0.0423588	-1.03764	0.16032	-0.190226	0.999881	-0.540954	0.691274	-0.91634	0.307247	-1.50316	0.0410496	-1.72918	0.0143356	-1.93397	0.00452392
1	ENSG00000156876.10	SASS6	protein_coding	chr1	100083563	100132955	-	ENSG00000156876	SAS-6 centriolar assembly protein [Source:HGNC Symbol;Acc:HGNC:25403]	-0.467826	0.4936	-0.718557	0.200039	-1.31833	0.00988384	-1.20176	0.0168689	-1.00206	0.0449502	-1.00216	0.0406214	0.0183833	0.999881	-0.579332	0.471723	-0.718443	0.233906	-0.833004	0.12327	-1.00942	0.048999	-1.05296	0.0348156
1	ENSG00000187689.10	AMTN	protein_coding	chr4	70518569	70532743	+	ENSG00000187689	amelotin [Source:HGNC Symbol;Acc:HGNC:33188]	-1.3292	0.343739	-2.78715	0.0182183	-4.90705	0.00035575	-4.52626	0.0005066	-3.87446	0.00105152	-3.47241	0.00211162	-0.40367	0.999881	-1.43912	0.374488	-1.73121	0.169761	-2.3012	0.0375269	-2.03967	0.0689375	-2.69959	0.0100454
1	ENSG00000197977.4	ELOVL2	protein_coding	chr6	10980759	11044305	-	ENSG00000197977	ELOVL fatty acid elongase 2 [Source:HGNC Symbol;Acc:HGNC:14416]	-1.84259	0.335782	-1.8533	0.290333	-3.72968	0.0362796	-3.62941	0.035744	-3.64775	0.0286761	-3.67924	0.0242456	-0.499935	0.989938	-1.22887	0.00134902	-1.46844	3.13312e-05	-1.62874	1.40576e-06	-1.86339	1.84909e-08	-2.3206	5.3788e-13
1	ENSG00000103995.14	CEP152	protein_coding	chr15	48712928	48811146	-	ENSG00000103995	centrosomal protein 152 [Source:HGNC Symbol;Acc:HGNC:29298]	-0.0667817	0.952745	-0.320894	0.574258	-1.17277	0.00860328	-1.02648	0.0203273	-0.772103	0.0837726	-0.414873	0.398751	-0.187622	0.999881	-0.578617	0.378774	-0.870348	0.068056	-1.18528	0.00486673	-1.50103	0.000189091	-1.66268	2.09867e-05
1	ENSG00000188536.13	HBA2	protein_coding	chr16	172876	173710	+	ENSG00000188536	hemoglobin subunit alpha 2 [Source:HGNC Symbol;Acc:HGNC:4824]	-0.317251	0.854403	-1.74541	0.112284	-2.51399	0.0275827	-3.95021	0.00362094	-3.99755	0.00246073	-3.03039	0.00605775	-0.537629	0.999881	-0.730766	0.652299	-0.802523	0.518442	-0.985808	0.361725	-1.17668	0.24476	-1.81545	0.043857
1	ENSG00000206172.8	HBA1	protein_coding	chr16	176680	177522	+	ENSG00000206172	hemoglobin subunit alpha 1 [Source:HGNC Symbol;Acc:HGNC:4823]	-0.288639	0.867562	-1.78911	0.0956333	-2.55353	0.022234	-4.00135	0.00285747	-4.04808	0.00195539	-3.07149	0.00470428	-0.561951	0.999881	-0.836831	0.573428	-0.87776	0.450963	-1.10272	0.275318	-1.19117	0.222556	-1.78008	0.0420598
1	ENSG00000144395.18	CCDC150	protein_coding	chr2	196639554	196763490	+	ENSG00000144395	coiled-coil domain containing 150 [Source:HGNC Symbol;Acc:HGNC:26834]	-0.412666	0.604126	-0.867454	0.153569	-1.4684	0.00949386	-1.30962	0.0190951	-1.11951	0.0426354	-0.909721	0.102231	-0.222968	0.999881	-0.477158	0.627311	-0.946484	0.130215	-1.16052	0.0381325	-1.28333	0.0178392	-1.65096	0.00123323
1	ENSG00000230453.10	ANKRD18B	protein_coding	chr9	33524251	33573013	+	ENSG00000230453	ankyrin repeat domain 18B [Source:HGNC Symbol;Acc:HGNC:23644]	-0.367886	0.472109	-0.794476	0.0448195	-1.15791	0.002382	-1.302	0.000372019	-1.22018	0.000635491	-1.11385	0.00164566	-0.233596	0.999881	-0.342263	0.606732	-0.831882	0.0376255	-0.941442	0.0106999	-1.25421	0.000313364	-1.43695	1.9792e-05
1	ENSG00000197472.15	ZNF695	protein_coding	chr1	246945547	247008093	-	ENSG00000197472	zinc finger protein 695 [Source:HGNC Symbol;Acc:HGNC:30954]	-0.453233	0.501386	-0.526952	0.372801	-1.10984	0.0346154	-1.20265	0.0172216	-1.50776	0.00165237	-1.0017	0.0397927	0.105122	0.999881	-0.137481	0.916148	-1.04681	0.0414782	-0.858527	0.0906077	-1.22128	0.00904218	-1.6371	0.00020016
1	ENSG00000227070.1	EPS15-AS1	lncRNA	chr1	51518309	51561629	+	ENSG00000227070	EPS15 antisense RNA 1 [Source:HGNC Symbol;Acc:HGNC:40219]	-0.356032	0.760655	-0.281215	0.793819	-1.16827	0.181003	-1.97352	0.0262049	-1.00945	0.216744	-1.6973	0.035931	-0.707777	0.999881	-0.504913	0.61906	-1.13935	0.0715587	-1.2515	0.0323671	-1.54609	0.00587646	-1.78505	0.00104339
1	ENSG00000175768.13	TOMM5	protein_coding	chr9	37582646	37592604	-	ENSG00000175768	translocase of outer mitochondrial membrane 5 [Source:HGNC Symbol;Acc:HGNC:31369]	-0.866631	0.0828284	-1.09786	0.0157126	-1.25564	0.00594755	-1.2936	0.00357311	-1.06755	0.0142707	-1.12017	0.0083835	-0.48997	0.999881	-0.40813	0.616053	-1.13733	0.0202458	-1.08323	0.0202633	-0.818757	0.0915076	-1.41748	0.00134996
1	ENSG00000236519.2	LINC01424	lncRNA	chr21	44801883	44804717	+	ENSG00000236519	long intergenic non-protein coding RNA 1424 [Source:HGNC Symbol;Acc:HGNC:40558]	-2.13131	0.00318819	-1.56412	0.0235467	-2.28795	0.0010381	-2.78296	7.64494e-05	-1.62729	0.0136042	-1.81851	0.00474741	-0.389169	0.999881	-0.437887	0.728316	-0.805509	0.326247	-1.05043	0.140607	-1.02161	0.150734	-1.65702	0.0100059
1	ENSG00000160172.10	FAM86C2P	transcribed_unprocessed_pseudogene	chr11	67791648	67805336	-	ENSG00000160172	family with sequence similarity 86 member C2, pseudogene [Source:HGNC Symbol;Acc:HGNC:42392]	-1.27593	0.00199585	-1.15379	0.00373596	-1.34398	0.000703386	-1.41593	0.000248687	-1.39593	0.000202248	-1.43736	9.68216e-05	-0.233585	0.999881	-0.170439	0.854566	-0.221939	0.719187	-0.401805	0.405753	-0.351289	0.476896	-0.600827	0.150596
1	ENSG00000109255.11	NMU	protein_coding	chr4	55595229	55636698	-	ENSG00000109255	neuromedin U [Source:HGNC Symbol;Acc:HGNC:7859]	-1.39433	0.0350908	-2.08948	0.000372126	-2.00872	0.000820761	-2.45976	1.69697e-05	-2.53948	5.05422e-06	-3.06047	1.72931e-08	-0.480551	0.999881	-0.849736	0.432997	-0.855064	0.329658	-1.10296	0.151903	-1.38626	0.0595242	-1.97809	0.00546856
1	ENSG00000170684.10	ZNF296	protein_coding	chr19	45071500	45076478	-	ENSG00000170684	zinc finger protein 296 [Source:HGNC Symbol;Acc:HGNC:15981]	-1.00653	0.000480035	-1.03735	0.000152243	-0.974244	0.000509534	-1.17351	1.33694e-05	-1.15275	1.19077e-05	-1.25583	1.15008e-06	-0.0328418	0.999881	-0.198217	0.710265	-0.118359	0.808577	-0.162237	0.687554	-0.229315	0.522561	-0.347083	0.267756
1	ENSG00000175920.18	DOK7	protein_coding	chr4	3463306	3501473	+	ENSG00000175920	docking protein 7 [Source:HGNC Symbol;Acc:HGNC:26594]	-1.04771	0.0149614	-0.703094	0.100856	-1.28013	0.00151137	-1.02827	0.0106266	-0.802383	0.0447847	-1.39263	0.000193646	-0.214468	0.999881	-0.754721	0.101824	-0.703658	0.0910355	-1.1	0.00199016	-1.08359	0.00228485	-1.22788	0.000332912
1	ENSG00000016391.11	CHDH	protein_coding	chr3	53812335	53846419	-	ENSG00000016391	choline dehydrogenase [Source:HGNC Symbol;Acc:HGNC:24288]	-1.26152	8.81446e-05	-1.16432	0.000162245	-1.1711	0.000183127	-1.47002	1.08382e-06	-0.917241	0.00260989	-1.19144	4.88938e-05	-0.0422631	0.999881	-0.352752	0.480991	-0.468866	0.201481	-0.844625	0.00474719	-0.717743	0.0193022	-1.12777	5.51055e-05
1	ENSG00000233966.1	UBE2SP1	processed_pseudogene	chr17	15704232	15704900	-	ENSG00000233966	ubiquitin conjugating enzyme E2 S pseudogene 1 [Source:HGNC Symbol;Acc:HGNC:30864]	-1.24618	0.0388269	-1.48554	0.00739022	-1.30985	0.0228739	-1.68318	0.0018375	-1.43313	0.00708945	-1.58599	0.00215108	-0.144154	0.999881	-0.495316	0.613653	-0.975359	0.118993	-1.43323	0.00788796	-1.16923	0.0360581	-1.53685	0.00319454
1	ENSG00000082175.16	PGR	protein_coding	chr11	101029624	101129813	-	ENSG00000082175	progesterone receptor [Source:HGNC Symbol;Acc:HGNC:8910]	-3.9728	0.029373	-4.00996	0.0194283	-4.02835	0.021384	-3.92808	0.0208483	-3.94641	0.0160945	-3.9779	0.0132883	-0.507544	0.999881	-1.24576	0.0155786	-1.55248	0.000631086	-1.6895	9.62777e-05	-1.78814	2.93911e-05	-2.02017	1.25855e-06
1	ENSG00000163053.11	SLC16A14	protein_coding	chr2	230034982	230068993	-	ENSG00000163053	solute carrier family 16 member 14 [Source:HGNC Symbol;Acc:HGNC:26417]	-1.79043	0.000203141	-1.55072	0.000880639	-1.44257	0.00255392	-1.31949	0.0051209	-1.30853	0.00400853	-1.97839	5.46024e-06	-0.277317	0.999881	-0.763909	0.223195	-0.791949	0.13579	-1.03483	0.0268714	-0.873269	0.0693314	-1.16493	0.00881162
1	ENSG00000167536.14	DHRS13	protein_coding	chr17	28897781	28903079	-	ENSG00000167536	dehydrogenase/reductase 13 [Source:HGNC Symbol;Acc:HGNC:28326]	-1.22062	0.000906352	-1.36559	8.34423e-05	-1.38533	8.6222e-05	-1.66103	1.65525e-06	-2.28363	8.02326e-11	-2.13941	4.1238e-10	-0.128726	0.999881	-0.191882	0.779409	-0.14573	0.800687	-0.485583	0.186727	-0.28748	0.494515	-0.39343	0.297285
1	ENSG00000183765.23	CHEK2	protein_coding	chr22	28687743	28742422	-	ENSG00000183765	checkpoint kinase 2 [Source:HGNC Symbol;Acc:HGNC:16627]	-1.02857	0.0587899	-1.19139	0.0170389	-1.08349	0.0366809	-1.00114	0.0480625	-1.36421	0.00360732	-1.19933	0.0102306	-0.330519	0.999881	-0.85455	0.18815	-1.03626	0.051365	-1.48639	0.0013964	-1.35669	0.00400299	-1.62958	0.000285463
1	ENSG00000244468.1	ENSG00000244468	lncRNA	chr3	149284782	149333653	+	ENSG00000244468		-2.44569	0.0496855	-2.5483	0.0300064	-3.99272	0.00321521	-3.11775	0.0100219	-4.04234	0.0018921	-4.04416	0.00148127	-0.174963	0.999881	-0.978198	0.556725	-1.44407	0.220432	-2.14379	0.0325566	-1.82926	0.0744406	-2.12731	0.0297719
1	ENSG00000119403.15	PHF19	protein_coding	chr9	120855651	120894896	-	ENSG00000119403	PHD finger protein 19 [Source:HGNC Symbol;Acc:HGNC:24566]	-0.72829	0.139838	-0.740282	0.107359	-0.727102	0.123968	-0.630693	0.175136	-0.989643	0.0170792	-1.21365	0.00220822	-0.346362	0.999881	-0.824544	0.124427	-1.01436	0.0230154	-1.63499	2.29012e-05	-1.57308	5.01723e-05	-1.74898	3.62003e-06
1	ENSG00000168393.13	DTYMK	protein_coding	chr2	241675747	241686944	-	ENSG00000168393	deoxythymidylate kinase [Source:HGNC Symbol;Acc:HGNC:3061]	-0.838543	0.0123376	-0.832318	0.00863586	-0.789533	0.0153579	-0.68838	0.0328275	-1.14424	8.71557e-05	-1.28933	5.6404e-06	-0.17494	0.999881	-0.657667	0.0873808	-0.824885	0.010752	-1.17551	4.4851e-05	-1.00386	0.000687629	-1.12436	8.39845e-05
1	ENSG00000108106.14	UBE2S	protein_coding	chr19	55399745	55407788	-	ENSG00000108106	ubiquitin conjugating enzyme E2 S [Source:HGNC Symbol;Acc:HGNC:17895]	-0.993354	0.00768957	-1.23849	0.000282281	-1.18983	0.000658671	-1.20002	0.000416528	-1.59858	6.15652e-07	-1.55851	8.58128e-07	-0.224559	0.999881	-0.432223	0.438318	-0.635714	0.115287	-1.02497	0.00256879	-0.940365	0.00627522	-1.06395	0.00133133
1	ENSG00000168496.4	FEN1	protein_coding	chr11	61792911	61797238	+	ENSG00000168496	flap structure-specific endonuclease 1 [Source:HGNC Symbol;Acc:HGNC:3650]	-0.787128	0.0982028	-0.999421	0.0194983	-0.966919	0.0278778	-0.99053	0.0192625	-1.39734	0.000354357	-1.36948	0.000381533	-0.0973471	0.999881	-0.521273	0.426339	-0.698133	0.152236	-1.1913	0.0031695	-1.10607	0.0066096	-1.2668	0.00121993
1	ENSG00000101412.13	E2F1	protein_coding	chr20	33675477	33686385	-	ENSG00000101412	E2F transcription factor 1 [Source:HGNC Symbol;Acc:HGNC:3113]	-0.715136	0.115764	-0.89666	0.0284505	-0.776781	0.0700314	-0.745197	0.0730225	-1.09278	0.0039814	-1.15641	0.00177577	-0.271134	0.999881	-0.740829	0.14326	-0.877068	0.0381261	-1.45784	5.5842e-05	-1.32784	0.000296395	-1.62667	3.6673e-06
1	ENSG00000125319.15	HROB	protein_coding	chr17	44141906	44162476	+	ENSG00000125319	homologous recombination factor with OB-fold [Source:HGNC Symbol;Acc:HGNC:28460]	-0.808416	0.112165	-1.27942	0.00398153	-0.99066	0.035089	-1.01797	0.0245893	-1.37127	0.00114143	-1.46985	0.000354965	-0.0921826	0.999881	-0.563373	0.413993	-0.846686	0.0870394	-1.57668	0.000127041	-1.18159	0.00612522	-1.62117	5.92198e-05
1	ENSG00000149328.15	GLB1L2	protein_coding	chr11	134331874	134378341	+	ENSG00000149328	galactosidase beta 1 like 2 [Source:HGNC Symbol;Acc:HGNC:25129]	-1.03699	0.00195939	-1.49404	1.01771e-06	-1.36945	1.09081e-05	-1.24232	5.71902e-05	-1.36628	4.43272e-06	-1.36733	3.19527e-06	-0.00137617	0.999881	-0.0421957	0.983942	-0.209235	0.681255	-0.662292	0.0517815	-0.650978	0.0545557	-0.688219	0.0362762
1	ENSG00000236824.2	BCYRN1	scRNA	chr2	47335315	47335514	+	ENSG00000236824	brain cytoplasmic RNA 1 [Source:HGNC Symbol;Acc:HGNC:1022]	-1.58975	0.00807597	-2.29627	2.38181e-05	-1.84905	0.00108784	-1.9423	0.00040468	-1.84893	0.000551455	-2.17375	2.87785e-05	-0.217107	0.999881	-0.461686	0.655681	-0.768859	0.265321	-1.59979	0.00304552	-1.66216	0.00187119	-1.9404	0.000152539
1	ENSG00000137337.16	MDC1	protein_coding	chr6	30699807	30717447	-	ENSG00000137337	mediator of DNA damage checkpoint 1 [Source:HGNC Symbol;Acc:HGNC:21163]	-0.879714	0.0302322	-1.05269	0.00470554	-0.920228	0.0174761	-1.08135	0.00318407	-1.37181	7.09617e-05	-1.03574	0.00311976	-0.230009	0.999881	-0.139271	0.884144	-0.423603	0.385934	-0.893655	0.016646	-0.829647	0.0271001	-1.10894	0.00152521
1	ENSG00000185924.7	RTN4RL1	protein_coding	chr17	1934677	2025334	-	ENSG00000185924	reticulon 4 receptor like 1 [Source:HGNC Symbol;Acc:HGNC:21329]	-0.96387	0.0175556	-1.23798	0.000797134	-1.14673	0.00254475	-1.30624	0.000324915	-1.44266	3.62935e-05	-1.1193	0.00148023	-0.0916333	0.999881	-0.123698	0.9026	-0.30289	0.579535	-0.797037	0.0398359	-0.750228	0.0539852	-0.971617	0.00734666
1	ENSG00000104738.18	MCM4	protein_coding	chr8	47960185	47978160	+	ENSG00000104738	minichromosome maintenance complex component 4 [Source:HGNC Symbol;Acc:HGNC:6947]	-0.747498	0.15452	-0.941569	0.0449282	-0.917551	0.0565667	-0.895655	0.0539175	-1.10186	0.0114289	-1.21218	0.00405578	0.029243	0.999881	-0.307279	0.727758	-0.561941	0.323098	-1.01127	0.0262151	-1.09084	0.0139048	-1.21815	0.00440087
1	ENSG00000111602.12	TIMELESS	protein_coding	chr12	56416363	56449426	-	ENSG00000111602	timeless circadian regulator [Source:HGNC Symbol;Acc:HGNC:11813]	-0.829366	0.0855758	-0.931024	0.0360831	-0.974971	0.0303304	-0.860923	0.0517943	-1.08352	0.00876168	-1.14773	0.00436711	-0.035778	0.999881	-0.264991	0.760983	-0.533871	0.324225	-1.04791	0.0135734	-1.10213	0.00826564	-1.30685	0.0010321
1	ENSG00000079616.14	KIF22	protein_coding	chr16	29790727	29805385	+	ENSG00000079616	kinesin family member 22 [Source:HGNC Symbol;Acc:HGNC:6391]	-0.907054	0.0665487	-1.18112	0.00788799	-1.03695	0.0250138	-1.11877	0.0116938	-1.42633	0.000590535	-1.27468	0.00203147	-0.110578	0.999881	-0.459953	0.537413	-0.814935	0.102857	-1.3754	0.00101306	-1.26094	0.00297363	-1.62145	5.14131e-05
1	ENSG00000102967.12	DHODH	protein_coding	chr16	72008588	72027664	+	ENSG00000102967	dihydroorotate dehydrogenase (quinone) [Source:HGNC Symbol;Acc:HGNC:2867]	-1.45325	1.85934e-08	-1.55474	4.40544e-10	-1.44379	8.72671e-09	-1.63402	2.49273e-11	-1.97165	1.68708e-16	-2.00371	4.77213e-17	0.00477784	0.999881	-0.216923	0.660282	-0.385771	0.233495	-0.756621	0.00337168	-0.649976	0.0138876	-0.811555	0.00116644
1	ENSG00000164087.8	POC1A	protein_coding	chr3	52075226	52154690	-	ENSG00000164087	POC1 centriolar protein A [Source:HGNC Symbol;Acc:HGNC:24488]	-0.742929	0.0688203	-0.91344	0.0137833	-0.794514	0.0404352	-0.813168	0.0292815	-1.10929	0.00132556	-1.10437	0.0011365	-0.106769	0.999881	-0.343326	0.591278	-0.723322	0.0725733	-1.51997	3.66639e-06	-1.36733	4.11237e-05	-1.63349	3.94202e-07
1	ENSG00000010292.13	NCAPD2	protein_coding	chr12	6493356	6531955	+	ENSG00000010292	non-SMC condensin I complex subunit D2 [Source:HGNC Symbol;Acc:HGNC:24305]	-0.875584	0.134075	-1.11461	0.0327414	-1.00467	0.0647977	-1.00826	0.053499	-1.35599	0.00495408	-1.42412	0.00252547	-0.0405716	0.999881	-0.248578	0.826793	-0.5782	0.379834	-1.12919	0.0274831	-1.19442	0.0170952	-1.4018	0.00339372
1	ENSG00000149503.13	INCENP	protein_coding	chr11	62123998	62153169	+	ENSG00000149503	inner centromere protein [Source:HGNC Symbol;Acc:HGNC:6058]	-0.803454	0.0670993	-1.04457	0.00818032	-0.951277	0.0198269	-0.976291	0.013352	-1.26784	0.000576275	-1.24271	0.000612006	-0.100485	0.999881	-0.2732	0.721834	-0.728612	0.100364	-1.20746	0.00121037	-1.19565	0.0013399	-1.47332	3.29635e-05
1	ENSG00000127586.17	CHTF18	protein_coding	chr16	788046	800737	+	ENSG00000127586	chromosome transmission fidelity factor 18 [Source:HGNC Symbol;Acc:HGNC:18435]	-0.861185	0.0572963	-1.01594	0.014344	-1.0142	0.0164845	-1.06711	0.00890374	-1.36273	0.000363123	-1.25074	0.000959696	-0.0745925	0.999881	-0.278511	0.728177	-0.577264	0.244718	-1.16932	0.00283164	-0.906894	0.0268532	-1.43917	0.000104149
1	ENSG00000167670.16	CHAF1A	protein_coding	chr19	4402640	4445018	+	ENSG00000167670	chromatin assembly factor 1 subunit A [Source:HGNC Symbol;Acc:HGNC:1910]	-0.816949	0.0498891	-1.09634	0.00351253	-1.04827	0.00641188	-1.04628	0.00518169	-1.29502	0.000235862	-1.203	0.000567359	0.00771672	0.999881	-0.182449	0.831862	-0.506344	0.280911	-1.11266	0.00215699	-1.05145	0.00397729	-1.36422	7.32571e-05
1	ENSG00000188486.4	H2AX	protein_coding	chr11	119093874	119095465	-	ENSG00000188486	H2A.X variant histone [Source:HGNC Symbol;Acc:HGNC:4739]	-0.942714	0.0149876	-1.07957	0.00256373	-1.08748	0.00281017	-0.948916	0.00860504	-1.40303	2.49067e-05	-1.24584	0.000172267	-0.0310483	0.999881	-0.25855	0.713319	-0.479989	0.286856	-0.968847	0.00608375	-0.929362	0.00865776	-1.07501	0.00152426
1	ENSG00000105486.14	LIG1	protein_coding	chr19	48115445	48170603	-	ENSG00000105486	DNA ligase 1 [Source:HGNC Symbol;Acc:HGNC:6598]	-0.750094	0.141902	-0.874046	0.059174	-0.874226	0.0650092	-0.870962	0.0557862	-1.03844	0.0153222	-1.05727	0.0116556	-0.0412945	0.999881	-0.362835	0.654314	-0.643808	0.224186	-1.30249	0.00187847	-1.11174	0.00971076	-1.39734	0.000576193
1	ENSG00000160957.15	RECQL4	protein_coding	chr8	144511288	144517845	-	ENSG00000160957	RecQ like helicase 4 [Source:HGNC Symbol;Acc:HGNC:9949]	-0.852603	0.0377499	-0.962522	0.0111597	-0.909237	0.019826	-0.846324	0.0270202	-1.10398	0.00192565	-1.0665	0.0023812	-0.0510109	0.999881	-0.2883	0.683522	-0.641559	0.137693	-1.20876	0.000606683	-1.01157	0.00533708	-1.31233	0.000122783
1	ENSG00000075702.19	WDR62	protein_coding	chr19	36054649	36105108	+	ENSG00000075702	WD repeat domain 62 [Source:HGNC Symbol;Acc:HGNC:24502]	-1.15626	0.0352859	-1.09737	0.0355928	-1.26606	0.014863	-1.25999	0.0126425	-1.56994	0.000938751	-1.35152	0.00434584	-0.180386	0.999881	-0.520164	0.536726	-0.908255	0.108699	-1.58559	0.000761664	-1.59817	0.000654331	-1.77978	8.82103e-05
1	ENSG00000160949.18	TONSL	protein_coding	chr8	144428775	144444440	-	ENSG00000160949	tonsoku like, DNA repair protein [Source:HGNC Symbol;Acc:HGNC:7801]	-1.09042	7.00934e-05	-1.09851	2.57002e-05	-1.06983	6.03338e-05	-1.10671	1.90791e-05	-1.46125	3.00233e-09	-1.26406	2.76996e-07	-0.00401942	0.999881	-0.291248	0.527303	-0.517946	0.0937571	-1.0015	7.71943e-05	-0.89611	0.000503412	-1.31936	4.34541e-08
1	ENSG00000162062.15	TEDC2	protein_coding	chr16	2460086	2464963	+	ENSG00000162062	tubulin epsilon and delta complex 2 [Source:HGNC Symbol;Acc:HGNC:25849]	-1.11886	0.0241493	-0.874466	0.0726783	-1.31097	0.0048339	-0.938115	0.047691	-1.47247	0.000662164	-1.46768	0.000557582	-0.111986	0.999881	-0.283598	0.758475	-0.403139	0.53018	-0.872935	0.0666407	-0.79298	0.100299	-1.13957	0.00926564
1	ENSG00000247796.3	MOCS2-DT	lncRNA	chr5	53109816	53127673	+	ENSG00000247796	MOCS2 divergent transcript [Source:HGNC Symbol;Acc:HGNC:27417]	-1.06777	0.0153477	-1.15925	0.0047852	-1.22879	0.00311486	-0.900041	0.0318612	-1.20867	0.00206133	-1.13507	0.00335549	-0.00762649	0.999881	-0.147212	0.88547	-0.127645	0.866255	-0.29436	0.591279	-0.181589	0.768283	-0.422812	0.373135
1	ENSG00000115457.10	IGFBP2	protein_coding	chr2	216632828	216664436	+	ENSG00000115457	insulin like growth factor binding protein 2 [Source:HGNC Symbol;Acc:HGNC:5471]	-1.74061	0.0187223	-3.16926	1.66083e-06	-3.03854	5.37577e-06	-4.14825	3.12077e-10	-4.45472	1.64214e-11	-4.59868	2.77936e-12	-0.0959727	0.999881	-0.0535043	0.999896	-0.0191068	0.999366	-0.469206	0.621257	-0.578572	0.510789	-0.718631	0.372155
1	ENSG00000196502.13	SULT1A1	protein_coding	chr16	28603944	28623625	-	ENSG00000196502	sulfotransferase family 1A member 1 [Source:HGNC Symbol;Acc:HGNC:11453]	-0.945253	0.00988024	-1.37245	3.36984e-05	-1.29324	0.000129853	-1.83694	1.04279e-08	-1.706	7.47942e-08	-2.03364	7.89269e-11	-0.193621	0.999881	-0.186193	0.799379	-0.0843317	0.903282	-0.591063	0.105856	-0.572104	0.117062	-0.653714	0.0599265
1	ENSG00000132182.12	NUP210	protein_coding	chr3	13316235	13420322	-	ENSG00000132182	nucleoporin 210 [Source:HGNC Symbol;Acc:HGNC:30052]	-0.917575	0.00188581	-1.24464	4.09636e-06	-1.17717	1.95081e-05	-1.67677	8.16003e-11	-1.90934	4.27141e-14	-1.87582	8.12287e-14	-0.0374379	0.999881	-0.160167	0.795214	-0.368113	0.30666	-0.911211	0.000742109	-0.946237	0.000398255	-1.19713	2.5679e-06
1	ENSG00000174669.12	SLC29A2	protein_coding	chr11	66362521	66372214	-	ENSG00000174669	solute carrier family 29 member 2 [Source:HGNC Symbol;Acc:HGNC:11004]	-0.690548	0.00187542	-1.02469	4.23982e-07	-1.11477	2.94606e-08	-1.62448	1.91105e-17	-1.67148	1.17895e-18	-1.53746	5.23403e-16	-0.00591224	0.999881	-0.103379	0.832071	-0.210781	0.474292	-0.752135	0.000158876	-0.516816	0.0150867	-0.872046	5.72809e-06
1	ENSG00000178035.13	IMPDH2	protein_coding	chr3	49024325	49029447	-	ENSG00000178035	inosine monophosphate dehydrogenase 2 [Source:HGNC Symbol;Acc:HGNC:6053]	-0.905207	0.00543519	-1.15458	0.000103346	-1.02199	0.000921568	-1.13848	0.000119089	-1.28505	6.20844e-06	-1.44271	1.99356e-07	0.188008	0.999881	0.0543474	0.96614	0.0103894	0.999366	-0.283993	0.488117	-0.249057	0.54701	-0.276013	0.481162
1	ENSG00000251669.6	FAM86EP	transcribed_unprocessed_pseudogene	chr4	3941760	3955432	-	ENSG00000251669	family with sequence similarity 86 member E, pseudogene [Source:HGNC Symbol;Acc:HGNC:28017]	-0.920768	0.0773204	-1.0141	0.0359101	-1.03133	0.0361435	-1.10801	0.0198032	-1.17414	0.0102382	-1.67471	0.000177555	0.111051	0.999881	0.0143235	0.999896	0.00615321	0.999366	-0.247822	0.687533	-0.227845	0.711885	-0.176377	0.784119
1	ENSG00000100304.13	TTLL12	protein_coding	chr22	43166622	43187134	-	ENSG00000100304	tubulin tyrosine ligase like 12 [Source:HGNC Symbol;Acc:HGNC:28974]	-1.08074	8.18763e-05	-1.3191	2.85814e-07	-1.30772	4.35715e-07	-1.38288	3.80845e-08	-1.49019	1.3336e-09	-1.52048	3.58069e-10	0.0918794	0.999881	-0.00809177	0.999896	-0.0567397	0.925862	-0.415569	0.179962	-0.455269	0.128496	-0.326445	0.309951
1	ENSG00000130204.13	TOMM40	protein_coding	chr19	44890569	44903689	+	ENSG00000130204	translocase of outer mitochondrial membrane 40 [Source:HGNC Symbol;Acc:HGNC:18001]	-1.01192	0.00103153	-1.07586	0.00021506	-1.10185	0.000178942	-1.11168	0.000108237	-1.51104	2.56575e-08	-1.53042	1.05647e-08	0.0817785	0.999881	0.00284727	0.999896	-0.0804564	0.894203	-0.439622	0.198467	-0.373275	0.292086	-0.288183	0.439165
1	ENSG00000090447.12	TFAP4	protein_coding	chr16	4257186	4273075	-	ENSG00000090447	transcription factor AP-4 [Source:HGNC Symbol;Acc:HGNC:11745]	-1.5441	0.00424193	-2.01014	4.84566e-05	-1.81244	0.000369412	-2.06169	2.48731e-05	-2.07743	1.31966e-05	-2.12384	5.95043e-06	0.250461	0.999881	-0.00912156	0.999896	-0.217419	0.812833	-0.589132	0.350059	-0.477065	0.469148	-0.561651	0.358527
1	ENSG00000141994.16	DUS3L	protein_coding	chr19	5784832	5791225	-	ENSG00000141994	dihydrouridine synthase 3 like [Source:HGNC Symbol;Acc:HGNC:26920]	-0.82677	0.00277729	-1.13346	7.09907e-06	-1.04756	5.21136e-05	-1.07106	2.09173e-05	-1.26086	1.97265e-07	-1.26756	1.09077e-07	0.288077	0.999881	0.0172138	0.999896	-0.121723	0.797319	-0.379854	0.214266	-0.439345	0.131601	-0.361619	0.230765
1	ENSG00000126602.11	TRAP1	protein_coding	chr16	3651639	3717553	-	ENSG00000126602	TNF receptor associated protein 1 [Source:HGNC Symbol;Acc:HGNC:16264]	-1.17824	0.00245248	-1.51492	2.2153e-05	-1.47414	5.34495e-05	-1.60943	4.90739e-06	-1.81176	9.88818e-08	-1.90105	1.26938e-08	0.282033	0.999881	0.198284	0.812295	-0.125272	0.860954	-0.631322	0.124012	-0.724986	0.0652353	-0.853873	0.0221738
1	ENSG00000135372.10	NAT10	protein_coding	chr11	34105617	34147670	+	ENSG00000135372	N-acetyltransferase 10 [Source:HGNC Symbol;Acc:HGNC:29830]	-0.922531	0.000790016	-1.01512	8.33039e-05	-1.0144	0.000113949	-1.04713	4.10991e-05	-1.19883	1.03444e-06	-1.28201	9.84008e-08	0.150269	0.999881	0.0513668	0.959931	-0.109651	0.821319	-0.536828	0.0581	-0.56943	0.039669	-0.657371	0.0128
1	ENSG00000183207.14	RUVBL2	protein_coding	chr19	48993562	49015970	+	ENSG00000183207	RuvB like AAA ATPase 2 [Source:HGNC Symbol;Acc:HGNC:10475]	-0.777191	0.0100003	-1.06798	8.446e-05	-1.03649	0.00018418	-1.01197	0.000202512	-1.31993	2.99374e-07	-1.43093	1.3849e-08	0.116895	0.999881	0.0762744	0.924199	-0.123426	0.808274	-0.567599	0.0564981	-0.599736	0.0392762	-0.66176	0.0183538
1	ENSG00000232445.2	EMSLR	lncRNA	chr7	101308270	101314800	+	ENSG00000232445	E2F1 mRNA stabilizing lncRNA [Source:HGNC Symbol;Acc:HGNC:54408]	-1.08738	0.0688063	-1.94994	0.000162821	-1.99278	0.000145234	-1.86613	0.00030586	-2.3908	1.32418e-06	-2.49957	2.743e-07	0.0692905	0.999881	0.0381539	0.999896	-0.220696	0.81513	-0.597038	0.360828	-0.643933	0.304771	-0.699168	0.245551
1	ENSG00000138030.13	KHK	protein_coding	chr2	27086747	27100762	+	ENSG00000138030	ketohexokinase [Source:HGNC Symbol;Acc:HGNC:6315]	-1.51479	0.000147506	-1.94438	2.41519e-07	-1.79421	2.24427e-06	-1.86817	5.56712e-07	-2.01393	3.36876e-08	-2.55363	1.88903e-12	0.0426223	0.999881	-0.239984	0.760983	-0.307389	0.586316	-1.11619	0.00288912	-1.0498	0.00536682	-1.14717	0.00171835
1	ENSG00000070814.22	TCOF1	protein_coding	chr5	150357629	150400308	+	ENSG00000070814	treacle ribosome biogenesis factor 1 [Source:HGNC Symbol;Acc:HGNC:11654]	-1.09301	0.0102644	-1.246	0.00161611	-1.17045	0.00389236	-1.28504	0.000958975	-1.67283	5.0492e-06	-1.66264	4.32104e-06	0.174824	0.999881	0.0100563	0.999896	-0.148416	0.840435	-0.563194	0.220097	-0.494793	0.293848	-0.605571	0.167968
1	ENSG00000073111.14	MCM2	protein_coding	chr3	127598410	127622436	+	ENSG00000073111	minichromosome maintenance complex component 2 [Source:HGNC Symbol;Acc:HGNC:6944]	-1.1275	0.0214448	-1.31516	0.00359801	-1.23656	0.00761944	-1.25504	0.0052865	-1.56106	0.000226018	-1.60421	0.000112563	0.116913	0.999881	-0.135209	0.913837	-0.413179	0.520102	-1.05768	0.0207165	-1.08549	0.0159703	-1.33674	0.00173211
1	ENSG00000159259.8	CHAF1B	protein_coding	chr21	36385392	36419015	+	ENSG00000159259	chromatin assembly factor 1 subunit B [Source:HGNC Symbol;Acc:HGNC:1911]	-1.04494	0.0241493	-1.03444	0.0179575	-1.01008	0.0240622	-1.07621	0.0123822	-1.47194	0.000230172	-1.48755	0.00015336	0.0988954	0.999881	-0.153055	0.891394	-0.523944	0.337313	-1.17486	0.00476488	-1.16191	0.0050953	-1.34663	0.000718458
1	ENSG00000166508.18	MCM7	protein_coding	chr7	100092728	100101940	-	ENSG00000166508	minichromosome maintenance complex component 7 [Source:HGNC Symbol;Acc:HGNC:6950]	-1.00425	0.0105446	-1.13808	0.00179469	-1.09479	0.0033445	-1.09125	0.00258119	-1.47488	1.39228e-05	-1.48801	8.49276e-06	0.0892136	0.999881	-0.230105	0.760983	-0.398682	0.419474	-0.896573	0.0153245	-0.824877	0.0269606	-1.00409	0.00451066
1	ENSG00000138028.17	CGREF1	protein_coding	chr2	27098889	27119128	-	ENSG00000138028	cell growth regulator with EF-hand domain 1 [Source:HGNC Symbol;Acc:HGNC:16962]	-0.796229	0.0499245	-1.41923	5.50131e-05	-1.34937	0.000172845	-1.53691	9.16494e-06	-1.86443	2.24097e-08	-2.2804	2.98529e-12	0.119055	0.999881	-0.229259	0.759613	-0.217231	0.710006	-0.744613	0.0513054	-0.656581	0.0915076	-0.902819	0.0114877
1	ENSG00000123416.15	TUBA1B	protein_coding	chr12	49127782	49131397	-	ENSG00000123416	tubulin alpha 1b [Source:HGNC Symbol;Acc:HGNC:18809]	-0.413066	0.374178	-0.616411	0.114853	-0.804938	0.0341199	-0.774789	0.0358426	-1.07616	0.00155338	-1.21608	0.000226644	0.0704432	0.999881	-0.232272	0.74949	-0.576689	0.173498	-1.11353	0.00109413	-1.22538	0.000247359	-1.38305	1.92743e-05
1	ENSG00000101447.15	FAM83D	protein_coding	chr20	38926312	38953106	+	ENSG00000101447	family with sequence similarity 83 member D [Source:HGNC Symbol;Acc:HGNC:16122]	-0.811984	0.255651	-1.03702	0.100948	-1.22252	0.0509743	-1.33317	0.0252852	-1.7023	0.00219137	-1.7554	0.00125487	-0.0342366	0.999881	-0.3919	0.735716	-0.803842	0.265573	-1.21356	0.0454762	-1.15481	0.0571795	-1.35808	0.0185169
1	ENSG00000237649.8	KIFC1	protein_coding	chr6	33391823	33409896	+	ENSG00000237649	kinesin family member C1 [Source:HGNC Symbol;Acc:HGNC:6389]	-0.745953	0.311537	-0.919022	0.15949	-1.11319	0.0835748	-1.15247	0.0601613	-1.63217	0.00376273	-1.53872	0.00569633	-0.0819832	0.999881	-0.319299	0.804109	-0.820756	0.256314	-1.46405	0.0122675	-1.45455	0.0123426	-1.75958	0.00144472
1	ENSG00000178999.13	AURKB	protein_coding	chr17	8204733	8210600	-	ENSG00000178999	aurora kinase B [Source:HGNC Symbol;Acc:HGNC:11390]	-0.914108	0.238252	-1.18106	0.0844616	-1.32927	0.052133	-1.36339	0.0379371	-1.77366	0.00371883	-1.96729	0.00090576	-0.0877992	0.999881	-0.444253	0.721834	-0.810875	0.314632	-1.58248	0.0126335	-1.46808	0.0216245	-1.92003	0.00133588
1	ENSG00000101057.16	MYBL2	protein_coding	chr20	43667019	43716495	+	ENSG00000101057	MYB proto-oncogene like 2 [Source:HGNC Symbol;Acc:HGNC:7548]	-0.865738	0.224555	-1.23765	0.0455041	-1.25322	0.0468614	-1.40531	0.0185807	-1.94218	0.000450612	-1.86495	0.000632857	0.00247488	0.999881	-0.214391	0.889991	-0.607784	0.446895	-1.33343	0.0260502	-1.40243	0.016872	-1.65255	0.00317612
1	ENSG00000117399.14	CDC20	protein_coding	chr1	43358981	43363203	+	ENSG00000117399	cell division cycle 20 [Source:HGNC Symbol;Acc:HGNC:1723]	-1.11697	0.148947	-1.37284	0.0482932	-1.37988	0.0517794	-1.47852	0.0289417	-2.16781	0.000479653	-2.31073	0.000139562	-0.0958542	0.999881	-0.419331	0.756018	-0.739729	0.396205	-1.32997	0.0543716	-1.35947	0.0460342	-1.60658	0.0129214
1	ENSG00000276043.5	UHRF1	protein_coding	chr19	4903080	4962154	+	ENSG00000276043	ubiquitin like with PHD and ring finger domains 1 [Source:HGNC Symbol;Acc:HGNC:12556]	-0.653144	0.353128	-0.826084	0.178988	-0.871486	0.163437	-0.990992	0.0884422	-1.41146	0.00788722	-1.503	0.00367547	-0.0443997	0.999881	-0.370398	0.73379	-0.572567	0.441115	-1.19408	0.0341562	-1.24647	0.0240613	-1.50465	0.00414049
1	ENSG00000177602.5	HASPIN	protein_coding	chr17	3723903	3726699	+	ENSG00000177602	histone H3 associated protein kinase [Source:HGNC Symbol;Acc:HGNC:19682]	-0.850665	0.193207	-1.25227	0.0272482	-0.824166	0.191614	-1.36	0.01396	-1.58929	0.0024124	-1.59683	0.00189287	-0.031922	0.999881	-0.314947	0.786782	-0.77769	0.244934	-1.12381	0.0486838	-1.1431	0.0419213	-1.20451	0.0276642
1	ENSG00000183763.9	TRAIP	protein_coding	chr3	49828601	49856574	-	ENSG00000183763	TRAF interacting protein [Source:HGNC Symbol;Acc:HGNC:30764]	-0.802466	0.116019	-0.839583	0.0766222	-0.757539	0.126845	-1.08316	0.0159153	-1.0707	0.0136978	-1.22947	0.00335482	-0.143045	0.999881	-0.481302	0.509238	-0.875826	0.0726952	-1.38508	0.000908362	-1.27923	0.00246415	-1.54267	0.000128761
1	ENSG00000186193.9	SAPCD2	protein_coding	chr9	137062127	137070557	-	ENSG00000186193	suppressor APC domain containing 2 [Source:HGNC Symbol;Acc:HGNC:28055]	-1.33275	1.78516e-07	-1.57778	1.24899e-10	-1.61516	4.48633e-11	-2.07288	1.45868e-18	-2.35131	4.79263e-24	-2.41143	1.22914e-25	0.0720506	0.999881	-0.256993	0.579275	-0.469204	0.123429	-0.860925	0.000582192	-0.92244	0.000184293	-0.959631	7.22002e-05
1	ENSG00000161692.18	DBF4B	protein_coding	chr17	44708608	44752264	+	ENSG00000161692	DBF4 zinc finger B [Source:HGNC Symbol;Acc:HGNC:17883]	-0.744657	0.161205	-0.737501	0.137486	-0.927482	0.0563277	-0.983959	0.034118	-1.23123	0.00456667	-1.42781	0.000669736	-0.122937	0.999881	-0.398177	0.625541	-0.752178	0.153161	-1.28639	0.00321318	-1.26981	0.0035954	-1.49384	0.000344914
1	ENSG00000163918.12	RFC4	protein_coding	chr3	186789880	186807058	-	ENSG00000163918	replication factor C subunit 4 [Source:HGNC Symbol;Acc:HGNC:9972]	-0.667092	0.205363	-0.757634	0.113235	-0.812823	0.0919467	-0.985497	0.0284149	-1.05715	0.0137989	-1.25315	0.00236147	-0.0394074	0.999881	-0.422115	0.581927	-0.634149	0.234784	-1.03592	0.0189838	-1.10938	0.0102793	-1.22965	0.00320609
1	ENSG00000131351.15	HAUS8	protein_coding	chr19	17049729	17075625	-	ENSG00000131351	HAUS augmin like complex subunit 8 [Source:HGNC Symbol;Acc:HGNC:30532]	-0.747911	0.0851192	-0.81372	0.0435364	-0.794335	0.0542778	-0.775518	0.0519133	-1.17973	0.00122266	-1.14221	0.00148127	-0.097158	0.999881	-0.350448	0.606732	-0.674598	0.121849	-1.09959	0.00269733	-1.10676	0.00242209	-1.2638	0.000317401
1	ENSG00000187741.15	FANCA	protein_coding	chr16	89737549	89816657	-	ENSG00000187741	FA complementation group A [Source:HGNC Symbol;Acc:HGNC:3582]	-0.806342	0.146118	-0.815008	0.114863	-0.851712	0.104776	-0.909372	0.0673346	-1.36266	0.0026152	-1.38363	0.00182599	-0.220146	0.999881	-0.585605	0.431437	-0.855445	0.113037	-1.48298	0.000956863	-1.44088	0.00138016	-1.80318	2.49514e-05
1	ENSG00000146670.10	CDCA5	protein_coding	chr11	65066300	65084164	-	ENSG00000146670	cell division cycle associated 5 [Source:HGNC Symbol;Acc:HGNC:14626]	-0.929987	0.162307	-1.17487	0.0479915	-1.15858	0.0568358	-1.08428	0.0669805	-1.66465	0.00194246	-1.66445	0.0016111	-0.0419742	0.999881	-0.391798	0.724437	-0.779737	0.263928	-1.49026	0.00730134	-1.36219	0.0152394	-1.60214	0.00281297
1	ENSG00000221829.10	FANCG	protein_coding	chr9	35073835	35079942	-	ENSG00000221829	FA complementation group G [Source:HGNC Symbol;Acc:HGNC:3588]	-0.576608	0.289712	-0.66187	0.178038	-0.657881	0.194827	-0.666059	0.166303	-1.03426	0.0163231	-1.03849	0.0139091	-0.0178652	0.999881	-0.27627	0.757082	-0.54763	0.325731	-1.14828	0.0076922	-1.03594	0.0175633	-1.32782	0.00121993
1	ENSG00000100297.16	MCM5	protein_coding	chr22	35400134	35425431	+	ENSG00000100297	minichromosome maintenance complex component 5 [Source:HGNC Symbol;Acc:HGNC:6948]	-0.768286	0.0976536	-0.984485	0.0179959	-0.96259	0.0239422	-0.961262	0.0199203	-1.40487	0.00021834	-1.41253	0.000156977	-0.000215138	0.999881	-0.263089	0.749975	-0.537368	0.292334	-1.17986	0.00263145	-1.22662	0.0015909	-1.45108	9.34012e-05
1	ENSG00000166851.15	PLK1	protein_coding	chr16	23677656	23690367	+	ENSG00000166851	polo like kinase 1 [Source:HGNC Symbol;Acc:HGNC:9077]	-1.04702	0.130126	-1.32327	0.0326967	-1.31183	0.0384467	-1.3927	0.0216411	-1.89644	0.000738734	-1.78478	0.00132151	-0.0622669	0.999881	-0.32559	0.803172	-0.834951	0.255212	-1.49977	0.0113617	-1.61952	0.00518899	-1.85221	0.000885605
1	ENSG00000085999.13	RAD54L	protein_coding	chr1	46246461	46278480	+	ENSG00000085999	RAD54 like [Source:HGNC Symbol;Acc:HGNC:9826]	-1.07676	0.148941	-1.39764	0.0353728	-1.39941	0.0390456	-1.3622	0.0380651	-1.90442	0.00171335	-1.96496	0.00094634	0.0125671	0.999881	-0.37308	0.780629	-0.708352	0.397887	-1.38485	0.0337303	-1.31916	0.0433896	-1.63426	0.00781525
1	ENSG00000142945.13	KIF2C	protein_coding	chr1	44739818	44767767	+	ENSG00000142945	kinesin family member 2C [Source:HGNC Symbol;Acc:HGNC:6393]	-0.89114	0.242947	-1.20306	0.0718691	-1.1824	0.0849103	-1.25907	0.0531569	-1.58213	0.00930616	-1.67307	0.00474741	-0.00147679	0.999881	-0.350292	0.795997	-0.800913	0.312603	-1.49578	0.0176594	-1.4236	0.0239741	-1.7218	0.00403529
1	ENSG00000100714.17	MTHFD1	protein_coding	chr14	64388031	64463457	+	ENSG00000100714	methylenetetrahydrofolate dehydrogenase, cyclohydrolase and formyltetrahydrofolate synthetase 1 [Source:HGNC Symbol;Acc:HGNC:7432]	-0.63417	0.0764117	-0.83422	0.00931373	-0.745612	0.0252867	-0.768311	0.0167561	-1.02188	0.000632277	-1.14684	8.01838e-05	-0.0875659	0.999881	-0.339146	0.523696	-0.61014	0.0864957	-1.04941	0.000443667	-1.05877	0.00036473	-1.17638	4.53478e-05
1	ENSG00000111665.12	CDCA3	protein_coding	chr12	6844793	6851292	-	ENSG00000111665	cell division cycle associated 3 [Source:HGNC Symbol;Acc:HGNC:14624]	-1.25264	0.0789005	-1.38894	0.0350139	-1.39664	0.0377194	-1.36143	0.0366195	-1.90443	0.00151554	-2.03258	0.000523896	-0.191431	0.999881	-0.625976	0.567143	-1.05704	0.152331	-1.66384	0.0075105	-1.59321	0.0106637	-1.92705	0.00115714
1	ENSG00000089685.15	BIRC5	protein_coding	chr17	78214186	78225636	+	ENSG00000089685	baculoviral IAP repeat containing 5 [Source:HGNC Symbol;Acc:HGNC:593]	-0.9857	0.18124	-1.26962	0.052087	-1.19048	0.0784273	-1.23009	0.0567888	-1.75865	0.00300538	-1.97131	0.000599052	-0.10618	0.999881	-0.545908	0.627538	-0.935201	0.2104	-1.50153	0.0156271	-1.48797	0.0158686	-1.71462	0.00376713
1	ENSG00000134690.11	CDCA8	protein_coding	chr1	37692481	37709719	+	ENSG00000134690	cell division cycle associated 8 [Source:HGNC Symbol;Acc:HGNC:14629]	-0.834496	0.187072	-1.03437	0.0672053	-1.02843	0.0752073	-0.960745	0.0875952	-1.3994	0.00629622	-1.53156	0.00207967	-0.103783	0.999881	-0.528851	0.56268	-0.94026	0.122347	-1.46049	0.0047169	-1.44881	0.00489018	-1.66118	0.000789797
1	ENSG00000111206.13	FOXM1	protein_coding	chr12	2857680	2877174	-	ENSG00000111206	forkhead box M1 [Source:HGNC Symbol;Acc:HGNC:3818]	-0.904487	0.215747	-1.11266	0.0882941	-1.12785	0.0901703	-1.21043	0.0549987	-1.71024	0.00321043	-1.40697	0.0160584	-0.0868593	0.999881	-0.21637	0.892072	-0.675576	0.398869	-1.3197	0.0339701	-1.60184	0.00680872	-1.77586	0.00190643
1	ENSG00000013810.21	TACC3	protein_coding	chr4	1712858	1745171	+	ENSG00000013810	transforming acidic coiled-coil containing protein 3 [Source:HGNC Symbol;Acc:HGNC:11524]	-1.05009	0.0550445	-1.33628	0.00701682	-1.31887	0.00903849	-1.30889	0.00788109	-1.86547	4.25094e-05	-1.63257	0.000332391	0.0150471	0.999881	-0.246625	0.823193	-0.653488	0.288862	-1.24967	0.0104347	-1.32462	0.00570987	-1.59292	0.000482731
1	ENSG00000137135.18	ARHGEF39	protein_coding	chr9	35658875	35675866	-	ENSG00000137135	Rho guanine nucleotide exchange factor 39 [Source:HGNC Symbol;Acc:HGNC:25909]	-0.992359	0.0924092	-1.19814	0.0253866	-1.19568	0.0290964	-1.21888	0.0208879	-1.6994	0.000520269	-1.67841	0.00049813	-0.186279	0.999881	-0.430386	0.653434	-0.85128	0.160948	-1.42024	0.00494942	-1.45563	0.00366212	-1.74604	0.000259265
1	ENSG00000178921.14	PFAS	protein_coding	chr17	8247618	8270491	+	ENSG00000178921	phosphoribosylformylglycinamidine synthase [Source:HGNC Symbol;Acc:HGNC:8863]	-1.19822	0.000506719	-1.38267	1.85107e-05	-1.49638	3.81883e-06	-1.39282	1.35236e-05	-2.05449	1.3213e-11	-1.93265	1.43032e-10	0.133655	0.999881	-0.0911234	0.924199	-0.330856	0.483158	-0.739801	0.0343777	-0.691461	0.0495428	-0.989823	0.00209852
1	ENSG00000062822.16	POLD1	protein_coding	chr19	50384204	50418018	+	ENSG00000062822	DNA polymerase delta 1, catalytic subunit [Source:HGNC Symbol;Acc:HGNC:9175]	-0.830282	0.0828195	-0.924888	0.0361749	-0.893277	0.0492544	-0.920439	0.0347176	-1.3171	0.00100901	-1.31866	0.000800935	0.0295797	0.999881	-0.217154	0.818499	-0.448739	0.430062	-1.13191	0.00636535	-1.0008	0.0177406	-1.45588	0.000179048
1	ENSG00000167513.9	CDT1	protein_coding	chr16	88803789	88809258	+	ENSG00000167513	chromatin licensing and DNA replication factor 1 [Source:HGNC Symbol;Acc:HGNC:24576]	-1.06889	0.0666658	-1.42181	0.0065234	-1.21517	0.0261411	-1.25309	0.0173364	-1.81535	0.000186518	-1.77731	0.000206063	0.0185911	0.999881	-0.273574	0.812295	-0.470995	0.522793	-1.18918	0.0239635	-1.06738	0.0460342	-1.38136	0.00560163
1	ENSG00000132780.17	NASP	protein_coding	chr1	45583846	45618904	+	ENSG00000132780	nuclear autoantigenic sperm protein [Source:HGNC Symbol;Acc:HGNC:7644]	-0.864407	0.100263	-1.214	0.00909058	-1.11803	0.0201369	-1.3632	0.00255352	-1.42565	0.00107103	-1.54496	0.000274216	0.0906264	0.999881	-0.072277	0.973154	-0.384834	0.563829	-0.756787	0.134747	-0.815303	0.0976626	-1.21378	0.00622399
1	ENSG00000204856.12	FAM216A	protein_coding	chr12	110468415	110490385	+	ENSG00000204856	family with sequence similarity 216 member A [Source:HGNC Symbol;Acc:HGNC:30180]	-1.26438	0.00593656	-1.35409	0.00172159	-1.42846	0.0010381	-1.68772	5.12448e-05	-1.7186	2.21247e-05	-2.10637	8.70883e-08	0.0686814	0.999881	-0.135709	0.909761	-0.179424	0.818481	-0.519313	0.326337	-0.483044	0.362869	-0.656762	0.171574
1	ENSG00000267698.2	ENSG00000267698	lncRNA	chr19	36014493	36045972	+	ENSG00000267698		-0.929404	0.275973	-2.8794	0.000237678	-1.98737	0.00852165	-1.39008	0.0614225	-2.01681	0.00481051	-1.54658	0.0268353	-0.845247	0.999881	-1.17105	0.185499	-1.30612	0.0791094	-1.48043	0.0306868	-1.86918	0.00460811	-1.39503	0.0381932
1	ENSG00000103534.17	TMC5	protein_coding	chr16	19410496	19499113	+	ENSG00000103534	transmembrane channel like 5 [Source:HGNC Symbol;Acc:HGNC:22999]	-0.917947	0.0614344	-1.31079	0.00275912	-1.31682	0.0031067	-1.38381	0.00128969	-1.27577	0.00238687	-1.23782	0.00279489	-0.535782	0.999881	-0.756196	0.311349	-0.469683	0.509607	-0.40998	0.547654	-0.949562	0.0825028	-0.742327	0.187951
1	ENSG00000196542.9	SPTSSB	protein_coding	chr3	161344798	161372880	-	ENSG00000196542	serine palmitoyltransferase small subunit B [Source:HGNC Symbol;Acc:HGNC:24045]	-1.15638	0.294156	-3.47061	5.34594e-05	-2.84187	0.00147698	-2.92315	0.000747864	-3.82459	3.90769e-06	-2.98486	0.000300463	-0.186036	0.999881	-0.310514	0.893535	-0.294005	0.860545	-0.357031	0.806176	-0.6966	0.553843	-0.619371	0.596964
1	ENSG00000157470.12	FAM81A	protein_coding	chr15	59372693	59523555	+	ENSG00000157470	family with sequence similarity 81 member A [Source:HGNC Symbol;Acc:HGNC:28379]	-0.697371	0.126188	-1.20036	0.00226953	-1.13885	0.00463506	-1.61263	2.03637e-05	-1.77173	1.46349e-06	-2.09343	6.85831e-09	-0.379281	0.999881	-0.35401	0.626824	-0.28276	0.639697	-0.379325	0.467215	-0.443933	0.361578	-0.277943	0.602093
1	ENSG00000186204.15	CYP4F12	protein_coding	chr19	15673018	15697174	+	ENSG00000186204	cytochrome P450 family 4 subfamily F member 12 [Source:HGNC Symbol;Acc:HGNC:18857]	-2.46957	0.0497447	-2.44609	0.0394688	-2.71342	0.023299	-3.26058	0.00460587	-3.17664	0.00426566	-2.55606	0.0205877	-1.78734	0.847112	-1.74939	0.310263	-2.10546	0.129718	-2.49657	0.0506519	-2.34974	0.063727	-1.67723	0.201496
1	ENSG00000286138.2	ENSG00000286138	lncRNA	chr19	7943967	7949600	+	ENSG00000286138		-2.32304	0.0472817	-2.98665	0.0114876	-2.37478	0.0346508	-2.25369	0.0386354	-4.25277	0.0037994	-2.74615	0.0108193	-0.266973	0.999881	-0.12373	0.977078	-0.28844	0.854361	-0.458615	0.71767	-0.588605	0.613297	-0.164908	0.917441
1	ENSG00000272189.1	ENSG00000272189	lncRNA	chr6	136550661	136552554	+	ENSG00000272189		-0.700282	0.231267	-2.19958	7.57532e-06	-1.13164	0.0280812	-2.10753	1.64222e-05	-2.73338	3.35219e-08	-3.28494	1.80573e-10	0.089202	0.999881	-0.148045	0.906289	-0.606975	0.302313	-0.316139	0.631035	-0.657393	0.214211	-0.305289	0.625806
1	ENSG00000145365.11	TIFA	protein_coding	chr4	112274537	112285904	-	ENSG00000145365	TRAF interacting protein with forkhead associated domain [Source:HGNC Symbol;Acc:HGNC:19075]	-0.264663	0.651318	-0.513943	0.249095	-0.0989493	0.893265	-0.40929	0.373675	-0.205157	0.692323	-0.478125	0.249425	-0.53982	0.928492	-1.22294	0.00212909	-1.28651	0.000596672	-1.3757	0.000124963	-1.61867	3.24522e-06	-1.45963	3.06746e-05
1	ENSG00000223813.4	ENSG00000223813	lncRNA	chr7	29514224	29563691	-	ENSG00000223813		-0.548747	0.485911	-1.49042	0.0151405	-0.579206	0.42966	-0.795554	0.220163	-1.10852	0.064602	-1.31556	0.0230383	-0.403891	0.999881	-1.39483	0.0291935	-1.86071	0.000944561	-1.45849	0.00885978	-2.58286	1.51617e-06	-1.67781	0.00175068
1	ENSG00000143942.5	CHAC2	protein_coding	chr2	53767804	53775196	+	ENSG00000143942	ChaC glutathione specific gamma-glutamylcyclotransferase 2 [Source:HGNC Symbol;Acc:HGNC:32363]	-0.666986	0.0346974	-0.609282	0.0438612	-1.08703	0.000113949	-1.33536	6.95401e-07	-1.31389	6.15652e-07	-1.53675	2.25128e-09	-0.104911	0.999881	-0.537329	0.158536	-0.843455	0.00431706	-0.71509	0.0145082	-1.00833	0.000232049	-0.920182	0.000773793
1	ENSG00000148459.16	PDSS1	protein_coding	chr10	26697701	26746798	+	ENSG00000148459	decaprenyl diphosphate synthase subunit 1 [Source:HGNC Symbol;Acc:HGNC:17759]	-0.723165	0.048398	-1.02144	0.00184358	-1.21845	0.000171548	-1.25503	7.31892e-05	-1.49756	7.79386e-07	-1.57173	1.31104e-07	0.0245504	0.999881	-0.285377	0.638142	-0.593059	0.11846	-0.60507	0.0879353	-0.705154	0.0375365	-0.666936	0.0478979
1	ENSG00000133119.13	RFC3	protein_coding	chr13	33818069	33966558	+	ENSG00000133119	replication factor C subunit 3 [Source:HGNC Symbol;Acc:HGNC:9971]	-0.81401	0.179557	-1.0151	0.0607142	-1.21489	0.0229897	-1.22341	0.0179883	-1.52924	0.0016097	-1.62291	0.000601187	0.0180582	0.999881	-0.635385	0.427195	-0.893944	0.127504	-1.19138	0.0205557	-1.27485	0.0112837	-1.2428	0.0124844
1	ENSG00000164109.14	MAD2L1	protein_coding	chr4	120055623	120066858	-	ENSG00000164109	mitotic arrest deficient 2 like 1 [Source:HGNC Symbol;Acc:HGNC:6763]	-0.895783	0.203233	-1.09501	0.0820289	-1.40721	0.0219891	-1.307	0.0298789	-1.56371	0.00563495	-1.69804	0.0020064	0.00828433	0.999881	-0.724105	0.434033	-1.12087	0.0891112	-1.42161	0.0156172	-1.56758	0.00616583	-1.468	0.0100655
1	ENSG00000058804.12	NDC1	protein_coding	chr1	53765478	53838463	-	ENSG00000058804	NDC1 transmembrane nucleoporin [Source:HGNC Symbol;Acc:HGNC:25525]	-0.692881	0.108488	-0.917208	0.0171698	-0.885456	0.0249809	-1.07126	0.00399499	-1.28746	0.000256984	-1.40212	4.49402e-05	-0.0253563	0.999881	-0.609068	0.24406	-0.9462	0.0163405	-1.14264	0.00152841	-1.16909	0.00108929	-1.12651	0.00149289
1	ENSG00000128944.14	KNSTRN	protein_coding	chr15	40382721	40394288	+	ENSG00000128944	kinetochore localized astrin (SPAG5) binding protein [Source:HGNC Symbol;Acc:HGNC:30767]	-0.662945	0.0703012	-0.777274	0.0203767	-0.828084	0.0143468	-0.930745	0.0039091	-1.00571	0.00114183	-1.18064	7.89324e-05	-0.131422	0.999881	-0.5862	0.173572	-1.039	0.00118287	-1.29007	1.47328e-05	-1.36301	3.51377e-06	-1.39676	1.59529e-06
1	ENSG00000132646.11	PCNA	protein_coding	chr20	5114953	5126626	-	ENSG00000132646	proliferating cell nuclear antigen [Source:HGNC Symbol;Acc:HGNC:8729]	-0.731768	0.155081	-0.813814	0.0836076	-0.802411	0.0963167	-1.00344	0.0247778	-1.08011	0.0114228	-1.16157	0.00504739	-0.163946	0.999881	-0.70083	0.250118	-0.955285	0.0444629	-1.13577	0.00869501	-1.18137	0.00561099	-1.24256	0.00282277
1	ENSG00000226887.8	ERVMER34-1	protein_coding	chr4	52722618	52751586	-	ENSG00000226887	endogenous retrovirus group MER34 member 1, envelope [Source:HGNC Symbol;Acc:HGNC:42970]	-0.915887	0.107721	-1.35884	0.0065234	-1.33052	0.00904641	-1.53627	0.00153402	-1.8093	9.00175e-05	-1.99762	9.38477e-06	-0.114069	0.999881	-0.294383	0.787596	-0.404753	0.591291	-0.431475	0.531686	-0.520656	0.416637	-0.476345	0.456995
1	ENSG00000075131.10	TIPIN	protein_coding	chr15	66336191	66386746	-	ENSG00000075131	TIMELESS interacting protein [Source:HGNC Symbol;Acc:HGNC:30750]	-0.73131	0.0411384	-0.781578	0.0191354	-1.01813	0.00187521	-1.2706	4.10991e-05	-1.19251	8.48005e-05	-1.32777	7.272e-06	-0.145041	0.999881	-0.650833	0.10849	-0.986625	0.00212583	-1.01178	0.00100658	-1.11672	0.000215239	-1.24956	1.97774e-05
1	ENSG00000112312.10	GMNN	protein_coding	chr6	24774931	24786099	+	ENSG00000112312	geminin DNA replication inhibitor [Source:HGNC Symbol;Acc:HGNC:17493]	-0.71931	0.244723	-0.878562	0.111877	-1.14031	0.0340658	-1.15632	0.02582	-1.27504	0.00977158	-1.36	0.00460095	-0.204619	0.999881	-0.751018	0.307303	-1.0144	0.071505	-1.25641	0.0129637	-1.16878	0.0217059	-1.30203	0.00794971
1	ENSG00000145604.17	SKP2	protein_coding	chr5	36151989	36196849	+	ENSG00000145604	S-phase kinase associated protein 2 [Source:HGNC Symbol;Acc:HGNC:10901]	-0.725075	0.274336	-0.683622	0.274696	-0.748443	0.236338	-1.05993	0.0590568	-1.12928	0.0358414	-1.23688	0.0172805	-0.154537	0.999881	-0.678138	0.421679	-1.06158	0.0768726	-1.22217	0.0258511	-1.28135	0.0171376	-1.63954	0.00119345
1	ENSG00000146410.12	MTFR2	protein_coding	chr6	136231024	136250335	-	ENSG00000146410	mitochondrial fission regulator 2 [Source:HGNC Symbol;Acc:HGNC:21115]	-0.887413	0.0549383	-0.805621	0.068902	-1.07046	0.0128642	-1.02564	0.0147259	-1.25657	0.00151418	-1.40897	0.000251781	-0.0980071	0.999881	-0.715208	0.195916	-1.10467	0.00932654	-1.44433	0.000173434	-1.42545	0.000213867	-1.64445	9.80395e-06
1	ENSG00000077152.11	UBE2T	protein_coding	chr1	202331657	202341980	-	ENSG00000077152	ubiquitin conjugating enzyme E2 T [Source:HGNC Symbol;Acc:HGNC:25009]	-0.843934	0.097658	-0.93497	0.0466425	-0.934312	0.0514709	-0.993373	0.0302529	-1.29273	0.00242965	-1.30471	0.00181543	-0.163893	0.999881	-0.758308	0.20823	-1.00162	0.0362311	-1.30668	0.0022781	-1.29357	0.00248518	-1.4692	0.000357351
1	ENSG00000151503.14	NCAPD3	protein_coding	chr11	134150113	134225504	-	ENSG00000151503	non-SMC condensin II complex subunit D3 [Source:HGNC Symbol;Acc:HGNC:28952]	-0.72291	0.238252	-0.876829	0.109697	-0.950415	0.0851244	-0.989535	0.0599376	-1.21181	0.0138843	-1.18514	0.0144565	-0.104125	0.999881	-0.65224	0.40571	-0.896607	0.121382	-1.16851	0.0220892	-1.0682	0.0385345	-1.30401	0.00741838
1	ENSG00000167900.12	TK1	protein_coding	chr17	78174091	78187233	-	ENSG00000167900	thymidine kinase 1 [Source:HGNC Symbol;Acc:HGNC:11830]	-0.629944	0.352561	-0.694797	0.255228	-0.693737	0.272088	-0.725816	0.218837	-1.24684	0.0160412	-1.45801	0.00341775	-0.220971	0.999881	-0.658094	0.427896	-0.89371	0.146037	-1.51538	0.00298502	-1.34437	0.00975201	-1.65715	0.00077133
1	ENSG00000094804.12	CDC6	protein_coding	chr17	40287879	40304657	+	ENSG00000094804	cell division cycle 6 [Source:HGNC Symbol;Acc:HGNC:1744]	-0.660635	0.299468	-0.836063	0.136616	-0.961459	0.0854857	-1.05847	0.045081	-1.48826	0.00219101	-1.6638	0.000421265	-0.187179	0.999881	-0.711332	0.35251	-0.994285	0.0811295	-1.49578	0.00232632	-1.55614	0.00138016	-1.74943	0.000192889
1	ENSG00000171848.16	RRM2	protein_coding	chr2	10120698	10211725	+	ENSG00000171848	ribonucleotide reductase regulatory subunit M2 [Source:HGNC Symbol;Acc:HGNC:10452]	-0.823704	0.230381	-1.01484	0.0974537	-1.01381	0.106309	-1.12734	0.0557674	-1.67988	0.00180087	-1.8417	0.000432088	-0.33836	0.999881	-0.78259	0.358194	-1.07661	0.0910182	-1.52923	0.00580915	-1.56651	0.00429848	-1.8183	0.000546214
1	ENSG00000093009.11	CDC45	protein_coding	chr22	19479457	19520612	+	ENSG00000093009	cell division cycle 45 [Source:HGNC Symbol;Acc:HGNC:1739]	-0.90996	0.208275	-1.27419	0.0437628	-1.13311	0.0857557	-1.07461	0.0927279	-1.76525	0.0020681	-1.91388	0.000603626	-0.161734	0.999881	-0.518218	0.638181	-0.823303	0.268825	-1.4379	0.0174813	-1.39122	0.0210914	-1.69633	0.00302308
1	ENSG00000071539.14	TRIP13	protein_coding	chr5	892884	919357	+	ENSG00000071539	thyroid hormone receptor interactor 13 [Source:HGNC Symbol;Acc:HGNC:12307]	-0.778343	0.196282	-0.992064	0.0635245	-1.10823	0.0383109	-1.12738	0.0287514	-1.54948	0.00114589	-1.64626	0.000402367	-0.0256681	0.999881	-0.544129	0.517065	-0.968838	0.0853804	-1.516	0.00166426	-1.49831	0.00185303	-1.64552	0.000413421
1	ENSG00000076003.5	MCM6	protein_coding	chr2	135839626	135876443	-	ENSG00000076003	minichromosome maintenance complex component 6 [Source:HGNC Symbol;Acc:HGNC:6949]	-0.63635	0.324342	-0.853796	0.127668	-0.85178	0.138447	-0.993721	0.0626818	-1.27487	0.0102908	-1.4334	0.00282905	-0.0409437	0.999881	-0.46315	0.615314	-0.757769	0.220645	-1.19077	0.0209768	-1.20378	0.0182132	-1.39496	0.00428595
1	ENSG00000131153.9	GINS2	protein_coding	chr16	85676198	85690073	-	ENSG00000131153	GINS complex subunit 2 [Source:HGNC Symbol;Acc:HGNC:24575]	-0.799093	0.265647	-1.11442	0.0745335	-1.10735	0.0839776	-1.19126	0.0496917	-1.74079	0.00176191	-1.9377	0.000339449	-0.0645866	0.999881	-0.561716	0.583488	-0.730809	0.32662	-1.1934	0.0503157	-1.19917	0.0466558	-1.33912	0.0207251
1	ENSG00000175063.17	UBE2C	protein_coding	chr20	45812576	45816957	+	ENSG00000175063	ubiquitin conjugating enzyme E2 C [Source:HGNC Symbol;Acc:HGNC:15937]	-0.698474	0.308138	-0.991676	0.0929974	-0.93919	0.12443	-0.984303	0.0897543	-1.43258	0.0066368	-1.63172	0.00137901	-0.136255	0.999881	-0.655915	0.453307	-0.945415	0.134787	-1.34914	0.0133381	-1.33286	0.0139947	-1.51356	0.00371088
1	ENSG00000164045.12	CDC25A	protein_coding	chr3	48157146	48188417	-	ENSG00000164045	cell division cycle 25A [Source:HGNC Symbol;Acc:HGNC:1725]	-0.932776	0.0196205	-1.12582	0.0021056	-1.02767	0.00652495	-1.20138	0.00081994	-1.82755	4.74884e-08	-1.82514	3.09752e-08	-0.18579	0.999881	-0.810729	0.0688815	-0.896728	0.022104	-1.39671	4.31003e-05	-1.57612	2.36127e-06	-1.55336	2.89247e-06
1	ENSG00000127564.17	PKMYT1	protein_coding	chr16	2968024	2980479	-	ENSG00000127564	protein kinase, membrane associated tyrosine/threonine 1 [Source:HGNC Symbol;Acc:HGNC:29650]	-1.03734	0.0218278	-1.03099	0.0156462	-1.14657	0.00727053	-1.28711	0.0015889	-2.14144	1.22655e-08	-2.1143	1.27038e-08	-0.172987	0.999881	-0.649849	0.269574	-0.950407	0.0334164	-1.49119	0.000118432	-1.32567	0.000781351	-1.69051	6.46922e-06
1	ENSG00000129195.16	PIMREG	protein_coding	chr17	6444441	6451469	+	ENSG00000129195	PICALM interacting mitotic regulator [Source:HGNC Symbol;Acc:HGNC:25483]	-0.751949	0.325512	-0.915641	0.176252	-1.08765	0.104517	-1.08366	0.0915594	-1.83908	0.0013987	-1.53976	0.00760762	-0.145127	0.999881	-0.488768	0.662382	-0.866093	0.237797	-1.54914	0.00929589	-1.53426	0.00966486	-1.70994	0.00279237
1	ENSG00000100479.13	POLE2	protein_coding	chr14	49643555	49688422	-	ENSG00000100479	DNA polymerase epsilon 2, accessory subunit [Source:HGNC Symbol;Acc:HGNC:9178]	-0.617544	0.390217	-0.57072	0.396804	-0.867542	0.167674	-1.09981	0.0552968	-1.23624	0.0233859	-1.40249	0.00760849	-0.227464	0.999881	-0.753781	0.363375	-1.14316	0.0580472	-1.5537	0.00359179	-1.66496	0.00151006	-1.72681	0.00076859
1	ENSG00000100526.21	CDKN3	protein_coding	chr14	54396849	54420218	+	ENSG00000100526	cyclin dependent kinase inhibitor 3 [Source:HGNC Symbol;Acc:HGNC:1791]	-0.93067	0.209169	-1.06281	0.113555	-1.54141	0.0160912	-1.59229	0.0100367	-1.75101	0.00298285	-1.87224	0.00110916	-0.135905	0.999881	-0.633341	0.546461	-1.19358	0.0827766	-1.55615	0.0109263	-1.80984	0.00217274	-1.89706	0.000998106
1	ENSG00000136982.6	DSCC1	protein_coding	chr8	119833976	119855894	-	ENSG00000136982	DNA replication and sister chromatid cohesion 1 [Source:HGNC Symbol;Acc:HGNC:24453]	-0.888713	0.183768	-0.946195	0.124081	-1.23885	0.0381299	-1.41776	0.0122799	-1.67043	0.00180164	-1.62549	0.00203493	-0.0262345	0.999881	-0.565011	0.556391	-0.927816	0.15748	-1.19678	0.0383374	-1.3539	0.015016	-1.31006	0.0177231
1	ENSG00000168078.10	PBK	protein_coding	chr8	27809624	27838082	-	ENSG00000168078	PDZ binding kinase [Source:HGNC Symbol;Acc:HGNC:18282]	-0.76878	0.406103	-1.04152	0.188551	-1.46326	0.0529409	-1.34547	0.0683333	-1.64177	0.0174746	-1.67793	0.0130052	-0.273075	0.999881	-0.931422	0.389992	-1.28858	0.107586	-1.82137	0.0088372	-1.80299	0.0092064	-2.05198	0.00202352
1	ENSG00000170312.17	CDK1	protein_coding	chr10	60778331	60794852	+	ENSG00000170312	cyclin dependent kinase 1 [Source:HGNC Symbol;Acc:HGNC:1722]	-0.617233	0.502095	-0.789067	0.314749	-1.19858	0.103459	-1.0345	0.153988	-1.38283	0.0377026	-1.33045	0.0427284	-0.207708	0.999881	-0.938301	0.342531	-1.22163	0.106202	-1.63768	0.0136456	-1.63741	0.0129919	-1.74472	0.00645473
1	ENSG00000122952.17	ZWINT	protein_coding	chr10	56357227	56361273	-	ENSG00000122952	ZW10 interacting kinetochore protein [Source:HGNC Symbol;Acc:HGNC:13195]	-0.737677	0.195949	-0.828189	0.110223	-1.05286	0.0376304	-1.11233	0.0217839	-1.3353	0.00344991	-1.36752	0.00220311	-0.237322	0.999881	-0.526064	0.505017	-0.903621	0.0918827	-1.29259	0.00551368	-1.24094	0.00785022	-1.5673	0.000373973
1	ENSG00000140451.13	PIF1	protein_coding	chr15	64815632	64825668	-	ENSG00000140451	PIF1 5'-to-3' DNA helicase [Source:HGNC Symbol;Acc:HGNC:26220]	-1.03285	0.181765	-1.16279	0.0986199	-1.52697	0.0254157	-1.63496	0.0127345	-1.91218	0.00205132	-1.92501	0.00157435	-0.301879	0.999881	-0.696191	0.522127	-1.3302	0.0636066	-1.83494	0.00367369	-1.65133	0.0100226	-2.21189	0.000223877
1	ENSG00000065328.17	MCM10	protein_coding	chr10	13161558	13211110	+	ENSG00000065328	minichromosome maintenance 10 replication initiation factor [Source:HGNC Symbol;Acc:HGNC:18043]	-0.757363	0.389636	-1.10606	0.13633	-1.25938	0.0887508	-1.37048	0.0502817	-1.68119	0.0104468	-1.78155	0.00529743	-0.119961	0.999881	-0.720841	0.52281	-0.951306	0.250202	-1.37911	0.0496037	-1.53989	0.0230341	-1.7967	0.00549976
1	ENSG00000165480.16	SKA3	protein_coding	chr13	21153595	21176552	-	ENSG00000165480	spindle and kinetochore associated complex subunit 3 [Source:HGNC Symbol;Acc:HGNC:20262]	-0.698972	0.394365	-0.917736	0.194676	-1.10418	0.113757	-1.2591	0.053499	-1.46884	0.0169873	-1.57039	0.00862671	-0.254462	0.999881	-0.716021	0.485731	-1.08347	0.135047	-1.36163	0.0344043	-1.69584	0.00540769	-1.8501	0.0017435
1	ENSG00000051180.17	RAD51	protein_coding	chr15	40694774	40732340	+	ENSG00000051180	RAD51 recombinase [Source:HGNC Symbol;Acc:HGNC:9817]	-0.547137	0.34919	-0.784184	0.115475	-0.851358	0.0892806	-0.758216	0.123961	-1.10915	0.0129541	-1.2478	0.00380546	-0.213072	0.999881	-0.56634	0.42986	-0.96575	0.0530588	-1.53659	0.00032939	-1.63691	0.000107793	-1.73224	2.82972e-05
1	ENSG00000145386.11	CCNA2	protein_coding	chr4	121816444	121823883	-	ENSG00000145386	cyclin A2 [Source:HGNC Symbol;Acc:HGNC:1578]	-0.826719	0.289712	-1.12879	0.0971208	-1.17907	0.0874685	-1.3433	0.0382687	-1.43966	0.0200948	-1.57013	0.00886368	-0.170901	0.999881	-0.720524	0.484414	-1.29216	0.0622403	-1.75145	0.00422787	-1.94123	0.00117144	-2.01779	0.000561107
1	ENSG00000164611.13	PTTG1	protein_coding	chr5	160421855	160428739	+	ENSG00000164611	PTTG1 regulator of sister chromatid separation, securin [Source:HGNC Symbol;Acc:HGNC:9690]	-0.770128	0.302294	-1.15598	0.0693366	-1.19295	0.0652881	-1.30039	0.0342921	-1.50877	0.00927274	-1.58531	0.00501479	-0.160378	0.999881	-0.619656	0.541542	-1.0519	0.126221	-1.56889	0.00770646	-1.67847	0.00368985	-1.82173	0.0011581
1	ENSG00000121152.10	NCAPH	protein_coding	chr2	96335766	96377091	+	ENSG00000121152	non-SMC condensin I complex subunit H [Source:HGNC Symbol;Acc:HGNC:1112]	-0.947696	0.212428	-1.0813	0.116832	-1.16507	0.0934444	-1.07779	0.111381	-1.51914	0.0138777	-1.73108	0.00366122	-0.0664326	0.999881	-0.482698	0.688198	-0.944241	0.215096	-1.40582	0.0291218	-1.5186	0.015484	-1.80107	0.00262376
1	ENSG00000087586.18	AURKA	protein_coding	chr20	56369389	56392337	-	ENSG00000087586	aurora kinase A [Source:HGNC Symbol;Acc:HGNC:11393]	-0.838405	0.0974555	-0.916018	0.0500034	-0.992233	0.0348662	-0.993514	0.0287877	-1.30126	0.00204854	-1.39296	0.000710483	-0.0546864	0.999881	-0.453797	0.549414	-0.927114	0.0564335	-1.3131	0.00205374	-1.38196	0.00101178	-1.54639	0.000138564
1	ENSG00000134057.15	CCNB1	protein_coding	chr5	69167135	69178245	+	ENSG00000134057	cyclin B1 [Source:HGNC Symbol;Acc:HGNC:1579]	-0.886366	0.144682	-1.10583	0.042391	-1.12209	0.0431776	-1.19744	0.0237866	-1.44169	0.00379332	-1.664	0.000541742	-0.0125029	0.999881	-0.411331	0.674759	-0.852258	0.16304	-1.27208	0.014337	-1.32884	0.0093344	-1.45402	0.00328797
1	ENSG00000111445.14	RFC5	protein_coding	chr12	118013588	118033130	+	ENSG00000111445	replication factor C subunit 5 [Source:HGNC Symbol;Acc:HGNC:9973]	-0.75108	0.111249	-0.843935	0.0510667	-0.888727	0.0426117	-0.895229	0.0340158	-1.20533	0.00205026	-1.55635	3.21364e-05	-0.146401	0.999881	-0.582844	0.335882	-0.783599	0.0880676	-1.00986	0.0134205	-1.16476	0.00318272	-1.27522	0.000854444
1	ENSG00000161800.13	RACGAP1	protein_coding	chr12	49976923	50033136	-	ENSG00000161800	Rac GTPase activating protein 1 [Source:HGNC Symbol;Acc:HGNC:9804]	-0.604414	0.313347	-0.699876	0.193545	-0.634668	0.263947	-0.745921	0.151789	-1.01285	0.0333011	-1.18215	0.0094549	-0.160921	0.999881	-0.685233	0.329365	-1.093	0.0319329	-1.45697	0.0013822	-1.52179	0.000728865	-1.7121	8.30749e-05
1	ENSG00000154920.15	EME1	protein_coding	chr17	50373220	50381483	+	ENSG00000154920	essential meiotic structure-specific endonuclease 1 [Source:HGNC Symbol;Acc:HGNC:24965]	-0.827177	0.320382	-1.35701	0.0519893	-1.40426	0.0479379	-1.41544	0.0382687	-1.61877	0.0125477	-2.05524	0.000924557	-0.212779	0.999881	-0.605717	0.603887	-0.972226	0.219429	-1.46755	0.0278464	-1.4097	0.0343885	-2.03756	0.000870045
1	ENSG00000076382.17	SPAG5	protein_coding	chr17	28577565	28599025	-	ENSG00000076382	sperm associated antigen 5 [Source:HGNC Symbol;Acc:HGNC:13452]	-0.808035	0.282817	-1.16093	0.0739313	-1.24881	0.0566302	-1.1864	0.0619888	-1.48799	0.0121959	-1.60944	0.00518728	-0.0886733	0.999881	-0.529606	0.632222	-0.958254	0.184512	-1.59498	0.00772866	-1.59284	0.00741128	-1.93664	0.000619774
1	ENSG00000135451.13	TROAP	protein_coding	chr12	49323236	49331731	+	ENSG00000135451	trophinin associated protein [Source:HGNC Symbol;Acc:HGNC:12327]	-0.937413	0.204739	-1.20937	0.0649615	-1.34856	0.039911	-1.33495	0.0354855	-1.80276	0.00213989	-2.03566	0.000355683	-0.0818332	0.999881	-0.452434	0.7048	-0.90753	0.224026	-1.41398	0.0234453	-1.40285	0.0234038	-1.94621	0.000688939
1	ENSG00000085840.13	ORC1	protein_coding	chr1	52372829	52404423	-	ENSG00000085840	origin recognition complex subunit 1 [Source:HGNC Symbol;Acc:HGNC:8487]	-0.822316	0.283126	-1.1759	0.0758774	-1.30514	0.0496805	-1.30261	0.0420494	-1.60102	0.00762795	-2.02928	0.000405227	0.0806431	0.999881	-0.468792	0.693608	-0.688796	0.400302	-1.30412	0.0421422	-1.43178	0.0213255	-1.54782	0.0102317
1	ENSG00000138346.15	DNA2	protein_coding	chr10	68414064	68472121	-	ENSG00000138346	DNA replication helicase/nuclease 2 [Source:HGNC Symbol;Acc:HGNC:2939]	-0.515879	0.461034	-0.770321	0.184383	-0.970471	0.0867015	-0.855499	0.12531	-1.03892	0.0460934	-1.44711	0.002971	0.0222155	0.999881	-0.477586	0.603255	-0.721464	0.255086	-1.06914	0.0457332	-1.17895	0.0227636	-1.28758	0.0101188
1	ENSG00000140534.14	TICRR	protein_coding	chr15	89575469	89631056	+	ENSG00000140534	TOPBP1 interacting checkpoint and replication regulator [Source:HGNC Symbol;Acc:HGNC:28704]	-0.53994	0.480997	-1.02823	0.0881385	-1.07936	0.0772323	-1.10279	0.0592255	-1.52585	0.00461662	-1.41954	0.00782528	-0.0345047	0.999881	-0.586644	0.533405	-0.869523	0.191285	-1.37835	0.0133345	-1.42395	0.00956347	-1.79498	0.000540652
1	ENSG00000153044.10	CENPH	protein_coding	chr5	69189574	69210357	+	ENSG00000153044	centromere protein H [Source:HGNC Symbol;Acc:HGNC:17268]	-0.770547	0.325737	-0.971177	0.15869	-0.966331	0.173095	-1.13446	0.0835331	-1.52114	0.0119072	-1.58137	0.00736641	-0.0358985	0.999881	-0.606633	0.572104	-0.954286	0.196994	-1.28958	0.044676	-1.39246	0.0255635	-1.76682	0.00262401
1	ENSG00000215784.6	FAM72D	protein_coding	chr1	145095974	145112696	+	ENSG00000215784	family with sequence similarity 72 member D [Source:HGNC Symbol;Acc:HGNC:33593]	-0.872908	0.160524	-1.22042	0.0252861	-1.19157	0.0333293	-1.70789	0.000885889	-1.72874	0.000511642	-1.93453	6.44636e-05	-0.284334	0.999881	-0.815929	0.273176	-1.27485	0.0218568	-1.53074	0.0025727	-1.7679	0.000334711	-2.07274	1.25499e-05
1	ENSG00000263513.6	FAM72C	protein_coding	chr1	143955287	143971986	-	ENSG00000263513	family with sequence similarity 72 member C [Source:HGNC Symbol;Acc:HGNC:30602]	-0.891252	0.157466	-1.26016	0.0221946	-1.21917	0.0315407	-1.68069	0.00132083	-1.77601	0.000428703	-2.08269	1.96643e-05	-0.328234	0.999881	-0.844888	0.259259	-1.26989	0.0249452	-1.47173	0.00476811	-1.78232	0.000371007	-2.03949	2.52377e-05
1	ENSG00000188610.12	FAM72B	protein_coding	chr1	121167646	121185539	-	ENSG00000188610	family with sequence similarity 72 member B [Source:HGNC Symbol;Acc:HGNC:24805]	-0.886137	0.190591	-1.0796	0.0750213	-1.1071	0.0729089	-1.49325	0.00872873	-1.48934	0.00663182	-1.66973	0.00168265	-0.235804	0.999881	-0.699476	0.432997	-1.29052	0.0331095	-1.59694	0.00367089	-1.6573	0.00228714	-1.98951	0.000124895
1	ENSG00000196550.11	FAM72A	protein_coding	chr1	206186179	206204414	-	ENSG00000196550	family with sequence similarity 72 member A [Source:HGNC Symbol;Acc:HGNC:24044]	-0.890901	0.116843	-1.07895	0.0359072	-1.15597	0.025648	-1.49756	0.00194458	-1.57232	0.000736689	-1.74237	0.000123045	-0.273502	0.999881	-0.811016	0.230817	-1.22463	0.0175679	-1.56502	0.00077985	-1.7378	0.000138876	-1.96709	8.55992e-06
1	ENSG00000164104.12	HMGB2	protein_coding	chr4	173331376	173334432	-	ENSG00000164104	high mobility group box 2 [Source:HGNC Symbol;Acc:HGNC:5000]	-0.870358	0.334951	-1.25145	0.104683	-1.22236	0.123416	-1.43792	0.0511211	-1.50354	0.0338375	-1.55818	0.0240843	-0.0586754	0.999881	-0.621365	0.630485	-1.13228	0.178281	-1.56495	0.0314174	-1.59694	0.0256111	-2.02231	0.00267999
1	ENSG00000088325.16	TPX2	protein_coding	chr20	31739271	31801805	+	ENSG00000088325	TPX2 microtubule nucleation factor [Source:HGNC Symbol;Acc:HGNC:1249]	-0.679709	0.331049	-1.02768	0.0819232	-1.00713	0.0969429	-1.12091	0.0496917	-1.36317	0.0110518	-1.43732	0.00588892	-0.0781499	0.999881	-0.307103	0.796564	-0.883507	0.174946	-1.36973	0.012539	-1.54698	0.00366238	-1.81015	0.000380617
1	ENSG00000157456.8	CCNB2	protein_coding	chr15	59105126	59125045	+	ENSG00000157456	cyclin B2 [Source:HGNC Symbol;Acc:HGNC:1580]	-0.909474	0.198376	-1.19019	0.056529	-1.25508	0.0470518	-1.34157	0.0261446	-1.59544	0.00489518	-1.71963	0.00184573	0.0216226	0.999881	-0.354333	0.773005	-0.898344	0.204765	-1.38183	0.0204001	-1.60518	0.00512745	-1.79417	0.00119261
1	ENSG00000108561.8	C1QBP	protein_coding	chr17	5432777	5448830	-	ENSG00000108561	complement C1q binding protein [Source:HGNC Symbol;Acc:HGNC:1243]	-0.867003	0.00891445	-1.0879	0.000329617	-1.04333	0.000773773	-1.09551	0.000267588	-1.42765	5.16497e-07	-1.69331	9.15658e-10	0.0357103	0.999881	-0.144895	0.844999	-0.272958	0.541954	-0.534901	0.115865	-0.679704	0.0328694	-0.597667	0.0637548
1	ENSG00000186205.13	MTARC1	protein_coding	chr1	220786913	220819659	+	ENSG00000186205	mitochondrial amidoxime reducing component 1 [Source:HGNC Symbol;Acc:HGNC:26189]	-0.896081	0.00974504	-1.05442	0.00102577	-1.0812	0.000878419	-1.25876	5.60764e-05	-1.44005	1.8111e-06	-1.82709	5.81824e-10	-0.209094	0.999881	-0.503027	0.265256	-0.654227	0.0653955	-0.915013	0.00337621	-1.15871	0.000106691	-0.957828	0.00160407
1	ENSG00000142856.17	ITGB3BP	protein_coding	chr1	63440770	63593721	-	ENSG00000142856	integrin subunit beta 3 binding protein [Source:HGNC Symbol;Acc:HGNC:6157]	-0.70331	0.14252	-0.776339	0.0769609	-1.03896	0.0147137	-0.827263	0.0525341	-1.11546	0.00471479	-1.20619	0.00169461	-0.0180443	0.999881	-0.733158	0.177864	-0.800825	0.0811152	-1.13182	0.00478016	-1.21226	0.00212118	-1.05039	0.00834812
1	ENSG00000170515.14	PA2G4	protein_coding	chr12	56104537	56113910	+	ENSG00000170515	proliferation-associated 2G4 [Source:HGNC Symbol;Acc:HGNC:8550]	-0.863392	0.00332725	-1.10396	4.34536e-05	-1.09494	6.87253e-05	-1.06202	7.9278e-05	-1.29725	4.55391e-07	-1.4166	1.75665e-08	0.0857075	0.999881	-0.206506	0.708846	-0.36634	0.305558	-0.666736	0.0196243	-0.659068	0.0202172	-0.579605	0.043401
1	ENSG00000154839.10	SKA1	protein_coding	chr18	50375040	50394168	+	ENSG00000154839	spindle and kinetochore associated complex subunit 1 [Source:HGNC Symbol;Acc:HGNC:28109]	-0.390782	0.68486	-0.514516	0.519262	-0.635188	0.423478	-0.747306	0.297808	-1.42411	0.0200439	-1.27664	0.0368664	-0.285734	0.999881	-0.795331	0.413507	-1.17914	0.0924551	-1.41516	0.0254076	-1.41784	0.0235225	-1.61254	0.00730131
1	ENSG00000129173.13	E2F8	protein_coding	chr11	19224063	19241620	-	ENSG00000129173	E2F transcription factor 8 [Source:HGNC Symbol;Acc:HGNC:24727]	-0.020804	0.987012	-0.787317	0.279785	-0.898348	0.21804	-1.39809	0.0294816	-1.67607	0.0054575	-1.8165	0.00198895	-0.436851	0.999881	-0.883674	0.339073	-1.39057	0.038752	-1.74406	0.00405991	-1.80937	0.00257353	-2.51292	7.5957e-06
1	ENSG00000171241.9	SHCBP1	protein_coding	chr16	46578591	46621379	-	ENSG00000171241	SHC binding and spindle associated 1 [Source:HGNC Symbol;Acc:HGNC:29547]	-0.326359	0.750218	-0.597889	0.441952	-0.689938	0.375754	-1.12934	0.0875761	-1.15316	0.0699639	-1.43351	0.0172805	-0.281108	0.999881	-0.691176	0.50339	-1.33669	0.049463	-1.68187	0.00593935	-1.68107	0.00566373	-1.99935	0.000568561
1	ENSG00000102886.15	GDPD3	protein_coding	chr16	30104810	30113537	-	ENSG00000102886	glycerophosphodiester phosphodiesterase domain containing 3 [Source:HGNC Symbol;Acc:HGNC:28638]	-0.558017	0.390855	-1.00049	0.0582356	-1.12217	0.0340508	-1.30686	0.00920684	-1.04064	0.0371803	-1.54536	0.000919671	-0.92141	0.522743	-1.31773	0.0154227	-1.32274	0.0092801	-1.74519	0.000145902	-1.74389	0.00014412	-1.70743	0.000169721
1	ENSG00000172167.8	MTBP	protein_coding	chr8	120445400	120542133	+	ENSG00000172167	MDM2 binding protein [Source:HGNC Symbol;Acc:HGNC:7417]	-0.277089	0.753868	-0.528461	0.425684	-0.854622	0.162107	-0.891205	0.124118	-0.817151	0.150111	-1.05314	0.0478896	-0.371745	0.999881	-0.647624	0.445793	-1.2085	0.0352882	-1.23929	0.022084	-1.26037	0.0182838	-1.32998	0.0106311
1	ENSG00000189362.12	NEMP2	protein_coding	chr2	190504338	190534722	-	ENSG00000189362	nuclear envelope integral membrane protein 2 [Source:HGNC Symbol;Acc:HGNC:33700]	-0.283422	0.579976	-0.469844	0.253865	-0.703464	0.0693242	-0.651676	0.0842545	-0.83015	0.0179013	-0.884971	0.00938609	-0.403985	0.999881	-1.03847	0.00853559	-1.19444	0.000863501	-1.53116	4.4314e-06	-1.22155	0.000376298	-1.39015	3.03332e-05
1	ENSG00000106541.12	AGR2	protein_coding	chr7	16791811	16833433	-	ENSG00000106541	anterior gradient 2, protein disulphide isomerase family member [Source:HGNC Symbol;Acc:HGNC:328]	-0.135489	0.874917	-1.35519	0.00273496	-1.66499	0.000185052	-2.00148	2.87207e-06	-1.57528	0.00022027	-1.94867	2.3181e-06	-0.722895	0.769685	-1.70222	9.97197e-05	-1.8907	4.59107e-06	-2.56294	3.48134e-11	-2.57511	2.67286e-11	-2.86338	5.14814e-14
1	ENSG00000164070.12	HSPA4L	protein_coding	chr4	127781821	127840733	+	ENSG00000164070	heat shock protein family A (Hsp70) member 4 like [Source:HGNC Symbol;Acc:HGNC:17041]	-0.705814	0.175795	-1.10436	0.0136345	-1.3941	0.00152624	-1.732	3.03459e-05	-1.66328	4.30241e-05	-1.65902	3.41402e-05	-0.245795	0.999881	-0.358864	0.661427	-0.412253	0.506357	-0.58709	0.253426	-0.633711	0.202526	-0.606908	0.219677
1	ENSG00000256673.1	ENSG00000256673	unprocessed_pseudogene	chr12	9398355	9414851	-	ENSG00000256673		-1.05736	0.458446	-1.52425	0.214692	-3.48632	0.0121201	-2.40509	0.0485956	-2.47526	0.0363908	-2.02192	0.0738782	-1.01069	0.999881	-1.2003	0.417907	-1.63499	0.137537	-2.29496	0.0173261	-2.62608	0.0050953	-2.75404	0.00271068
1	ENSG00000065183.16	WDR3	protein_coding	chr1	117929720	117966543	+	ENSG00000065183	WD repeat domain 3 [Source:HGNC Symbol;Acc:HGNC:12755]	-0.891618	0.00329798	-1.08693	0.000102839	-1.05805	0.000210635	-1.29383	1.92635e-06	-1.22683	4.40909e-06	-1.35649	2.07335e-07	0.155833	0.999881	-0.112455	0.878785	-0.256468	0.539365	-0.159905	0.71767	-0.282921	0.443634	-0.242701	0.516577
1	ENSG00000133627.18	ACTR3B	protein_coding	chr7	152759749	152855378	+	ENSG00000133627	actin related protein 3B [Source:HGNC Symbol;Acc:HGNC:17256]	-0.760608	0.00891445	-1.25159	1.50524e-06	-1.07001	6.41753e-05	-1.05856	5.3212e-05	-1.35111	6.99618e-08	-1.32307	8.70883e-08	0.115785	0.999881	-0.116354	0.860353	-0.211379	0.597254	-0.193213	0.611943	-0.177333	0.644169	-0.198194	0.580363
1	ENSG00000164236.12	ANKRD33B	protein_coding	chr5	10564070	10657816	+	ENSG00000164236	ankyrin repeat domain 33B [Source:HGNC Symbol;Acc:HGNC:35240]	-0.920264	0.0691871	-1.45748	0.00104299	-1.4449	0.00141163	-1.86577	1.25679e-05	-1.51032	0.000385553	-1.89897	3.72965e-06	0.0828566	0.999881	-0.5663	0.453307	-0.588432	0.328452	-0.641501	0.240184	-0.384632	0.535575	-0.352937	0.567067
1	ENSG00000111490.15	TBC1D30	protein_coding	chr12	64759484	64881033	+	ENSG00000111490	TBC1 domain family member 30 [Source:HGNC Symbol;Acc:HGNC:29164]	-1.27788	0.000474025	-1.85197	6.63295e-08	-1.82386	1.05823e-07	-1.95264	6.6644e-09	-2.64836	4.26234e-15	-2.71139	6.45539e-16	0.00704975	0.999881	-0.378918	0.508174	-0.27587	0.584588	-0.317577	0.483515	-0.289375	0.523018	-0.380313	0.352214
1	ENSG00000125454.12	SLC25A19	protein_coding	chr17	75272981	75289510	-	ENSG00000125454	solute carrier family 25 member 19 [Source:HGNC Symbol;Acc:HGNC:14409]	-1.14475	0.00122	-1.54174	2.36328e-06	-1.49359	6.50675e-06	-1.59348	7.87494e-07	-1.90219	1.24499e-09	-1.94213	3.26277e-10	-0.0741038	0.999881	-0.728225	0.0820886	-0.833282	0.0213071	-1.20019	0.000177867	-0.995112	0.00256997	-1.02658	0.00149289
1	ENSG00000164626.9	KCNK5	protein_coding	chr6	39188971	39229475	-	ENSG00000164626	potassium two pore domain channel subfamily K member 5 [Source:HGNC Symbol;Acc:HGNC:6280]	-1.02246	0.148298	-1.93956	0.00114029	-1.75625	0.00422717	-2.18241	0.000178418	-2.03681	0.000344481	-2.35792	1.9852e-05	-0.224418	0.999881	-1.38377	0.0521384	-1.41107	0.0286114	-1.89343	0.00105274	-1.66001	0.00483697	-2.09388	0.000179267
1	ENSG00000167183.3	PRR15L	protein_coding	chr17	47951967	47957883	-	ENSG00000167183	proline rich 15 like [Source:HGNC Symbol;Acc:HGNC:28149]	-0.0886033	0.931453	-0.803427	0.109449	-0.370333	0.552263	-0.631441	0.220619	-0.556944	0.276145	-0.538965	0.282389	-0.418083	0.999881	-1.14623	0.0275849	-1.1797	0.0136488	-1.81532	1.49306e-05	-1.44241	0.000941334	-1.60023	0.000148234
1	ENSG00000124664.11	SPDEF	protein_coding	chr6	34537802	34556333	-	ENSG00000124664	SAM pointed domain containing ETS transcription factor [Source:HGNC Symbol;Acc:HGNC:17257]	-1.41384	0.112871	-2.55015	0.00102608	-1.93176	0.0174122	-1.74281	0.0291339	-2.16983	0.0039814	-2.5399	0.000531358	-0.622367	0.999881	-1.39512	0.157526	-1.67056	0.0410743	-2.43787	0.000657493	-2.36116	0.00101329	-2.36525	0.000821913
1	ENSG00000188312.14	CENPP	protein_coding	chr9	92325953	92620529	+	ENSG00000188312	centromere protein P [Source:HGNC Symbol;Acc:HGNC:32933]	-0.631643	0.275816	-1.14857	0.0176981	-0.99928	0.0483449	-1.2814	0.00690197	-0.890014	0.0637129	-1.03252	0.0248718	-0.243251	0.999881	-0.56816	0.434166	-0.857728	0.1006	-1.12139	0.0152336	-1.09106	0.0177864	-0.959372	0.0393456
1	ENSG00000285077.3	ARHGAP11B	protein_coding	chr15	30624494	30649529	+	ENSG00000285077	Rho GTPase activating protein 11B [Source:HGNC Symbol;Acc:HGNC:15782]	-0.612152	0.454212	-0.923692	0.175331	-0.83633	0.242448	-1.1625	0.0714716	-1.50902	0.012602	-0.850306	0.182325	-0.484374	0.999881	-1.05081	0.189769	-1.42962	0.0255211	-1.94447	0.000761664	-1.71259	0.00346813	-2.13569	0.000143502
1	ENSG00000101945.17	SUV39H1	protein_coding	chrX	48695554	48709016	+	ENSG00000101945	SUV39H1 histone lysine methyltransferase [Source:HGNC Symbol;Acc:HGNC:11479]	-0.550757	0.164375	-0.762312	0.028624	-0.826859	0.0182341	-0.846742	0.0125528	-1.38783	7.89119e-06	-1.0211	0.00113705	-0.212616	0.999881	-0.544219	0.239129	-0.748057	0.0379733	-1.43075	2.21537e-06	-1.33486	1.16946e-05	-1.37449	4.89414e-06
1	ENSG00000007968.7	E2F2	protein_coding	chr1	23506438	23531233	-	ENSG00000007968	E2F transcription factor 2 [Source:HGNC Symbol;Acc:HGNC:3114]	-0.807601	0.209169	-1.73241	0.00103291	-1.74841	0.00108913	-2.06562	5.59397e-05	-3.0182	7.35081e-10	-2.5577	1.35284e-07	-0.246571	0.999881	-0.614622	0.477756	-0.835798	0.185801	-1.48409	0.00412362	-1.30055	0.0137276	-1.59441	0.00145175
1	ENSG00000111788.10	ENSG00000111788	unprocessed_pseudogene	chr12	9277235	9313241	+	ENSG00000111788		-0.967743	0.0757183	-1.36993	0.0047225	-1.49718	0.00213777	-1.72683	0.000213691	-1.68873	0.000197967	-1.63325	0.000261024	-0.30287	0.999881	-0.599878	0.427724	-1.12323	0.0283497	-1.82804	3.73588e-05	-1.51089	0.000952754	-2.18032	3.48934e-07
1	ENSG00000214826.5	DDX12P	unprocessed_pseudogene	chr12	9418673	9448229	-	ENSG00000214826	DEAD/H-box helicase 12, pseudogene [Source:HGNC Symbol;Acc:HGNC:2737]	-0.934438	0.134368	-1.33957	0.0145304	-1.4873	0.00678029	-1.67332	0.00146479	-1.81403	0.000336368	-1.58133	0.00168265	-0.162719	0.999881	-0.521289	0.573428	-0.75985	0.244035	-1.36338	0.00992599	-1.24399	0.0199392	-1.96824	5.2444e-05
1	ENSG00000276672.1	ENSG00000276672	lncRNA	chr13	33846190	33850825	+	ENSG00000276672		-0.854476	0.274998	-1.57358	0.017342	-1.4205	0.0377745	-1.54697	0.0185408	-1.82407	0.00365197	-1.63097	0.00832258	-0.293741	0.999881	-0.661483	0.522127	-0.755201	0.340601	-1.39727	0.0275128	-1.03044	0.124617	-1.537	0.0113546
1	ENSG00000169710.9	FASN	protein_coding	chr17	82078338	82098294	-	ENSG00000169710	fatty acid synthase [Source:HGNC Symbol;Acc:HGNC:3594]	-0.714628	0.00162393	-1.00214	1.33769e-06	-1.01471	1.13796e-06	-1.14021	1.34701e-08	-1.22212	5.36681e-10	-1.16048	2.80168e-09	-0.210922	0.999881	-0.357466	0.242886	-0.53437	0.0218565	-0.901743	6.49928e-06	-0.956237	1.29911e-06	-0.976175	6.05082e-07
1	ENSG00000186603.7	HPDL	protein_coding	chr1	45326895	45328710	+	ENSG00000186603	4-hydroxyphenylpyruvate dioxygenase like [Source:HGNC Symbol;Acc:HGNC:28242]	-1.78895	0.00988024	-2.91186	5.63632e-06	-2.57952	7.17983e-05	-3.0829	1.42566e-06	-3.84205	3.51558e-09	-3.5704	1.38631e-08	-0.248426	0.999881	-0.863536	0.356384	-1.15673	0.101666	-1.68032	0.00602373	-1.9631	0.000909004	-1.95325	0.000812256
1	ENSG00000048162.22	NOP16	protein_coding	chr5	176383946	176388927	-	ENSG00000048162	NOP16 nucleolar protein [Source:HGNC Symbol;Acc:HGNC:26934]	-0.937526	0.00511385	-1.20702	8.00445e-05	-1.07099	0.000721183	-1.17823	0.000110375	-1.48596	3.07525e-07	-1.5861	2.51154e-08	0.181412	0.999881	-0.0919788	0.918219	-0.154785	0.780477	-0.150442	0.767224	-0.0800853	0.894956	-0.0488294	0.943702
1	ENSG00000281398.4	SNHG4	lncRNA	chr5	139274102	139284899	+	ENSG00000281398	small nucleolar RNA host gene 4 [Source:HGNC Symbol;Acc:HGNC:32964]	-1.03821	0.0100188	-1.4155	9.88184e-05	-1.37264	0.000217146	-1.71282	1.19685e-06	-1.88061	4.02593e-08	-2.13162	2.03872e-10	0.490774	0.999881	-0.0488346	0.984704	-0.221205	0.721296	0.020945	0.990194	0.038577	0.975428	0.211813	0.698391
1	ENSG00000125726.11	CD70	protein_coding	chr19	6583183	6604103	-	ENSG00000125726	CD70 molecule [Source:HGNC Symbol;Acc:HGNC:11937]	-0.844123	0.176718	-1.56183	0.00292839	-1.15868	0.0386315	-1.28876	0.0155417	-1.20246	0.0205027	-1.07887	0.0373399	2.30501	0.569457	0.411013	0.922186	0.645874	0.80104	1.81461	0.22121	0.642485	0.774421	0.265176	0.929517
1	ENSG00000140284.11	SLC27A2	protein_coding	chr15	50182196	50236385	+	ENSG00000140284	solute carrier family 27 member 2 [Source:HGNC Symbol;Acc:HGNC:10996]	-1.56225	0.0118012	-2.51039	6.29646e-06	-1.83797	0.0016662	-2.26428	4.77103e-05	-2.31463	1.89323e-05	-2.30098	1.54951e-05	0.0967295	0.999881	-0.162464	0.91954	-0.142853	0.904135	0.0997198	0.934211	-0.0709187	0.962793	0.0906675	0.940756
1	ENSG00000254827.6	SLC22A18AS	protein_coding	chr11	2887344	2903575	-	ENSG00000254827	SLC22A18 antisense RNA [Source:HGNC Symbol;Acc:HGNC:10965]	-1.62264	0.0173405	-2.17045	0.000497935	-2.00808	0.00168411	-1.68175	0.00806794	-1.56411	0.0112234	-1.49786	0.0135426	1.01653	0.999881	1.36762	0.249786	0.545193	0.7027	1.40517	0.131394	-0.575276	0.695055	0.509349	0.686818
1	ENSG00000145002.13	FAM86B2	protein_coding	chr8	12424411	12436406	-	ENSG00000145002	family with sequence similarity 86 member B2 [Source:HGNC Symbol;Acc:HGNC:32222]	-0.946625	0.0500623	-1.93278	7.42195e-06	-1.5491	0.000430605	-1.77445	3.66345e-05	-2.34272	3.75269e-08	-1.61306	8.87402e-05	0.0718211	0.999881	0.0953251	0.942206	0.0971033	0.911289	0.179606	0.787875	0.0692743	0.940907	-0.250432	0.66235
1	ENSG00000246263.4	UBR5-DT	lncRNA	chr8	102239386	102253750	+	ENSG00000246263	UBR5 divergent transcript [Source:HGNC Symbol;Acc:HGNC:51661]	-0.867016	0.0975323	-1.16434	0.0137833	-1.44703	0.00220828	-1.22569	0.00884317	-1.22985	0.00633084	-1.0748	0.0159568	0.0568059	0.999881	0.0186399	0.999896	-0.108807	0.903279	0.0816001	0.926254	0.0198599	0.989865	-0.133458	0.855456
2	ENSG00000142973.15	CYP4B1	protein_coding	chr1	46757838	46819413	+	ENSG00000142973	cytochrome P450 family 4 subfamily B member 1 [Source:HGNC Symbol;Acc:HGNC:2644]	-2.25388	0.00127929	-3.06529	2.11513e-06	-2.25273	0.000899159	-2.28908	0.000527645	-2.11507	0.00104627	-1.47583	0.0260785	-0.459885	0.999881	-1.41682	0.131078	-0.278184	0.82953	-0.546153	0.580269	-0.0861055	0.964186	-0.164537	0.898991
2	ENSG00000155846.17	PPARGC1B	protein_coding	chr5	149730298	149855022	+	ENSG00000155846	PPARG coactivator 1 beta [Source:HGNC Symbol;Acc:HGNC:30022]	-1.55867	0.000880894	-2.36445	3.87592e-08	-2.04895	2.6873e-06	-2.31497	4.42749e-08	-2.59799	3.37783e-10	-2.53444	5.57782e-10	-0.0401818	0.999881	-0.488736	0.528226	-0.129186	0.88555	-0.258589	0.707332	-0.191145	0.795062	0.0253476	0.990862
2	ENSG00000143333.7	RGS16	protein_coding	chr1	182598623	182604389	-	ENSG00000143333	regulator of G protein signaling 16 [Source:HGNC Symbol;Acc:HGNC:9997]	-2.08822	0.00321529	-2.50135	0.000154301	-3.31425	5.59419e-07	-4.26025	1.15831e-10	-4.96103	4.39062e-13	-3.98312	4.41023e-10	-1.18914	0.599136	-1.21209	0.165308	-0.715774	0.422319	-1.02248	0.17074	-0.878361	0.253804	-0.460214	0.604665
2	ENSG00000260924.2	LINC01311	lncRNA	chr22	19171395	19172839	+	ENSG00000260924	long intergenic non-protein coding RNA 1311 [Source:HGNC Symbol;Acc:HGNC:50503]	-1.03203	0.0424175	-1.33401	0.00418791	-1.22895	0.00998827	-1.33385	0.00390239	-1.37882	0.00197152	-1.21535	0.00579768	-0.909032	0.478222	-0.620627	0.383866	-0.621153	0.2851	-0.811101	0.108451	-0.691871	0.182458	-0.192303	0.786637
2	ENSG00000068078.20	FGFR3	protein_coding	chr4	1793293	1808872	+	ENSG00000068078	fibroblast growth factor receptor 3 [Source:HGNC Symbol;Acc:HGNC:3690]	-1.16107	0.0813496	-2.00681	0.000495688	-1.49077	0.014917	-1.52342	0.0101954	-1.61403	0.00445628	-1.70404	0.00210271	-0.301478	0.999881	-0.213512	0.889991	-0.106652	0.938358	-0.315074	0.723569	-0.0389747	0.989865	-0.0651082	0.964346
2	ENSG00000249637.3	ANKHD1-DT	lncRNA	chr5	140370891	140401460	-	ENSG00000249637	ANKHD1 divergent transcript [Source:HGNC Symbol;Acc:HGNC:55564]	-1.31177	0.0151365	-1.35692	0.00739022	-1.59959	0.00185257	-1.38514	0.00609767	-1.07753	0.0287105	-1.88766	9.41688e-05	-0.262278	0.999881	-0.385656	0.642298	-0.230211	0.762881	-0.466496	0.41407	-0.155001	0.835297	-0.183888	0.793165
2	ENSG00000108602.18	ALDH3A1	protein_coding	chr17	19737984	19748943	-	ENSG00000108602	aldehyde dehydrogenase 3 family member A1 [Source:HGNC Symbol;Acc:HGNC:405]	-2.30459	0.002001	-2.72204	8.44598e-05	-2.467	0.000558286	-1.67763	0.0227257	-1.47364	0.0425779	-1.88007	0.00613446	-0.847449	0.999881	-1.3495	0.17814	-0.597253	0.585051	-0.151483	0.918633	0.598823	0.541966	2.12609	0.00220313
2	ENSG00000150556.17	LYPD6B	protein_coding	chr2	149038107	149215262	+	ENSG00000150556	LY6/PLAUR domain containing 6B [Source:HGNC Symbol;Acc:HGNC:27018]	-2.11394	0.00380691	-1.95423	0.00461445	-1.10274	0.132888	-1.72131	0.0121737	-1.36369	0.0411015	-1.84021	0.00450336	-0.358868	0.999881	-0.472959	0.663802	-0.129422	0.918646	0.112233	0.924809	0.252695	0.785131	0.467108	0.537133
2	ENSG00000179598.6	PLD6	protein_coding	chr17	17200995	17206333	-	ENSG00000179598	phospholipase D family member 6 [Source:HGNC Symbol;Acc:HGNC:30447]	-1.85276	8.51506e-06	-1.31361	0.00139049	-1.07936	0.0114679	-1.30089	0.00141049	-0.949252	0.0196699	-1.13285	0.00382808	0.115511	0.999881	-0.542405	0.37871	-0.131599	0.863788	-0.0304451	0.985595	0.474975	0.317592	0.868969	0.0295622
2	ENSG00000125798.15	FOXA2	protein_coding	chr20	22580998	22585455	-	ENSG00000125798	forkhead box A2 [Source:HGNC Symbol;Acc:HGNC:5022]	-0.990026	0.111905	-1.75517	0.00105398	-2.04259	0.000128963	-1.97597	0.000164952	-2.05505	5.11468e-05	-1.94585	0.000105458	-0.0243055	0.999881	0.00740022	0.999896	0.00797254	0.999366	-0.067949	0.990194	-0.0753111	0.989865	1.77186	0.493589
2	ENSG00000226950.8	DANCR	lncRNA	chr4	52712325	52723623	+	ENSG00000226950	differentiation antagonizing non-protein coding RNA [Source:HGNC Symbol;Acc:HGNC:28964]	-0.934682	0.00374998	-1.4367	7.75281e-07	-1.39231	2.07223e-06	-1.47499	2.61293e-07	-1.75186	2.55811e-10	-1.88538	4.50724e-12	0.0159642	0.999881	-0.0693287	0.945735	-0.0131412	0.999366	-0.0617994	0.921083	-0.0940887	0.861825	0.181907	0.674545
2	ENSG00000165071.15	TMEM71	protein_coding	chr8	132685007	132760712	-	ENSG00000165071	transmembrane protein 71 [Source:HGNC Symbol;Acc:HGNC:26572]	-1.52181	0.0311926	-1.3925	0.0387425	-1.36605	0.0478132	-1.97028	0.00213907	-1.85684	0.00295742	-1.36615	0.0303102	-0.0243081	0.999881	0.00740164	0.999896	1.76627	0.558498	-0.0679489	0.990194	-0.0753102	0.989865	2.64492	0.207017
2	ENSG00000245248.8	USP2-AS1	lncRNA	chr11	119364359	119526664	+	ENSG00000245248	USP2 antisense RNA 1 [Source:HGNC Symbol;Acc:HGNC:48673]	-1.37675	0.0427154	-1.51944	0.0163311	-1.42712	0.0282933	-1.42133	0.0243877	-2.04406	0.000586876	-1.60565	0.00646514	-0.0677655	0.999881	0.118266	0.961966	0.174161	0.88943	0.131911	0.917107	-0.184742	0.871618	0.816939	0.25183
2	ENSG00000046653.15	GPM6B	protein_coding	chrX	13770939	13938638	-	ENSG00000046653	glycoprotein M6B [Source:HGNC Symbol;Acc:HGNC:4461]	-0.772139	0.305987	-1.85226	0.00210462	-2.53864	1.78871e-05	-2.02167	0.000633322	-2.06397	0.000312672	-1.86393	0.00100428	-0.436394	0.999881	-0.344881	0.806142	-0.603568	0.503217	0.101167	0.941491	-0.496107	0.562276	0.353598	0.690266
2	ENSG00000140835.10	CHST4	protein_coding	chr16	71525233	71538748	+	ENSG00000140835	carbohydrate sulfotransferase 4 [Source:HGNC Symbol;Acc:HGNC:1972]	-1.81356	0.27225	-3.11682	0.0290263	-3.09532	0.0338903	-3.87267	0.00643134	-3.14253	0.0209804	-5.45555	0.000246048	-0.497782	0.999881	1.08176	0.785202	-0.081221	0.999366	3.73134	0.0361019	3.56526	0.0459243	3.42165	0.0536322
2	ENSG00000166979.13	EVA1C	protein_coding	chr21	32412006	32515397	+	ENSG00000166979	eva-1 homolog C [Source:HGNC Symbol;Acc:HGNC:13239]	-0.993811	0.130403	-1.59892	0.00483236	-1.52428	0.0086919	-1.52902	0.00690743	-1.62948	0.0026076	-1.73691	0.000999228	-0.0499178	0.999881	0.0147692	0.999896	-0.186957	0.880827	0.707429	0.355685	0.40623	0.649965	0.240137	0.812594
2	ENSG00000264175.1	MIR3189	miRNA	chr19	18386562	18386634	+	ENSG00000264175	microRNA 3189 [Source:HGNC Symbol;Acc:HGNC:38307]	-1.83583	0.130749	-2.92963	0.0268688	-0.488528	0.710657	-2.92516	0.0286653	-1.63265	0.125113	-1.82433	0.0829698	-0.0505381	0.999881	1.05468	0.392556	2.28103	0.00334776	2.23902	0.00280801	2.02417	0.00806834	2.34852	0.00124816
2	ENSG00000267296.2	CEBPA-DT	lncRNA	chr19	33302857	33305054	+	ENSG00000267296	CEBPA divergent transcript [Source:HGNC Symbol;Acc:HGNC:25710]	-2.14918	0.00145074	-2.21633	0.000565445	-1.60988	0.0124479	-1.89291	0.00277337	-1.78444	0.00345899	-2.02131	0.000796944	-0.146851	0.999881	0.0665655	0.98635	0.35056	0.676278	0.197121	0.827783	0.117835	0.914174	0.15016	0.873044
2	ENSG00000179674.4	ARL14	protein_coding	chr3	160677160	160678448	+	ENSG00000179674	ADP ribosylation factor like GTPase 14 [Source:HGNC Symbol;Acc:HGNC:22974]	-0.656345	0.412408	-0.797607	0.255469	-0.81037	0.261606	-0.717134	0.307748	-0.479926	0.514449	-0.722754	0.271022	0.738922	0.999881	1.48041	0.0484932	2.14097	0.000517517	2.34847	6.11813e-05	2.37635	4.70355e-05	2.19711	0.000170287
2	ENSG00000165548.11	TMEM63C	protein_coding	chr14	77116568	77259495	+	ENSG00000165548	transmembrane protein 63C [Source:HGNC Symbol;Acc:HGNC:23787]	-0.896221	0.0292648	-0.850646	0.029561	-0.875099	0.0276529	-0.65535	0.103674	-0.784181	0.0377554	-0.824675	0.0246739	1.19475	0.0260775	2.00025	1.69686e-08	2.30479	9.62006e-12	2.50137	3.42187e-14	2.51227	2.40949e-14	2.62914	8.71245e-16
2	ENSG00000244122.3	UGT1A7	protein_coding	chr2	233681901	233773300	+	ENSG00000244122	UDP glucuronosyltransferase family 1 member A7 [Source:HGNC Symbol;Acc:HGNC:12539]	-3.00211	0.109676	-2.97384	0.0854421	-3.90629	0.0399677	-2.94816	0.0878252	-3.82435	0.0315052	-2.95143	0.0678295	0.956312	0.999881	1.70739	0.162911	2.42477	0.0116896	2.72447	0.00223828	2.62214	0.00341888	2.70987	0.00194892
2	ENSG00000099204.21	ABLIM1	protein_coding	chr10	114431112	114768061	-	ENSG00000099204	actin binding LIM protein 1 [Source:HGNC Symbol;Acc:HGNC:78]	-0.519148	0.233757	-0.672781	0.0802771	-0.544051	0.18833	-0.528798	0.181331	-0.421467	0.291656	-0.495036	0.18938	0.738832	0.398615	1.3754	8.98908e-05	1.82088	1.54821e-08	2.28681	9.48222e-14	2.12375	6.51537e-12	2.157	2.26967e-12
2	ENSG00000227121.2	LINC02672	lncRNA	chr10	52972612	53030024	-	ENSG00000227121	long intergenic non-protein coding RNA 2672 [Source:HGNC Symbol;Acc:HGNC:54159]	-1.72802	0.555151	-1.76518	0.501472	-1.78357	0.514165	-1.68329	0.513434	-1.70162	0.492542	-1.73311	0.468109	0.795726	0.999881	1.71846	0.0129284	2.04367	0.000874348	2.28833	7.71943e-05	1.84653	0.00226349	2.1524	0.000189372
2	ENSG00000186994.12	KANK3	protein_coding	chr19	8322584	8343262	-	ENSG00000186994	KN motif and ankyrin repeat domains 3 [Source:HGNC Symbol;Acc:HGNC:24796]	-1.09951	0.203327	-1.78119	0.0220377	-1.94859	0.0141805	-0.870923	0.287706	-1.86774	0.0126218	-1.46931	0.0443607	-0.271612	0.999881	0.810299	0.469641	0.999685	0.232397	1.40615	0.0472787	1.29696	0.0699858	0.941502	0.222557
2	ENSG00000185585.20	OLFML2A	protein_coding	chr9	124777133	124814885	+	ENSG00000185585	olfactomedin like 2A [Source:HGNC Symbol;Acc:HGNC:27270]	-0.806694	0.345184	-1.60839	0.019892	-0.919279	0.243467	-0.830124	0.278369	-0.704916	0.35569	-0.356173	0.676925	0.554118	0.999881	1.3003	0.12345	1.66813	0.0162002	1.89566	0.00312724	2.18117	0.000452318	2.38299	8.12533e-05
2	ENSG00000142619.4	PADI3	protein_coding	chr1	17249098	17284233	+	ENSG00000142619	peptidyl arginine deiminase 3 [Source:HGNC Symbol;Acc:HGNC:18337]	-1.72742	0.0106519	-2.85263	5.0089e-06	-2.51047	7.26182e-05	-2.50467	5.41208e-05	-1.91018	0.00167423	-1.34498	0.0288786	0.505467	0.999881	1.59904	0.0209305	2.60514	4.71881e-06	3.12492	7.88493e-09	2.89098	1.21119e-07	2.65193	1.395e-06
2	ENSG00000178947.9	SMIM10L2A	protein_coding	chrX	135421944	135428075	+	ENSG00000178947	small integral membrane protein 10 like 2A [Source:HGNC Symbol;Acc:HGNC:34499]	-1.32751	0.0306766	-1.77623	0.00167057	-1.16645	0.0519328	-1.27128	0.0272218	-0.984917	0.0858234	-0.837081	0.143504	0.0988493	0.999881	0.866679	0.255095	1.10735	0.0653336	1.25815	0.022084	1.47412	0.00513409	1.28603	0.0159527
2	ENSG00000116016.14	EPAS1	protein_coding	chr2	46293667	46386697	+	ENSG00000116016	endothelial PAS domain protein 1 [Source:HGNC Symbol;Acc:HGNC:3374]	-0.776514	0.0191614	-0.893783	0.00350381	-0.765812	0.0163772	-0.590988	0.0661505	-0.613406	0.0475026	-0.662282	0.0269588	0.208795	0.999881	1.08203	0.000421164	1.57698	8.94129e-09	2.2648	2.02153e-18	2.24956	3.33088e-18	2.67027	1.06844e-25
2	ENSG00000130821.17	SLC6A8	protein_coding	chrX	153687926	153696588	+	ENSG00000130821	solute carrier family 6 member 8 [Source:HGNC Symbol;Acc:HGNC:11055]	-1.04843	0.00236889	-0.744218	0.0316337	-0.643766	0.0763812	-0.607351	0.0852585	-0.609882	0.0733405	-0.507105	0.140281	0.33013	0.999881	0.770874	0.0486759	1.16605	0.000266124	1.30768	1.72855e-05	1.48681	5.5844e-07	1.58646	6.1034e-08
2	ENSG00000165887.12	ANKRD2	protein_coding	chr10	97572499	97583884	+	ENSG00000165887	ankyrin repeat domain 2 [Source:HGNC Symbol;Acc:HGNC:495]	-1.64183	1.00473e-05	-1.29173	0.00046424	-1.41314	0.000135588	-1.59856	7.6252e-06	-1.47831	2.52525e-05	-1.70688	5.96015e-07	-0.165756	0.999881	0.505297	0.51091	0.555562	0.350851	0.867831	0.0706248	1.40221	0.000886296	0.921021	0.0447967
2	ENSG00000241635.8	UGT1A1	protein_coding	chr2	233760270	233773300	+	ENSG00000241635	UDP glucuronosyltransferase family 1 member A1 [Source:HGNC Symbol;Acc:HGNC:12530]	-5.33697	0.00136396	-3.53868	0.0164685	-2.96235	0.0215488	-5.29223	0.000781996	-5.31057	0.000509649	-3.50352	0.0112476	0.294993	0.999881	1.56624	0.0124196	1.76425	0.00177927	2.56386	3.71586e-07	2.81097	1.44615e-08	2.55196	3.34787e-07
2	ENSG00000276600.5	RAB7B	protein_coding	chr1	205976740	206003461	-	ENSG00000276600	RAB7B, member RAS oncogene family [Source:HGNC Symbol;Acc:HGNC:30513]	-1.21297	0.0785229	-0.930547	0.172477	-0.987988	0.153554	-1.14241	0.0762787	-1.42645	0.0177072	-1.21149	0.0451302	0.297196	0.999881	1.40944	0.0717166	1.8214	0.00535901	2.53383	1.47328e-05	3.13252	2.75255e-08	3.41194	7.29457e-10
2	ENSG00000169047.6	IRS1	protein_coding	chr2	226731312	226799820	-	ENSG00000169047	insulin receptor substrate 1 [Source:HGNC Symbol;Acc:HGNC:6125]	-1.28322	0.00641508	-1.70799	7.02997e-05	-1.43779	0.00131291	-1.1378	0.011411	-1.23549	0.00400853	-0.929924	0.0338884	-0.14124	0.999881	-0.0844779	0.959306	0.029271	0.994767	0.215306	0.754534	0.215088	0.750561	0.117704	0.879003
2	ENSG00000255236.3	CHKA-DT	lncRNA	chr11	68121624	68130518	+	ENSG00000255236	CHKA divergent transcript [Source:HGNC Symbol;Acc:HGNC:55504]	-3.9395	0.0408248	-3.97665	0.0283414	-3.99504	0.0309466	-3.89477	0.030048	-3.9131	0.0237556	-2.10708	0.208433	-0.582509	0.999881	-0.138333	0.964326	1.01644	0.267868	0.875251	0.330588	1.2186	0.128025	0.743813	0.412137
2	ENSG00000245848.3	CEBPA	protein_coding	chr19	33299934	33302534	-	ENSG00000245848	CCAAT enhancer binding protein alpha [Source:HGNC Symbol;Acc:HGNC:1833]	-1.4511	0.000379987	-1.55493	5.87903e-05	-1.17522	0.00363951	-1.3539	0.000518608	-0.724577	0.0727664	-1.10977	0.00317187	-0.0188697	0.999881	-0.107495	0.919526	0.300106	0.590107	0.710561	0.0773788	0.932822	0.0127516	1.21448	0.000535965
2	ENSG00000107731.12	UNC5B	protein_coding	chr10	71212570	71302864	+	ENSG00000107731	unc-5 netrin receptor B [Source:HGNC Symbol;Acc:HGNC:12568]	-1.01568	0.0840908	-1.6933	0.000898442	-1.29047	0.017098	-1.37387	0.00828838	-0.98381	0.0626314	-0.973722	0.0605226	-0.174692	0.999881	-0.0720255	0.980535	0.473084	0.526926	0.720161	0.234275	1.12982	0.0343771	1.80239	0.000175876
2	ENSG00000196220.17	SRGAP3	protein_coding	chr3	8980591	9363053	-	ENSG00000196220	SLIT-ROBO Rho GTPase activating protein 3 [Source:HGNC Symbol;Acc:HGNC:19744]	-1.07231	0.0131279	-1.46128	0.000173918	-0.997451	0.0176545	-1.1415	0.00431476	-0.853198	0.0344579	-0.72874	0.0722603	-0.665396	0.887152	0.353079	0.668074	0.50745	0.376839	1.08953	0.0114838	1.75184	6.42542e-06	1.9768	1.73609e-07
2	ENSG00000144908.14	ALDH1L1	protein_coding	chr3	126103562	126197994	-	ENSG00000144908	aldehyde dehydrogenase 1 family member L1 [Source:HGNC Symbol;Acc:HGNC:3978]	-1.50762	0.118159	-2.16156	0.0129173	-1.71772	0.057964	-1.81994	0.0367815	-1.75386	0.0378871	-1.51248	0.0716606	1.71656	0.874846	0.78803	0.752526	2.60929	0.0301288	3.56553	0.000661032	3.71235	0.00033115	4.07032	4.80149e-05
2	ENSG00000168918.14	INPP5D	protein_coding	chr2	233059967	233207903	+	ENSG00000168918	inositol polyphosphate-5-phosphatase D [Source:HGNC Symbol;Acc:HGNC:6079]	-0.75084	0.136578	-1.01929	0.0220834	-0.748683	0.1218	-1.05077	0.0164109	-1.03093	0.0150196	-0.887382	0.0372844	-0.366577	0.999881	1.03188	0.102239	2.53491	7.33378e-09	3.41445	1.15559e-16	4.00724	4.97477e-23	4.59976	1.49674e-30
2	ENSG00000170835.17	CEL	protein_coding	chr9	133061981	133071861	+	ENSG00000170835	carboxyl ester lipase [Source:HGNC Symbol;Acc:HGNC:1848]	-1.56529	0.00245268	-1.90813	7.14379e-05	-1.55894	0.00187645	-1.9308	5.30085e-05	-1.47384	0.00191475	-1.50962	0.00117038	0.0332748	0.999881	0.417469	0.654015	0.965374	0.083979	1.06447	0.0386857	1.21544	0.0140191	1.25213	0.0096666
2	ENSG00000170324.21	FRMPD2	protein_coding	chr10	48153088	48274696	-	ENSG00000170324	FERM and PDZ domain containing 2 [Source:HGNC Symbol;Acc:HGNC:28572]	-1.00257	0.385781	-2.24294	0.0161048	-1.91728	0.0474807	-2.28573	0.0133252	-1.81444	0.0459449	-1.93073	0.0288486	-0.223091	0.999881	0.49529	0.854959	1.27615	0.36124	2.11203	0.0543716	2.63729	0.0100915	2.57456	0.0111024
2	ENSG00000153721.19	CNKSR3	protein_coding	chr6	154387515	154510685	-	ENSG00000153721	CNKSR family member 3 [Source:HGNC Symbol;Acc:HGNC:23034]	-0.815032	0.0197523	-1.1347	0.000324123	-0.898369	0.00658973	-1.0786	0.000638721	-0.866657	0.0054575	-0.997138	0.00097302	0.350411	0.999881	0.460552	0.331164	0.7162	0.0378396	1.01772	0.000748498	1.28613	7.75972e-06	1.34386	2.1263e-06
2	ENSG00000163508.13	EOMES	protein_coding	chr3	27715949	27722711	-	ENSG00000163508	eomesodermin [Source:HGNC Symbol;Acc:HGNC:3372]	-1.53047	0.0589744	-2.41674	0.00172879	-2.62801	0.000921541	-2.93325	0.000278003	-1.87191	0.00998995	-2.29434	0.00150336	-0.0898099	0.999881	0.62877	0.637592	0.85605	0.361581	1.39386	0.0626001	1.52131	0.0356766	1.45111	0.0439499
2	ENSG00000176438.13	SYNE3	protein_coding	chr14	95407266	95516650	-	ENSG00000176438	spectrin repeat containing nuclear envelope family member 3 [Source:HGNC Symbol;Acc:HGNC:19861]	-0.827923	0.136935	-0.840833	0.105403	-1.10719	0.0285677	-0.530183	0.344232	-0.933404	0.054031	-1.10933	0.0165149	-0.355084	0.999881	-0.506245	0.552601	0.87643	0.115224	1.07089	0.0310498	1.53553	0.000768575	1.6242	0.000261667
2	ENSG00000125968.9	ID1	protein_coding	chr20	31605283	31606515	+	ENSG00000125968	inhibitor of DNA binding 1 [Source:HGNC Symbol;Acc:HGNC:5360]	-1.03379	0.0324987	-1.29746	0.00324277	-1.11422	0.0151372	-1.16443	0.00851136	-1.37198	0.00103248	-1.56269	0.000117264	-0.423859	0.999881	-0.148697	0.899656	0.301656	0.656596	0.410103	0.480392	0.460443	0.401529	0.841596	0.0649757
2	ENSG00000214756.8	CSKMT	protein_coding	chr11	62665309	62668496	+	ENSG00000214756	citrate synthase lysine methyltransferase [Source:HGNC Symbol;Acc:HGNC:33113]	-1.16624	0.00645637	-1.38926	0.000474435	-1.03183	0.014045	-0.898252	0.0309025	-1.46601	0.000125279	-1.77411	1.87933e-06	-0.199297	0.999881	-0.113219	0.920006	0.140527	0.851916	0.358391	0.499036	0.358014	0.48772	0.458206	0.329501
2	ENSG00000180251.5	SLC9A4	protein_coding	chr2	102473226	102533972	+	ENSG00000180251	solute carrier family 9 member A4 [Source:HGNC Symbol;Acc:HGNC:11077]	-5.74095	0.000550267	-3.94299	0.00726453	-2.96617	0.0111959	-3.87062	0.00812857	-1.86281	0.0466145	-5.74604	0.000135469	-0.990918	0.765469	-0.410844	0.732044	-0.22806	0.836341	0.742865	0.296948	0.576527	0.446565	0.721217	0.298671
2	ENSG00000247287.3	PRKCH-AS1	lncRNA	chr14	61294909	61322838	-	ENSG00000247287	PRKCH antisense RNA 1 [Source:HGNC Symbol;Acc:HGNC:55588]	-1.03476	0.0377814	-0.626854	0.218395	-1.12239	0.0176265	-1.00283	0.031476	-0.761192	0.103081	-1.09236	0.0123005	-0.204049	0.999881	0.120809	0.923355	0.847944	0.0849913	1.31867	0.00162519	1.0794	0.0129071	1.32997	0.00117309
2	ENSG00000170827.9	CELP	transcribed_unprocessed_pseudogene	chr9	133079900	133087355	+	ENSG00000170827	carboxyl ester lipase pseudogene [Source:HGNC Symbol;Acc:HGNC:1849]	-1.52207	0.0659919	-3.31628	1.24578e-05	-1.59503	0.0432569	-2.50894	0.000729238	-1.92325	0.00790227	-1.62737	0.0238485	0.182021	0.999881	0.242417	0.904334	0.438023	0.711602	0.244346	0.849176	0.668379	0.48132	0.82972	0.339225
2	ENSG00000278112.1	ENSG00000278112	lncRNA	chr12	123519390	123519856	-	ENSG00000278112		-0.643162	0.54297	-2.43094	0.004887	-1.95801	0.0220991	-2.1861	0.0100367	-1.85066	0.0213304	-1.8965	0.0159554	0.0847435	0.999881	0.396862	0.806606	0.480753	0.673563	0.171698	0.903274	0.457752	0.663235	0.681726	0.452577
2	ENSG00000029534.21	ANK1	protein_coding	chr8	41653220	41896762	-	ENSG00000029534	ankyrin 1 [Source:HGNC Symbol;Acc:HGNC:492]	-2.07635	0.00165779	-2.78994	1.03116e-05	-1.7544	0.00656456	-1.95132	0.00181266	-1.67702	0.00591293	-2.12141	0.000359712	0.0420658	0.999881	0.0591759	0.996395	0.530862	0.536999	0.155361	0.889218	0.496778	0.532536	0.620706	0.392646
2	ENSG00000131188.12	PRR7	protein_coding	chr5	177446445	177456286	+	ENSG00000131188	proline rich 7, synaptic [Source:HGNC Symbol;Acc:HGNC:28130]	-1.15272	0.00641183	-1.51084	9.00224e-05	-1.18027	0.00369281	-1.26229	0.00130079	-1.53062	4.04515e-05	-1.66405	5.11531e-06	0.0510828	0.999881	0.222822	0.796129	0.559423	0.253889	0.413281	0.410868	0.581752	0.193068	0.527533	0.242133
2	ENSG00000174791.11	RIN1	protein_coding	chr11	66330241	66336840	-	ENSG00000174791	Ras and Rab interactor 1 [Source:HGNC Symbol;Acc:HGNC:18749]	-1.27311	0.000220905	-1.39517	1.74676e-05	-1.34171	5.47024e-05	-1.29137	7.44856e-05	-1.33408	2.45434e-05	-1.44565	2.91688e-06	0.138796	0.999881	0.342522	0.569311	0.54835	0.183547	0.460959	0.254634	0.781018	0.0252473	0.880779	0.00866457
2	ENSG00000170477.13	KRT4	protein_coding	chr12	52806549	52814116	-	ENSG00000170477	keratin 4 [Source:HGNC Symbol;Acc:HGNC:6441]	-2.01051	0.0527084	-2.75559	0.00320015	-2.06289	0.0381131	-3.08475	0.000700777	-3.28256	0.000185416	-4.79381	1.66389e-08	-1.35953	0.93577	-0.597434	0.762541	-0.599707	0.694102	0.0515802	0.990194	0.373326	0.809334	0.901819	0.444411
2	ENSG00000223784.2	LINP1	lncRNA	chr10	6709530	6740532	+	ENSG00000223784	lncRNA in non-homologous end joining pathway 1 [Source:HGNC Symbol;Acc:HGNC:53170]	-1.12484	0.0265648	-1.36556	0.00336506	-1.71456	0.000179832	-1.59923	0.000402278	-1.6434	0.000174129	-2.27322	7.58352e-08	-1.83399	0.999881	-1.80228	0.627311	-1.80171	0.536497	2.01643	0.258616	3.25782	0.0255635	2.60514	0.0940435
2	ENSG00000171462.15	DLK2	protein_coding	chr6	43450352	43456632	-	ENSG00000171462	delta like non-canonical Notch ligand 2 [Source:HGNC Symbol;Acc:HGNC:21113]	-1.80192	0.000454815	-2.33597	1.16674e-06	-2.25376	3.38062e-06	-2.49843	1.18615e-07	-2.24656	1.43744e-06	-2.16812	2.40789e-06	-0.797974	0.86044	-0.224677	0.861987	0.0011703	0.999366	0.285624	0.718078	0.636051	0.300469	0.55472	0.373923
2	ENSG00000179023.9	KLHDC7A	protein_coding	chr1	18480930	18485974	+	ENSG00000179023	kelch domain containing 7A [Source:HGNC Symbol;Acc:HGNC:26791]	-0.934095	0.0361368	-1.4687	0.000274347	-1.00322	0.0177341	-1.22785	0.00244158	-1.01962	0.0103317	-1.23104	0.00137463	-0.470851	0.999881	-0.0670194	0.967176	0.228793	0.711032	0.168956	0.786326	0.292904	0.57322	0.285997	0.572911
2	ENSG00000197580.13	BCO2	protein_coding	chr11	112175510	112224699	+	ENSG00000197580	beta-carotene oxygenase 2 [Source:HGNC Symbol;Acc:HGNC:18503]	-1.15118	0.0966175	-1.81241	0.00405955	-1.54363	0.0164845	-2.34314	0.000240794	-1.68072	0.00542043	-1.18506	0.0496653	-0.581381	0.999881	-0.432442	0.762856	0.203693	0.875618	-0.0748031	0.968699	0.616426	0.459101	0.404851	0.656033
2	ENSG00000181418.8	DDN	protein_coding	chr12	48995149	48999375	-	ENSG00000181418	dendrin [Source:HGNC Symbol;Acc:HGNC:24458]	-1.36771	0.203233	-2.70045	0.00403765	-2.52441	0.00812087	-2.24673	0.0160431	-2.75317	0.00225297	-3.13485	0.00045956	-0.656462	0.999881	-0.916732	0.587114	0.567091	0.696218	0.305466	0.847266	0.81853	0.485989	0.446507	0.744105
2	ENSG00000168398.7	BDKRB2	protein_coding	chr14	96204679	96244166	+	ENSG00000168398	bradykinin receptor B2 [Source:HGNC Symbol;Acc:HGNC:1030]	-0.747317	0.18562	-1.30093	0.00636554	-1.19138	0.015551	-1.51706	0.00102269	-1.27584	0.0051739	-1.57559	0.000327378	-0.838623	0.743869	-0.481563	0.591113	0.24721	0.773004	0.0980178	0.922826	0.733543	0.185271	0.817743	0.12159
2	ENSG00000265763.4	ZNF488	protein_coding	chr10	47365496	47384293	-	ENSG00000265763	zinc finger protein 488 [Source:HGNC Symbol;Acc:HGNC:23535]	-1.83188	0.026658	-2.70624	0.000238128	-2.22803	0.00379662	-2.78899	0.000128321	-2.68953	0.000156768	-2.89853	3.01859e-05	-0.527877	0.999881	-0.349384	0.84708	0.26664	0.85194	0.59802	0.565273	0.92691	0.30121	0.748364	0.421538
2	ENSG00000151715.8	TMEM45B	protein_coding	chr11	129815848	129860003	+	ENSG00000151715	transmembrane protein 45B [Source:HGNC Symbol;Acc:HGNC:25194]	-0.35142	0.707389	-1.08705	0.092364	-1.54328	0.013227	-0.653365	0.352813	-0.179045	0.847945	-0.390124	0.593281	0.719006	0.999881	1.29532	0.0633209	1.44506	0.0186343	1.41711	0.0155549	1.26459	0.033641	1.48734	0.00862397
2	ENSG00000253616.5	ENSG00000253616	lncRNA	chr8	23071377	23074488	-	ENSG00000253616		-0.235143	0.852516	-0.561761	0.529316	-0.55125	0.556559	-0.0735078	0.96004	-0.0916761	0.955459	-0.50622	0.543047	1.50596	0.399257	2.03524	0.0101245	2.544	0.000255409	2.30216	0.000847859	1.72	0.0191837	1.84957	0.00922753
2	ENSG00000160886.13	LY6K	protein_coding	chr8	142700111	142705127	+	ENSG00000160886	lymphocyte antigen 6 family member K [Source:HGNC Symbol;Acc:HGNC:24225]	-1.29395	1.13894e-05	-1.36338	1.58095e-06	-1.48403	1.56621e-07	-1.32397	2.51878e-06	-1.6386	1.35729e-09	-1.69301	2.17453e-10	-0.0243383	0.999881	3.17189	0.162911	1.86358	0.509839	1.78965	0.501372	0.886449	0.796606	-0.080374	0.990862
2	ENSG00000167676.5	PLIN4	protein_coding	chr19	4502192	4518486	-	ENSG00000167676	perilipin 4 [Source:HGNC Symbol;Acc:HGNC:29393]	-1.79965	0.0171282	-2.45125	0.000352704	-1.85812	0.00991508	-2.14785	0.00183171	-1.79365	0.00834712	-1.79823	0.00695577	0.156924	0.999881	0.413716	0.777193	0.203623	0.880539	0.524557	0.586373	0.47991	0.620886	0.0787407	0.963216
2	ENSG00000171246.6	NPTX1	protein_coding	chr17	80466834	80477843	-	ENSG00000171246	neuronal pentraxin 1 [Source:HGNC Symbol;Acc:HGNC:7952]	-1.84458	0.010541	-3.84638	5.15157e-07	-2.70685	0.000107426	-5.33387	1.79002e-07	-3.77079	3.71079e-07	-3.58241	4.61322e-07	0.511732	0.999881	0.514868	0.662382	0.865735	0.268111	0.476402	0.586447	0.353497	0.706455	0.420452	0.621982
2	ENSG00000250479.9	CHCHD10	protein_coding	chr22	23765834	23767972	-	ENSG00000250479	coiled-coil-helix-coiled-coil-helix domain containing 10 [Source:HGNC Symbol;Acc:HGNC:15559]	-0.888589	0.0458734	-1.03729	0.0111517	-1.07044	0.0097353	-1.20408	0.00231773	-1.47343	8.72336e-05	-1.40115	0.000162099	0.27123	0.999881	0.458761	0.492002	0.50771	0.327229	0.272646	0.639176	0.26474	0.64658	0.177142	0.776464
2	ENSG00000161513.12	FDXR	protein_coding	chr17	74862497	74873031	-	ENSG00000161513	ferredoxin reductase [Source:HGNC Symbol;Acc:HGNC:3642]	-0.899113	0.000547698	-1.12331	3.44386e-06	-1.01397	4.56163e-05	-1.01379	2.89505e-05	-1.04784	8.73556e-06	-1.10874	1.59104e-06	0.0475894	0.999881	0.164212	0.75274	0.120115	0.789256	-0.011358	0.990194	0.146508	0.697404	0.0293654	0.962428
2	ENSG00000004660.15	CAMKK1	protein_coding	chr17	3860315	3894891	-	ENSG00000004660	calcium/calmodulin dependent protein kinase kinase 1 [Source:HGNC Symbol;Acc:HGNC:1469]	-1.03944	0.0107097	-1.16301	0.00218434	-1.20063	0.00179815	-0.993855	0.00961148	-1.4589	4.1282e-05	-1.14888	0.00130562	0.380749	0.999881	0.437143	0.48432	0.330127	0.546285	0.280685	0.596883	0.339142	0.492216	0.385164	0.406252
2	ENSG00000260708.1	TBC1D22A-DT	lncRNA	chr22	46761894	46762563	-	ENSG00000260708	TBC1D22A divergent transcript [Source:HGNC Symbol;Acc:HGNC:55388]	-1.34896	0.00428202	-1.58555	0.000319356	-1.66511	0.000183127	-1.77716	4.48009e-05	-1.62213	0.000138388	-1.64476	8.32119e-05	0.516467	0.999881	0.705922	0.242073	0.396899	0.522039	0.324508	0.591206	0.354142	0.541579	0.435158	0.413246
2	ENSG00000284485.1	MIR205	miRNA	chr1	209432133	209432242	+	ENSG00000284485	microRNA 205 [Source:HGNC Symbol;Acc:HGNC:31583]	-0.393564	0.627393	-0.670684	0.299156	-0.460117	0.529287	-0.484577	0.474507	-0.724343	0.229175	-1.47547	0.00656956	-0.0243808	0.999881	0.969117	0.85423	4.36694	0.0116929	4.98188	0.00148191	4.874	0.00194902	5.99779	4.07944e-05
2	ENSG00000090530.10	P3H2	protein_coding	chr3	189956728	190122437	-	ENSG00000090530	prolyl 3-hydroxylase 2 [Source:HGNC Symbol;Acc:HGNC:19317]	-0.159053	0.83967	-0.528441	0.298671	-0.559087	0.28228	-0.26841	0.644745	-0.420401	0.40329	-0.698857	0.114319	0.943988	0.999881	2.19164	0.0182389	2.85219	0.000258689	3.50459	1.04114e-06	3.69871	1.67045e-07	4.22796	7.0682e-10
2	ENSG00000167165.19	UGT1A6	protein_coding	chr2	233691607	233773300	+	ENSG00000167165	UDP glucuronosyltransferase family 1 member A6 [Source:HGNC Symbol;Acc:HGNC:12538]	-0.861015	0.464956	-3.19798	0.0337573	-3.18889	0.0369779	-0.0562065	0.962165	-2.17753	0.0563498	-4.98083	0.000999175	0.736586	0.902322	1.69582	0.000937815	2.33916	3.01404e-07	2.82506	8.06779e-11	3.00438	2.96227e-12	3.11852	2.82511e-13
2	ENSG00000246228.7	CASC8	lncRNA	chr8	127289808	127482139	-	ENSG00000246228	cancer susceptibility 8 [Source:HGNC Symbol;Acc:HGNC:45129]	-0.400314	0.613625	-0.19757	0.817036	-0.0563005	0.978234	-0.20305	0.803675	-0.441637	0.498344	-0.552932	0.360883	4.90198	0.0353737	4.02517	0.0420417	4.85566	0.00344449	5.79433	0.000120849	6.36748	1.40307e-05	6.58539	4.99514e-06
2	ENSG00000223802.9	CERS1	protein_coding	chr19	18868545	18896727	-	ENSG00000223802	ceramide synthase 1 [Source:HGNC Symbol;Acc:HGNC:14253]	-0.114592	0.964696	-0.640564	0.590404	-0.367378	0.798697	-0.0954205	0.96004	-2.77244	0.00855754	-1.44867	0.134663	0.850582	0.999881	1.49828	0.151766	1.74332	0.0465873	1.71527	0.0391964	2.19353	0.00501446	2.30723	0.00247684
2	ENSG00000170293.9	CMTM8	protein_coding	chr3	32238679	32370321	+	ENSG00000170293	CKLF like MARVEL transmembrane domain containing 8 [Source:HGNC Symbol;Acc:HGNC:19179]	-0.616343	0.10703	-0.788688	0.0218843	-0.619378	0.0904422	-0.474498	0.198606	-1.11498	0.000451603	-1.05635	0.000734006	0.360741	0.999881	0.840852	0.0268137	1.21519	0.000132781	1.45532	1.13195e-06	1.55	1.50994e-07	1.88415	4.30547e-11
2	ENSG00000186615.12	KTN1-AS1	lncRNA	chr14	55496786	55580888	-	ENSG00000186615	KTN1 antisense RNA 1 [Source:HGNC Symbol;Acc:HGNC:19842]	-0.603583	0.44124	-0.617941	0.384162	-0.643876	0.377565	-0.706229	0.295748	-1.41906	0.014936	-1.47974	0.0092878	0.400124	0.999881	0.609052	0.539642	1.01146	0.13331	1.23347	0.0401436	1.44541	0.0118277	1.99863	0.000168092
2	ENSG00000076356.7	PLXNA2	protein_coding	chr1	208022242	208244384	-	ENSG00000076356	plexin A2 [Source:HGNC Symbol;Acc:HGNC:9100]	-0.0816436	0.896049	-0.103015	0.842215	-0.121615	0.815227	-0.0829694	0.874895	-0.467467	0.163665	-0.384281	0.25851	0.613297	0.491155	1.03432	0.00157739	1.1582	0.000138266	1.31581	5.29053e-06	1.30894	5.53926e-06	1.6992	7.87405e-10
2	ENSG00000254471.1	ENSG00000254471	processed_pseudogene	chr11	79987513	79989630	+	ENSG00000254471		-1.98315	0.266807	-1.84739	0.263891	-2.25666	0.189467	-1.97012	0.228594	-5.02825	0.00626738	-4.0753	0.0223229	2.022	0.8714	3.47068	0.0195239	2.93776	0.0433438	4.29301	0.000595456	4.28448	0.00058825	4.53644	0.000189372
2	ENSG00000128602.11	SMO	protein_coding	chr7	129188633	129213545	+	ENSG00000128602	smoothened, frizzled class receptor [Source:HGNC Symbol;Acc:HGNC:11119]	-0.749716	0.658004	-1.04686	0.457696	-1.68654	0.20701	-2.31087	0.0673352	-2.4532	0.0449979	-2.29106	0.0546145	2.75905	0.98047	4.89565	0.0194333	5.10523	0.00773296	5.47675	0.00219168	3.27555	0.127852	5.03506	0.00506647
2	ENSG00000170525.21	PFKFB3	protein_coding	chr10	6144934	6254644	+	ENSG00000170525	6-phosphofructo-2-kinase/fructose-2,6-biphosphatase 3 [Source:HGNC Symbol;Acc:HGNC:8874]	-0.0546604	0.947462	0.00619469	0.989651	-0.207196	0.668802	-0.237321	0.584369	-0.397654	0.285802	-0.561862	0.0984401	1.10822	0.00776703	1.54077	7.48357e-07	1.59214	1.1634e-07	1.40155	3.06455e-06	1.29454	2.00718e-05	1.10847	0.00031483
2	ENSG00000246334.3	PRR7-AS1	lncRNA	chr5	177438503	177447982	-	ENSG00000246334	PRR7 antisense RNA 1 [Source:HGNC Symbol;Acc:HGNC:27961]	-1.20443	0.0211139	-1.27636	0.00894415	-1.02775	0.045001	-1.03189	0.0373616	-1.47657	0.00140184	-1.89405	2.57632e-05	0.232248	0.999881	0.448233	0.601965	0.15133	0.870636	0.390744	0.551258	0.337252	0.613723	0.479287	0.413661
2	ENSG00000175592.9	FOSL1	protein_coding	chr11	65892049	65900573	-	ENSG00000175592	FOS like 1, AP-1 transcription factor subunit [Source:HGNC Symbol;Acc:HGNC:13718]	-0.81474	0.264083	-0.846028	0.210656	-1.09574	0.0940646	-0.801879	0.229559	-0.911651	0.146967	-1.02078	0.0894881	0.734165	0.999881	1.43002	0.0441482	1.4666	0.0231434	1.60744	0.00746818	1.4773	0.0149339	2.11456	0.000152632
2	ENSG00000075618.18	FSCN1	protein_coding	chr7	5592816	5606655	+	ENSG00000075618	fascin actin-bundling protein 1 [Source:HGNC Symbol;Acc:HGNC:11148]	-0.328901	0.531442	-0.379866	0.408452	-0.462161	0.308571	-0.437685	0.313474	-0.687665	0.0715463	-0.702327	0.0595472	1.01617	0.0877683	2.28379	4.93924e-12	2.71297	2.58297e-17	2.77254	1.70608e-18	2.76389	2.04082e-18	2.79327	6.57042e-19
2	ENSG00000129474.16	AJUBA	protein_coding	chr14	22971177	22982551	-	ENSG00000129474	ajuba LIM protein [Source:HGNC Symbol;Acc:HGNC:20250]	-0.408871	0.149767	-0.352795	0.197242	-0.356174	0.205016	-0.463705	0.0679897	-0.662029	0.00442741	-0.614416	0.00771279	0.530334	0.315441	1.13383	5.6548e-07	1.4684	3.57291e-12	1.97233	2.00947e-22	1.88364	1.81968e-20	1.97604	1.27553e-22
2	ENSG00000111348.9	ARHGDIB	protein_coding	chr12	14942031	14961728	-	ENSG00000111348	Rho GDP dissociation inhibitor beta [Source:HGNC Symbol;Acc:HGNC:679]	-0.301056	0.574061	-0.45986	0.291847	-0.499409	0.259767	-0.53548	0.194405	-0.474815	0.245067	-0.625598	0.0981041	0.293331	0.999881	1.44923	0.000209984	1.58497	1.77213e-05	2.32244	7.19185e-12	2.09727	9.73943e-10	1.94055	1.91134e-08
2	ENSG00000163531.17	NFASC	protein_coding	chr1	204828651	205022822	+	ENSG00000163531	neurofascin [Source:HGNC Symbol;Acc:HGNC:29866]	-0.362592	0.701363	-0.352579	0.675616	-0.585171	0.455839	-0.595813	0.414595	-0.399801	0.599782	-0.89113	0.158301	0.309358	0.999881	1.72047	0.0235492	2.01562	0.00265688	2.69663	8.05689e-06	2.95446	5.92595e-07	2.67913	7.38359e-06
2	ENSG00000175874.10	CREG2	protein_coding	chr2	101345550	101387503	-	ENSG00000175874	cellular repressor of E1A stimulated genes 2 [Source:HGNC Symbol;Acc:HGNC:14272]	-0.3476	0.660961	-0.517375	0.421581	-0.63721	0.315808	-0.831756	0.144041	-0.302447	0.656442	-0.70786	0.198909	0.850598	0.708397	1.47297	0.00703708	1.44423	0.00523079	1.76599	0.000206826	1.53189	0.00170378	2.11363	3.64765e-06
2	ENSG00000110328.6	GALNT18	protein_coding	chr11	11270877	11622005	-	ENSG00000110328	polypeptide N-acetylgalactosaminyltransferase 18 [Source:HGNC Symbol;Acc:HGNC:30488]	-0.477356	0.404969	-0.737076	0.122218	-0.641315	0.204744	-0.683244	0.150555	-0.664391	0.149406	-0.803367	0.0653287	0.834793	0.510326	1.18676	0.0150218	1.20226	0.00818449	1.43486	0.000599219	1.45174	0.00047749	1.47	0.00032545
2	ENSG00000145287.11	PLAC8	protein_coding	chr4	83090048	83137075	-	ENSG00000145287	placenta associated 8 [Source:HGNC Symbol;Acc:HGNC:19254]	-1.71057	0.0191047	-3.13219	2.02281e-06	-1.94845	0.00465158	-3.35447	2.95272e-07	-2.44133	0.000135984	-2.92245	3.19018e-06	0.894586	0.999881	1.58608	0.0503806	1.94109	0.00536329	2.2566	0.000485146	1.96608	0.00304057	2.26853	0.000353492
2	ENSG00000134802.18	SLC43A3	protein_coding	chr11	57406954	57427580	-	ENSG00000134802	solute carrier family 43 member 3 [Source:HGNC Symbol;Acc:HGNC:17466]	-0.863154	0.105497	-1.31765	0.0046622	-0.994325	0.0459621	-1.18415	0.0114041	-1.48073	0.000740968	-1.6453	0.000117295	0.989688	0.999881	1.61053	0.549207	3.24806	0.0367444	-0.954854	0.767924	1.93883	0.277405	2.50583	0.110866
2	ENSG00000152556.17	PFKM	protein_coding	chr12	48105139	48146404	+	ENSG00000152556	phosphofructokinase, muscle [Source:HGNC Symbol;Acc:HGNC:8877]	-0.983101	0.000555873	-1.08451	5.3432e-05	-1.04102	0.000146153	-1.1531	1.26478e-05	-1.36868	7.0114e-08	-1.43739	8.4935e-09	0.025838	0.999881	0.0378562	0.981857	0.217627	0.600199	0.0780901	0.876881	0.197727	0.611631	0.0670347	0.895365
2	ENSG00000158050.5	DUSP2	protein_coding	chr2	96143169	96145440	-	ENSG00000158050	dual specificity phosphatase 2 [Source:HGNC Symbol;Acc:HGNC:3068]	-1.15163	0.0232984	-1.69722	0.000218638	-1.39021	0.00349356	-1.62629	0.000391397	-1.85188	2.94e-05	-1.52304	0.000515491	0.107393	0.999881	0.0514064	0.990575	0.473933	0.446944	0.242501	0.729691	0.578314	0.28087	0.347662	0.564374
2	ENSG00000058404.20	CAMK2B	protein_coding	chr7	44217150	44334577	-	ENSG00000058404	calcium/calmodulin dependent protein kinase II beta [Source:HGNC Symbol;Acc:HGNC:1461]	-1.54834	0.177601	-3.13647	0.000988354	-2.44596	0.014863	-2.65913	0.00583011	-3.00832	0.00104535	-3.51762	7.78303e-05	-0.56167	0.999881	-0.252831	0.926583	0.0439724	0.999366	-0.252034	0.886841	0.221982	0.90706	-0.355373	0.820471
2	ENSG00000169884.14	WNT10B	protein_coding	chr12	48965340	48971735	-	ENSG00000169884	Wnt family member 10B [Source:HGNC Symbol;Acc:HGNC:12775]	-1.06586	0.128227	-1.45888	0.0197019	-1.46528	0.0216314	-2.12115	0.000458385	-1.84125	0.0017701	-2.4636	2.02701e-05	-0.24266	0.999881	0.331086	0.799909	0.69692	0.372251	0.114389	0.925645	0.355016	0.685266	0.465121	0.551269
2	ENSG00000231527.7	FAM27C	lncRNA	chr9	61854148	62096920	+	ENSG00000231527	family with sequence similarity 27 member C [Source:HGNC Symbol;Acc:HGNC:23668]	-0.664344	0.203398	-0.703525	0.143653	-1.19324	0.00793783	-1.18174	0.00708504	-1.45688	0.000455081	-1.43217	0.00045195	-0.0243537	0.999881	2.443	0.404088	4.18951	0.0158798	1.78915	0.506589	3.34772	0.0640395	1.77973	0.48855
2	ENSG00000233611.4	ENSG00000233611	lncRNA	chr2	236167418	236294927	+	ENSG00000233611		-0.900015	0.198847	-1.57708	0.00988563	-2.11215	0.00067799	-1.34122	0.0287877	-2.05891	0.000499406	-1.98234	0.00060053	0.063586	0.999881	0.431588	0.69016	0.293247	0.759512	0.181928	0.854442	0.603556	0.382549	0.434434	0.556636
2	ENSG00000130598.17	TNNI2	protein_coding	chr11	1838981	1841680	+	ENSG00000130598	troponin I2, fast skeletal type [Source:HGNC Symbol;Acc:HGNC:11946]	-1.78215	0.0615341	-2.70111	0.00132693	-2.77146	0.00112867	-3.05944	0.000189448	-2.89118	0.000303138	-2.67022	0.000759562	-0.343027	0.999881	0.733886	0.654314	0.703226	0.587687	0.69371	0.566117	1.03282	0.326336	0.471022	0.712787
2	ENSG00000231982.1	ENSG00000231982	unprocessed_pseudogene	chr3	186826549	186827337	+	ENSG00000231982		-2.03064	0.0234268	-2.0608	0.0143865	-1.69817	0.0498433	-2.14751	0.0104983	-2.95316	0.000471241	-2.36957	0.0029408	0.303814	0.999881	1.04685	0.367504	1.03656	0.277382	0.870078	0.356085	0.970039	0.278962	0.963355	0.273702
2	ENSG00000141622.14	RNF165	protein_coding	chr18	46326809	46463140	+	ENSG00000141622	ring finger protein 165 [Source:HGNC Symbol;Acc:HGNC:31696]	-0.128344	0.853329	-0.718981	0.0768235	-0.371378	0.447664	-0.654644	0.107636	-0.723934	0.0609347	-0.506648	0.20673	0.586409	0.971991	1.10029	0.0208702	1.64563	3.00169e-05	1.64993	1.64564e-05	1.58144	4.12559e-05	1.52435	7.10443e-05
2	ENSG00000268812.3	LIF-AS2	lncRNA	chr22	30246205	30246998	+	ENSG00000268812	LIF antisense RNA 2 [Source:HGNC Symbol;Acc:HGNC:28298]	-0.242799	0.889537	-0.378437	0.781195	-0.297039	0.847108	-0.311568	0.820897	-0.430222	0.725755	-0.307982	0.809546	1.59384	0.83401	2.57309	0.0264314	2.7315	0.00965428	3.06141	0.00174982	2.89855	0.00331313	3.64576	8.31298e-05
2	ENSG00000064655.19	EYA2	protein_coding	chr20	46894624	47188844	+	ENSG00000064655	EYA transcriptional coactivator and phosphatase 2 [Source:HGNC Symbol;Acc:HGNC:3520]	-0.583303	0.510317	-1.34929	0.0466151	-1.44441	0.0348662	-1.78019	0.00613634	-2.52614	4.43136e-05	-1.95238	0.00138053	1.34967	0.316892	1.85382	0.00472773	1.75322	0.00539101	1.63744	0.00751457	1.50999	0.0145661	1.49514	0.0142096
2	ENSG00000134013.16	LOXL2	protein_coding	chr8	23296897	23425328	-	ENSG00000134013	lysyl oxidase like 2 [Source:HGNC Symbol;Acc:HGNC:6666]	-0.129422	0.870027	-0.523296	0.283864	-0.545001	0.277439	-0.734594	0.100096	-0.77137	0.0710461	-0.787531	0.0591493	1.6157	0.000713467	3.17904	1.38754e-18	3.35516	2.25151e-21	3.36564	8.84908e-22	3.30373	5.45824e-21	3.23843	2.76965e-20
2	ENSG00000145911.6	N4BP3	protein_coding	chr5	178113532	178126081	+	ENSG00000145911	NEDD4 binding protein 3 [Source:HGNC Symbol;Acc:HGNC:29852]	-0.0365312	0.976977	-0.579195	0.447645	-0.537895	0.505726	-0.41497	0.603309	-0.403564	0.599912	-0.502343	0.480249	1.21968	0.402971	1.72868	0.00713143	1.96655	0.000773804	1.92126	0.000720126	1.77322	0.00205911	1.7495	0.00204141
2	ENSG00000167656.5	LY6D	protein_coding	chr8	142784882	142786539	-	ENSG00000167656	lymphocyte antigen 6 family member D [Source:HGNC Symbol;Acc:HGNC:13348]	-0.17152	0.888666	-1.08724	0.121185	-0.968559	0.18796	-0.640986	0.399867	-1.25137	0.0562031	-0.925799	0.163727	1.47728	0.239784	2.47826	5.22082e-05	2.95734	2.25421e-07	2.73203	1.41824e-06	2.78159	7.79782e-07	2.89463	1.95006e-07
2	ENSG00000198121.15	LPAR1	protein_coding	chr9	110873263	111038470	-	ENSG00000198121	lysophosphatidic acid receptor 1 [Source:HGNC Symbol;Acc:HGNC:3166]	-0.486137	0.511928	-0.528655	0.422438	-0.516788	0.455592	-0.980987	0.0819447	-1.05199	0.0512151	-0.993935	0.0621959	-1.02739	0.999881	2.84589	0.0014369	4.70259	3.67649e-10	5.51333	1.74572e-14	6.05046	1.66462e-17	5.91983	7.6881e-17
2	ENSG00000230937.13	MIR205HG	lncRNA	chr1	209428817	209432848	+	ENSG00000230937	MIR205 host gene [Source:HGNC Symbol;Acc:HGNC:43562]	-0.255895	0.681846	-0.322736	0.536213	-0.289336	0.607208	-0.631222	0.151321	-0.653614	0.121255	-0.910394	0.0197562	-0.335622	0.999881	2.20506	2.99732e-06	4.32038	3.67996e-26	5.45479	1.20209e-42	6.10335	1.36924e-53	6.6988	4.42722e-65
2	ENSG00000178934.5	LGALS7B	protein_coding	chr19	38789200	38791754	+	ENSG00000178934	galectin 7B [Source:HGNC Symbol;Acc:HGNC:34447]	-0.788321	0.767852	-1.95871	0.314749	-1.90336	0.349288	-2.04741	0.282406	-3.77639	0.0425469	-6.44327	0.00143057	0.317336	0.999881	2.36348	0.36539	2.86136	0.154589	3.87486	0.0256239	4.71903	0.00421263	5.36224	0.000716752
2	ENSG00000233901.7	LINC01503	lncRNA	chr9	129332300	129359541	+	ENSG00000233901	long intergenic non-protein coding RNA 1503 [Source:HGNC Symbol;Acc:HGNC:51184]	-0.488966	0.468889	-1.09575	0.0343173	-0.865161	0.118332	-1.08754	0.0335115	-1.28181	0.00785645	-1.25162	0.00832258	0.11313	0.999881	0.574078	0.479489	1.07791	0.045617	1.44093	0.00256523	1.74966	0.000140674	1.796	6.96478e-05
2	ENSG00000101000.6	PROCR	protein_coding	chr20	35172072	35216240	+	ENSG00000101000	protein C receptor [Source:HGNC Symbol;Acc:HGNC:9452]	-0.168881	0.767479	-0.51915	0.177076	-0.430786	0.299552	-0.564863	0.128356	-0.926318	0.00509263	-1.19229	0.000164968	0.687473	0.56988	0.684567	0.1676	1.30942	0.000243857	1.46802	1.44809e-05	1.76935	6.37627e-08	1.9925	4.34994e-10
2	ENSG00000196754.13	S100A2	protein_coding	chr1	153561108	153567890	-	ENSG00000196754	S100 calcium binding protein A2 [Source:HGNC Symbol;Acc:HGNC:10492]	0.205029	0.881021	-0.41424	0.677987	-0.880609	0.30843	-0.962994	0.227766	-1.63795	0.0193311	-2.12423	0.00137797	1.43415	0.607896	2.96286	0.00013415	5.01668	1.58864e-13	6.49181	3.33091e-23	7.1891	1.81135e-28	7.39097	3.14316e-30
2	ENSG00000137691.13	CFAP300	protein_coding	chr11	102047437	102084554	+	ENSG00000137691	cilia and flagella associated protein 300 [Source:HGNC Symbol;Acc:HGNC:28188]	-0.0214498	0.981572	-0.0841933	0.926932	-0.235311	0.739201	-0.710485	0.162586	-0.896835	0.057415	-1.18965	0.00746254	0.519216	0.999881	0.946928	0.255537	1.44622	0.0182558	1.31032	0.0280803	1.58493	0.00481147	1.5012	0.00740867
2	ENSG00000175745.14	NR2F1	protein_coding	chr5	93583222	93594611	+	ENSG00000175745	nuclear receptor subfamily 2 group F member 1 [Source:HGNC Symbol;Acc:HGNC:7975]	0.175479	0.849108	0.1412	0.871204	0.0285797	0.984562	-0.462698	0.461458	-0.686462	0.217164	-0.565894	0.313338	0.498128	0.999881	1.68131	0.0020068	1.85732	0.000233112	2.30033	1.00223e-06	2.37668	3.40402e-07	2.41599	1.72375e-07
2	ENSG00000188015.10	S100A3	protein_coding	chr1	153547329	153549258	-	ENSG00000188015	S100 calcium binding protein A3 [Source:HGNC Symbol;Acc:HGNC:10493]	0.0126368	0.99161	-0.21892	0.80989	-0.353762	0.67545	-0.311951	0.702544	-0.55035	0.417509	-0.556125	0.398984	1.03427	0.999881	4.7432	0.00131452	4.31699	0.00300607	4.35707	0.00177023	4.91365	0.000267575	5.41933	3.23509e-05
2	ENSG00000138829.12	FBN2	protein_coding	chr5	128257909	128659185	-	ENSG00000138829	fibrillin 2 [Source:HGNC Symbol;Acc:HGNC:3604]	-0.139965	0.889474	-0.280898	0.700934	-0.258452	0.743002	-0.370671	0.575289	-0.484837	0.41843	-0.549601	0.332975	0.0806425	0.999881	2.43065	6.7733e-07	2.82392	1.11472e-09	3.36507	4.09618e-14	3.07591	7.74285e-12	2.76153	1.13466e-09
2	ENSG00000073282.14	TP63	protein_coding	chr3	189631389	189897276	+	ENSG00000073282	tumor protein p63 [Source:HGNC Symbol;Acc:HGNC:15979]	-0.0652539	0.954001	-0.228946	0.711597	-0.314213	0.598802	-0.302535	0.588534	-0.443044	0.369511	-0.666459	0.132255	2.4967	2.76188e-07	5.0975	3.61002e-38	6.08867	1.11899e-55	6.96631	1.02528e-73	6.93211	5.86015e-73	7.0357	3.28055e-75
2	ENSG00000197565.17	COL4A6	protein_coding	chrX	108155607	108439497	-	ENSG00000197565	collagen type IV alpha 6 chain [Source:HGNC Symbol;Acc:HGNC:2208]	-0.062115	0.971541	-0.227277	0.778204	-0.234402	0.782881	-0.240712	0.755123	-0.372995	0.570536	-0.420193	0.500812	0.969409	0.599136	2.50184	7.20912e-07	3.40664	3.01787e-13	3.85641	2.43041e-17	4.15645	3.55383e-20	4.00857	6.69271e-19
2	ENSG00000242715.8	CCDC169	protein_coding	chr13	36222008	36297840	-	ENSG00000242715	coiled-coil domain containing 169 [Source:HGNC Symbol;Acc:HGNC:34361]	-0.854431	0.350037	-1.03176	0.205255	-1.42025	0.0756314	-2.17075	0.00542642	-2.25405	0.00284564	-1.1802	0.110676	0.385478	0.999881	1.38241	0.149526	1.19401	0.175641	1.67563	0.0250078	1.78619	0.0141603	2.15604	0.0017034
2	ENSG00000101871.17	MID1	protein_coding	chrX	10445310	10833654	-	ENSG00000101871	midline 1 [Source:HGNC Symbol;Acc:HGNC:7095]	-0.0534513	0.969941	-0.0930557	0.910701	-0.165333	0.820895	-0.374175	0.493684	-0.430855	0.397199	-0.351449	0.496422	0.444569	0.999881	1.23556	0.0195239	1.90277	1.36874e-05	2.92737	2.24571e-13	3.13119	2.40897e-15	3.35927	9.04321e-18
2	ENSG00000158321.18	AUTS2	protein_coding	chr7	69598296	70793506	+	ENSG00000158321	activator of transcription and developmental regulator AUTS2 [Source:HGNC Symbol;Acc:HGNC:14262]	-0.138252	0.812003	-0.288954	0.498365	-0.344647	0.418726	-0.757284	0.0276575	-0.929059	0.00400387	-0.593758	0.0783016	0.258988	0.999881	1.26135	0.000853077	1.34349	0.000157046	2.00685	3.62339e-10	2.14737	1.17562e-11	2.43829	3.60986e-15
2	ENSG00000179111.9	HES7	protein_coding	chr17	8120592	8124106	-	ENSG00000179111	hes family bHLH transcription factor 7 [Source:HGNC Symbol;Acc:HGNC:15977]	-1.23436	0.126338	-1.54663	0.0330858	-1.20866	0.120087	-2.13181	0.00194458	-2.32947	0.000434876	-2.25821	0.000531303	1.79544	0.999881	1.85338	0.622023	3.80011	0.0499605	3.1534	0.11286	4.57407	0.00648129	5.16662	0.00118161
2	ENSG00000260196.1	ENSG00000260196	lncRNA	chr11	17380649	17383531	+	ENSG00000260196		-0.975969	0.0754811	-1.36666	0.00544271	-1.31447	0.00888506	-1.47851	0.00216313	-1.82966	7.17252e-05	-1.55641	0.00066452	2.76973	0.508988	1.03568	0.760431	3.37655	0.0275321	3.12944	0.0359059	4.76491	0.000281181	4.70985	0.00027976
2	ENSG00000179431.7	FJX1	protein_coding	chr11	35618460	35620865	+	ENSG00000179431	four-jointed box kinase 1 [Source:HGNC Symbol;Acc:HGNC:17166]	-1.09861	0.00553244	-1.37373	0.000155627	-1.30718	0.000439205	-1.36072	0.000166984	-1.71057	6.26124e-07	-1.84349	4.2311e-08	0.59137	0.825619	0.549833	0.335882	0.688857	0.119294	0.834206	0.0352501	1.05635	0.00466419	1.46504	2.45568e-05
2	ENSG00000224032.8	EPB41L4A-AS1	lncRNA	chr5	112160526	112164818	+	ENSG00000224032	EPB41L4A antisense RNA 1 [Source:HGNC Symbol;Acc:HGNC:30749]	-0.78202	0.0417099	-0.960505	0.00616526	-1.03718	0.00331278	-0.923467	0.00824749	-1.1476	0.000487785	-1.29069	5.52277e-05	0.185867	0.999881	0.150493	0.858242	0.668903	0.0833161	1.08183	0.000958812	1.33888	2.03981e-05	1.56804	2.59005e-07
2	ENSG00000183273.7	CCDC60	protein_coding	chr12	119334712	119541040	+	ENSG00000183273	coiled-coil domain containing 60 [Source:HGNC Symbol;Acc:HGNC:28610]	-1.17721	0.531323	-4.13242	0.0201474	-2.13198	0.186822	-6.05406	0.00150451	-4.48626	0.0111973	-5.12336	0.00480221	1.07429	0.999881	1.14819	0.699065	2.82378	0.0875622	3.47605	0.0181878	3.06864	0.0416084	3.861	0.005864
2	ENSG00000086570.13	FAT2	protein_coding	chr5	151504092	151591331	-	ENSG00000086570	FAT atypical cadherin 2 [Source:HGNC Symbol;Acc:HGNC:3596]	-0.546354	0.330888	-0.961183	0.0373873	-0.822706	0.0902852	-1.12916	0.0111327	-1.17473	0.00584221	-1.25789	0.00245771	0.499261	0.999881	1.41428	0.072846	3.44044	2.18249e-10	4.84811	1.10402e-21	5.29011	6.65411e-26	5.42583	2.20539e-27
2	ENSG00000112769.20	LAMA4	protein_coding	chr6	112107931	112254939	-	ENSG00000112769	laminin subunit alpha 4 [Source:HGNC Symbol;Acc:HGNC:6484]	-0.821907	0.189025	-1.44641	0.00609198	-1.26427	0.021384	-1.54138	0.00282952	-1.74665	0.000403916	-1.67119	0.000600092	0.0383085	0.999881	0.0733424	0.999896	3.22035	0.0463322	4.71494	0.000525612	4.23428	0.00237701	4.78123	0.000330114
2	ENSG00000064300.9	NGFR	protein_coding	chr17	49495293	49515008	+	ENSG00000064300	nerve growth factor receptor [Source:HGNC Symbol;Acc:HGNC:7809]	-2.44883	0.0212065	-4.90704	1.14059e-07	-4.1864	9.24298e-06	-5.60168	5.26096e-10	-4.93704	3.49173e-08	-4.8147	4.97573e-08	-0.100733	0.999881	0.768903	0.682934	0.956566	0.488484	1.07349	0.384506	1.15003	0.332657	1.03508	0.384964
2	ENSG00000055163.20	CYFIP2	protein_coding	chr5	157266079	157395595	+	ENSG00000055163	cytoplasmic FMR1 interacting protein 2 [Source:HGNC Symbol;Acc:HGNC:13760]	-1.07276	0.00571124	-1.73577	5.79863e-07	-1.39038	0.000116165	-1.8181	9.99085e-08	-2.05574	6.01512e-10	-1.88202	1.14269e-08	0.0582683	0.999881	0.808325	0.0683245	1.16725	0.00127504	1.19638	0.000591747	1.27747	0.000198743	1.37403	4.07258e-05
2	ENSG00000168209.6	DDIT4	protein_coding	chr10	72273919	72276036	+	ENSG00000168209	DNA damage inducible transcript 4 [Source:HGNC Symbol;Acc:HGNC:24944]	-0.717811	0.0222506	-1.04391	0.000186094	-0.878903	0.00264065	-1.23155	5.80822e-06	-1.17303	1.06291e-05	-1.30393	5.34535e-07	0.440536	0.839861	0.974118	0.000920895	1.30866	7.55257e-07	1.41989	2.99532e-08	1.45822	1.05434e-08	1.50775	2.31268e-09
2	ENSG00000149043.17	SYT8	protein_coding	chr11	1828307	1837521	+	ENSG00000149043	synaptotagmin 8 [Source:HGNC Symbol;Acc:HGNC:19264]	-1.29801	0.08187	-1.93165	0.00334955	-1.98836	0.00286674	-2.13562	0.000862344	-2.09237	0.000781359	-2.1715	0.00037289	-0.337498	0.999881	-0.0520216	0.999896	0.497411	0.617689	0.617345	0.482157	0.77773	0.330375	0.330779	0.739018
2	ENSG00000164056.11	SPRY1	protein_coding	chr4	123396795	123403760	+	ENSG00000164056	sprouty RTK signaling antagonist 1 [Source:HGNC Symbol;Acc:HGNC:11269]	-0.779441	0.221781	-1.35728	0.01181	-1.35334	0.0137675	-2.04078	6.85067e-05	-1.35912	0.00835789	-1.31751	0.00931408	-0.246593	0.999881	1.04377	0.141918	1.60974	0.00332641	1.84035	0.000320525	1.96945	9.38647e-05	1.88384	0.000170581
2	ENSG00000164099.3	PRSS12	protein_coding	chr4	118280038	118353003	-	ENSG00000164099	serine protease 12 [Source:HGNC Symbol;Acc:HGNC:9477]	-0.278853	0.678813	-1.06745	0.0171207	-1.34061	0.00241429	-1.42746	0.000815511	-1.56288	0.000138901	-1.07128	0.010559	-0.0171773	0.999881	0.507499	0.718357	0.974186	0.252422	0.748578	0.391613	1.68891	0.00937973	2.61786	4.85101e-06
2	ENSG00000156113.24	KCNMA1	protein_coding	chr10	76869601	77638369	-	ENSG00000156113	potassium calcium-activated channel subfamily M alpha 1 [Source:HGNC Symbol;Acc:HGNC:6284]	0.104709	0.945516	-0.40985	0.634425	-0.699284	0.37649	-0.62952	0.408605	-0.830127	0.228998	-0.742555	0.280539	0.183653	0.999881	1.62696	0.0422473	1.91481	0.00616033	2.75813	8.25141e-06	2.85362	3.14288e-06	3.99226	6.22175e-12
2	ENSG00000189280.3	GJB5	protein_coding	chr1	34755047	34758512	+	ENSG00000189280	gap junction protein beta 5 [Source:HGNC Symbol;Acc:HGNC:4287]	0.0519708	0.976661	-0.282799	0.680774	-0.256393	0.729778	-0.224243	0.753596	-0.179769	0.804965	-0.284904	0.64315	1.19723	0.49613	2.13528	0.000464352	3.58088	5.76947e-12	4.10933	3.08622e-16	4.54949	5.7052e-20	5.073	5.56929e-25
2	ENSG00000101098.13	RIMS4	protein_coding	chr20	44751808	44810546	-	ENSG00000101098	regulating synaptic membrane exocytosis 4 [Source:HGNC Symbol;Acc:HGNC:16183]	-1.82147	0.0186706	-0.693059	0.355036	-0.346438	0.698544	-1.39405	0.0478036	-1.2079	0.0740794	-0.110651	0.91844	1.42342	0.0333243	1.55478	0.00138842	1.42798	0.00265688	0.87035	0.088271	0.757455	0.14836	0.411902	0.496915
2	ENSG00000167693.17	NXN	protein_coding	chr17	799310	979776	-	ENSG00000167693	nucleoredoxin [Source:HGNC Symbol;Acc:HGNC:18008]	-0.328395	0.352561	-0.275985	0.415981	-0.161874	0.689662	-0.245355	0.470606	-0.362405	0.226436	-0.241231	0.44755	0.596811	0.377511	1.5192	3.40131e-09	1.84657	4.66713e-14	2.0033	5.49018e-17	2.17617	4.47648e-20	2.29833	1.69656e-22
2	ENSG00000287125.1	ENSG00000287125	lncRNA	chr16	85699820	85711186	+	ENSG00000287125		-0.556896	0.203136	-0.351571	0.434265	-0.162896	0.776725	-0.375018	0.387705	-0.523427	0.179201	-0.189506	0.683536	0.435099	0.999881	1.03818	0.0150519	1.04542	0.00869065	1.29136	0.000344379	1.05588	0.00497729	1.20939	0.000773538
2	ENSG00000120738.8	EGR1	protein_coding	chr5	138465479	138469303	+	ENSG00000120738	early growth response 1 [Source:HGNC Symbol;Acc:HGNC:3238]	-0.504748	0.455887	-0.378753	0.563379	-0.577627	0.350041	-0.545106	0.357913	-0.550309	0.330867	-0.319577	0.605059	0.651527	0.999881	1.68014	0.000934885	1.97799	2.47829e-05	1.49363	0.00193462	1.41174	0.0036169	1.41121	0.00311561
2	ENSG00000160191.18	PDE9A	protein_coding	chr21	42653621	42775509	+	ENSG00000160191	phosphodiesterase 9A [Source:HGNC Symbol;Acc:HGNC:8795]	-1.88836	0.00301242	-1.95214	0.00121366	-2.50143	3.75381e-05	-2.22995	0.000185996	-1.34538	0.0242166	-1.00872	0.0964305	0.395712	0.999881	1.17384	0.102198	1.41871	0.0191398	1.2964	0.027243	1.29673	0.0254587	1.16055	0.0474858
2	ENSG00000173227.14	SYT12	protein_coding	chr11	67006778	67050863	+	ENSG00000173227	synaptotagmin 12 [Source:HGNC Symbol;Acc:HGNC:18381]	-1.82516	9.4766e-06	-1.85149	3.1763e-06	-1.42479	0.00063742	-1.26438	0.00216313	-1.12718	0.005407	-1.28387	0.0010621	0.34204	0.999881	0.696087	0.228332	0.837549	0.0729488	0.798435	0.0732523	0.70248	0.12302	0.617914	0.182153
2	ENSG00000198720.13	ANKRD13B	protein_coding	chr17	29589769	29614761	+	ENSG00000198720	ankyrin repeat domain 13B [Source:HGNC Symbol;Acc:HGNC:26363]	-1.15351	0.0074419	-1.0082	0.015521	-0.907858	0.0358845	-1.02003	0.0132168	-1.00673	0.0114105	-0.781293	0.0538771	0.818295	0.426099	1.42521	0.000491305	1.45927	0.000179808	1.38691	0.000281863	1.25838	0.0011994	1.31454	0.000533023
2	ENSG00000075043.20	KCNQ2	protein_coding	chr20	63400208	63472677	-	ENSG00000075043	potassium voltage-gated channel subfamily Q member 2 [Source:HGNC Symbol;Acc:HGNC:6296]	-2.78067	0.162307	-3.77962	0.030997	-3.79801	0.0338516	-3.69773	0.0330626	-3.71607	0.0264222	-3.74756	0.0222801	-0.186389	0.999881	0.586745	0.433027	-0.35097	0.631651	-0.688079	0.223514	0.128587	0.883351	-0.246449	0.728521
2	ENSG00000229891.3	LINC01315	lncRNA	chr22	42364387	42369284	-	ENSG00000229891	long intergenic non-protein coding RNA 1315 [Source:HGNC Symbol;Acc:HGNC:50513]	-1.45864	0.151515	-2.1284	0.0202801	-2.14034	0.0220014	-2.17607	0.0167926	-2.04438	0.0199423	-1.78462	0.039234	0.214817	0.999881	0.58002	0.724437	0.0246143	0.999366	0.0983989	0.965384	0.408116	0.750561	0.256987	0.855902
2	ENSG00000198074.10	AKR1B10	protein_coding	chr7	134527567	134541412	+	ENSG00000198074	aldo-keto reductase family 1 member B10 [Source:HGNC Symbol;Acc:HGNC:382]	-2.169	0.000147506	-2.56747	1.8405e-06	-1.77166	0.00192955	-1.13828	0.0536369	-1.19862	0.0344339	-1.57572	0.00323466	0.259904	0.999881	0.128339	0.945351	-0.230833	0.823516	-0.352337	0.675306	-0.326451	0.698308	0.675122	0.309949
2	ENSG00000159339.13	PADI4	protein_coding	chr1	17308195	17364004	+	ENSG00000159339	peptidyl arginine deiminase 4 [Source:HGNC Symbol;Acc:HGNC:18368]	-2.75176	0.00285223	-3.93213	9.52175e-05	-2.17656	0.0115459	-4.41234	8.08239e-05	-2.26202	0.00557709	-1.88378	0.0172851	1.02973	0.928492	1.53826	0.0851332	1.17438	0.174312	1.29029	0.101205	1.64173	0.0252473	3.11825	1.28644e-06
2	ENSG00000107815.10	TWNK	protein_coding	chr10	100987367	100994403	+	ENSG00000107815	twinkle mtDNA helicase [Source:HGNC Symbol;Acc:HGNC:1160]	-0.938675	0.00114074	-1.16923	1.20401e-05	-1.01343	0.000241027	-1.10453	3.47165e-05	-1.33532	1.78331e-07	-1.26558	5.81663e-07	0.158633	0.999881	0.079517	0.919526	0.0290041	0.978009	0.0277695	0.974875	0.127493	0.772042	0.188664	0.617649
2	ENSG00000168306.13	ACOX2	protein_coding	chr3	58505136	58537283	-	ENSG00000168306	acyl-CoA oxidase 2 [Source:HGNC Symbol;Acc:HGNC:120]	-1.26018	0.187651	-1.89948	0.0218994	-2.46955	0.00250111	-2.16707	0.00732405	-1.86796	0.0183993	-2.64743	0.000433405	0.819572	0.999881	0.340687	0.878785	0.479905	0.740484	-0.2793	0.860627	0.513143	0.69062	1.08003	0.28069
3	ENSG00000185499.17	MUC1	protein_coding	chr1	155185824	155192916	-	ENSG00000185499	mucin 1, cell surface associated [Source:HGNC Symbol;Acc:HGNC:7508]	-0.242811	0.820776	-0.334767	0.697879	-0.116228	0.930164	-0.0814235	0.953481	-0.0957464	0.94145	0.311968	0.690995	-1.19452	0.450693	-1.42042	0.0439967	-1.64655	0.00807345	-2.6147	1.60604e-06	-2.57367	2.32049e-06	-2.88444	6.52673e-08
3	ENSG00000215182.8	MUC5AC	protein_coding	chr11	1157953	1201138	+	ENSG00000215182	mucin 5AC, oligomeric mucus/gel-forming [Source:HGNC Symbol;Acc:HGNC:7515]	-2.13207	0.34397	-4.04882	0.0452945	0.110444	0.984562	-3.96694	0.0466371	-0.666167	0.739564	-0.494065	0.806791	-1.20897	0.999881	-1.05574	0.560775	-2.01911	0.0881973	-2.99256	0.00343423	-4.0507	2.63865e-05	-4.67852	5.82802e-07
3	ENSG00000111319.13	SCNN1A	protein_coding	chr12	6346843	6377730	-	ENSG00000111319	sodium channel epithelial 1 subunit alpha [Source:HGNC Symbol;Acc:HGNC:10599]	-0.326836	0.585728	-0.318133	0.557281	-0.227113	0.714627	-0.362525	0.48099	-0.222141	0.689188	-0.0866018	0.90327	-0.601942	0.892397	-1.39338	0.000929029	-1.99385	1.08027e-07	-2.93606	7.93868e-17	-3.161	1.85867e-19	-3.25686	1.02235e-20
3	ENSG00000253125.1	ENSG00000253125	lncRNA	chr8	22690150	22798616	+	ENSG00000253125		-1.25403	0.0573707	-2.23529	0.000379752	-0.864904	0.193272	-1.24412	0.0428852	-0.153165	0.866498	-0.0282959	0.970245	-0.227362	0.999881	-0.805565	0.255734	-0.929116	0.108521	-1.5167	0.00207526	-1.39675	0.00489095	-1.67448	0.000439037
3	ENSG00000108375.13	RNF43	protein_coding	chr17	58353676	58417595	-	ENSG00000108375	ring finger protein 43 [Source:HGNC Symbol;Acc:HGNC:18505]	-0.380972	0.368496	-0.19216	0.672962	-0.214097	0.644854	-0.25808	0.532065	-0.235859	0.559388	0.0205395	0.970245	-0.564227	0.604727	-1.26532	4.18179e-05	-1.01278	0.00120638	-1.73247	6.20184e-10	-1.37323	1.66323e-06	-1.79575	9.69908e-11
3	ENSG00000128268.12	MGAT3	protein_coding	chr22	39457012	39492194	+	ENSG00000128268	beta-1,4-mannosyl-glycoprotein 4-beta-N-acetylglucosaminyltransferase [Source:HGNC Symbol;Acc:HGNC:7046]	-3.24333	0.0208245	-2.35246	0.0468182	-1.28585	0.288853	-4.14781	0.00783393	-3.11047	0.0126395	-1.39662	0.193363	-2.29886	0.122208	-3.3238	0.000313899	-3.13996	0.000401866	-3.52558	4.25935e-05	-3.09694	0.000283275	-3.87052	7.23677e-06
3	ENSG00000224699.10	LAMTOR5-AS1	lncRNA	chr1	110347116	110443817	+	ENSG00000224699	LAMTOR5 antisense RNA 1 [Source:HGNC Symbol;Acc:HGNC:40823]	-1.8054	0.00223141	-1.73497	0.00187429	-1.19427	0.0356814	-1.70177	0.00218289	-1.20476	0.0240689	-1.17656	0.0244431	-0.165254	0.999881	-0.450559	0.572282	-0.464194	0.460002	-0.374724	0.547219	-0.308311	0.630719	-0.742579	0.134623
3	ENSG00000006047.13	YBX2	protein_coding	chr17	7288263	7294639	-	ENSG00000006047	Y-box binding protein 2 [Source:HGNC Symbol;Acc:HGNC:17948]	-1.47484	0.0385416	-1.31269	0.0479214	-0.934295	0.172535	-1.7606	0.0106304	-1.61565	0.0132424	-0.850264	0.1725	-0.232634	0.999881	-0.540867	0.39849	-0.768364	0.101048	-1.30186	0.000919279	-1.14897	0.00414813	-1.69426	4.98745e-06
3	ENSG00000247317.4	LY6E-DT	lncRNA	chr8	142981738	143018437	-	ENSG00000247317	LY6E divergent transcript [Source:HGNC Symbol;Acc:HGNC:53728]	-2.51055	0.0023953	-1.8495	0.0147783	-1.64027	0.0340658	-1.59041	0.0350611	-2.27508	0.00221082	-1.12393	0.120509	-0.663366	0.999881	-0.194177	0.914099	-0.865533	0.30072	-0.913741	0.231812	-0.874368	0.252963	-1.1725	0.0955673
3	ENSG00000259459.6	LINC02568	lncRNA	chr15	63390136	63438320	+	ENSG00000259459	long intergenic non-protein coding RNA 2568 [Source:HGNC Symbol;Acc:HGNC:51430]	-4.59594	0.0135037	-4.63311	0.00823534	-4.65149	0.00904641	-1.23733	0.37617	-4.56956	0.0063893	-1.30361	0.313304	-1.3737	0.599136	-1.32415	0.20118	-1.27014	0.159214	-1.60175	0.0463357	-1.80572	0.0204152	-3.53226	2.70335e-06
3	ENSG00000116039.13	ATP6V1B1	protein_coding	chr2	70935900	70965431	+	ENSG00000116039	ATPase H+ transporting V1 subunit B1 [Source:HGNC Symbol;Acc:HGNC:853]	-5.18476	0.0102907	-6.18948	0.000957379	-2.21391	0.143476	-3.33914	0.0320576	-5.16414	0.00492523	-2.02245	0.139194	-1.23143	0.999881	-1.678	0.341444	-1.7054	0.239538	-2.31399	0.0679516	-1.59078	0.242607	-2.62078	0.0305362
3	ENSG00000239887.6	C1orf226	protein_coding	chr1	162378841	162386812	+	ENSG00000239887	chromosome 1 open reading frame 226 [Source:HGNC Symbol;Acc:HGNC:34351]	-0.590813	0.184831	-0.753352	0.0576781	-0.785291	0.0512356	-0.568153	0.16609	-0.685244	0.0736493	-0.530678	0.174481	-0.732998	0.398615	-1.416	4.43481e-05	-1.40378	3.00169e-05	-1.89179	1.81045e-09	-1.60397	5.33786e-07	-2.00705	1.055e-10
3	ENSG00000101187.16	SLCO4A1	protein_coding	chr20	62642503	62685785	+	ENSG00000101187	solute carrier organic anion transporter family member 4A1 [Source:HGNC Symbol;Acc:HGNC:10953]	-1.08898	0.0143378	-1.22244	0.00306096	-1.39952	0.000655409	-0.80893	0.0614406	-0.575101	0.195776	-0.636497	0.135084	-0.127243	0.999881	-0.346635	0.650033	-0.499728	0.347703	-0.883428	0.0382442	-1.00582	0.0142351	-1.06714	0.00753729
3	ENSG00000198929.13	NOS1AP	protein_coding	chr1	162069691	162370475	+	ENSG00000198929	nitric oxide synthase 1 adaptor protein [Source:HGNC Symbol;Acc:HGNC:16859]	-1.64463	0.00322799	-1.00082	0.0633307	-0.999881	0.0690035	-0.738557	0.181331	-0.970956	0.0598227	-0.995486	0.0481272	-0.892787	0.399257	-1.11827	0.0229467	-1.70285	4.3067e-05	-1.75055	1.42064e-05	-1.87996	2.38701e-06	-2.13132	5.58353e-08
3	ENSG00000100350.16	FOXRED2	protein_coding	chr22	36487190	36507221	-	ENSG00000100350	FAD dependent oxidoreductase domain containing 2 [Source:HGNC Symbol;Acc:HGNC:26264]	-1.7229	2.55949e-07	-1.54166	2.70722e-06	-1.23622	0.000292984	-1.22659	0.000240794	-1.7372	3.87107e-08	-1.2756	6.10696e-05	-0.255528	0.999881	-0.56349	0.232476	-0.463159	0.277094	-0.683052	0.0570314	-0.731431	0.0366418	-0.704797	0.0419746
3	ENSG00000160932.11	LY6E	protein_coding	chr8	143017982	143023832	+	ENSG00000160932	lymphocyte antigen 6 family member E [Source:HGNC Symbol;Acc:HGNC:6727]	-1.29043	8.46057e-05	-1.32241	2.26114e-05	-0.901455	0.0073307	-0.964044	0.00283197	-1.00467	0.00125503	-0.969111	0.0016075	-0.43213	0.999881	-0.618143	0.14534	-0.587763	0.119102	-1.07289	0.000542757	-1.00535	0.00132809	-1.01215	0.00101721
3	ENSG00000258130.8	ENSG00000258130	transcribed_unprocessed_pseudogene	chr16	30204316	30209071	-	ENSG00000258130		-0.454108	0.290279	-0.262744	0.557878	-0.543983	0.168865	-0.136269	0.789666	0.00669208	0.988038	-0.234126	0.576225	-0.490257	0.928492	-1.2193	0.000843134	-1.03707	0.00399081	-1.44041	1.43607e-05	-1.34665	5.26449e-05	-1.61634	7.37225e-07
3	ENSG00000258150.6	ENSG00000258150	transcribed_unprocessed_pseudogene	chr16	29464967	29467833	-	ENSG00000258150		-0.597229	0.159186	-0.239196	0.618274	-0.654206	0.0997837	-0.192491	0.700845	-0.117786	0.828021	-0.284435	0.497568	-0.55033	0.844227	-1.32463	0.000470912	-1.05745	0.00511697	-1.46007	2.71442e-05	-1.51903	1.1216e-05	-1.62872	1.96867e-06
3	ENSG00000121552.4	CSTA	protein_coding	chr3	122325248	122341969	+	ENSG00000121552	cystatin A [Source:HGNC Symbol;Acc:HGNC:2481]	-0.128862	0.919813	-0.464839	0.554931	-0.44546	0.593553	-0.404392	0.610792	-0.175867	0.854906	-0.407007	0.581686	-1.73325	0.0818956	-2.36497	0.000216068	-2.66639	1.24584e-05	-2.26187	0.000158836	-2.31313	0.000106714	-1.39276	0.0266713
3	ENSG00000168405.18	CMAHP	transcribed_unitary_pseudogene	chr6	25061626	25452263	-	ENSG00000168405	cytidine monophospho-N-acetylneuraminic acid hydroxylase, pseudogene [Source:HGNC Symbol;Acc:HGNC:2098]	-0.34674	0.765664	-0.84501	0.305215	-0.708946	0.428785	-0.783401	0.341543	-0.269298	0.791478	-0.379018	0.671319	-0.948946	0.978023	-2.73256	0.000113041	-2.16212	0.00232561	-2.80873	2.18204e-05	-2.36092	0.000437063	-3.48295	9.16213e-08
3	ENSG00000188959.10	C9orf152	protein_coding	chr9	110190048	110208159	-	ENSG00000188959	chromosome 9 open reading frame 152 [Source:HGNC Symbol;Acc:HGNC:31455]	-0.278117	0.890772	-1.09369	0.404788	-2.47216	0.0602115	-3.00354	0.0283094	-0.459191	0.752165	-1.12113	0.34916	-0.967034	0.999881	-1.80461	0.12641	-2.07114	0.0387751	-2.57542	0.00469769	-2.60376	0.00402181	-2.97772	0.000678041
3	ENSG00000254251.1	ENSG00000254251	lncRNA	chr8	90806474	90859240	-	ENSG00000254251		-1.61126	0.572502	-0.686625	0.830621	1.64496	0.385627	0.207227	0.96004	1.77626	0.2902	1.12309	0.562548	-0.642519	0.806921	-1.51633	0.000203584	-1.5526	7.29307e-05	-2.07233	1.34406e-08	-1.92967	1.50246e-07	-2.33645	6.24831e-11
3	ENSG00000107099.18	DOCK8	protein_coding	chr9	214854	465259	+	ENSG00000107099	dedicator of cytokinesis 8 [Source:HGNC Symbol;Acc:HGNC:19191]	-0.0669314	0.949148	0.0322506	0.979772	0.183058	0.785356	0.0450952	0.96004	0.157813	0.797171	0.19782	0.719517	-0.938112	0.266167	-1.24153	0.00461185	-1.17859	0.00503929	-1.16893	0.00376127	-1.25575	0.00154439	-1.22949	0.00169964
3	ENSG00000188833.10	ENTPD8	protein_coding	chr9	137434364	137441816	-	ENSG00000188833	ectonucleoside triphosphate diphosphohydrolase 8 [Source:HGNC Symbol;Acc:HGNC:24860]	1.88326	0.379084	1.10413	0.645899	3.64758	0.0225228	3.08028	0.057582	4.49771	0.00165264	3.78658	0.00921324	-1.09147	0.921501	-1.76878	0.0516537	-1.37068	0.121906	-1.79011	0.0221452	-1.54701	0.053283	-1.61171	0.0386266
3	ENSG00000041515.16	MYO16	protein_coding	chr13	108596152	109208005	+	ENSG00000041515	myosin XVI [Source:HGNC Symbol;Acc:HGNC:29822]	-0.731461	0.470923	0.976837	0.212677	0.460507	0.64409	1.0403	0.169341	1.65169	0.0129541	1.71346	0.00811964	-1.40622	0.274607	-2.59267	2.09214e-05	-2.13981	0.000456847	-2.84668	6.35247e-07	-2.18782	0.000198327	-2.26362	8.73901e-05
3	ENSG00000155093.19	PTPRN2	protein_coding	chr7	157539056	158587823	-	ENSG00000155093	protein tyrosine phosphatase receptor type N2 [Source:HGNC Symbol;Acc:HGNC:9677]	-0.444271	0.730307	0.492597	0.650768	0.70099	0.502798	0.832538	0.375734	0.959378	0.272414	1.19456	0.14186	-0.203325	0.999881	-2.07266	0.0235049	-1.93116	0.024672	-1.7996	0.029127	-2.47476	0.00165097	-2.0315	0.0100761
3	ENSG00000160183.17	TMPRSS3	protein_coding	chr21	42371887	42396091	-	ENSG00000160183	transmembrane serine protease 3 [Source:HGNC Symbol;Acc:HGNC:11877]	-0.215818	0.830278	0.065158	0.965459	-0.124841	0.912489	0.0816394	0.94668	0.26404	0.731247	0.519553	0.410898	-0.598212	0.999881	-1.47493	0.0148761	-1.6867	0.00212031	-2.74667	5.61589e-08	-2.14714	2.60491e-05	-2.72428	5.71067e-08
3	ENSG00000227218.7	ENSG00000227218	lncRNA	chr9	127934503	127940952	+	ENSG00000227218		0.00101177	0.999786	0.279479	0.869346	0.451645	0.770583	1.55509	0.123059	2.43405	0.00565074	1.99914	0.0261255	-0.6598	0.999881	-1.48029	0.129361	-1.81429	0.0251855	-2.43891	0.000765077	-2.51386	0.000463043	-2.30869	0.0013258
3	ENSG00000107954.11	NEURL1	protein_coding	chr10	103493705	103592546	+	ENSG00000107954	neuralized E3 ubiquitin protein ligase 1 [Source:HGNC Symbol;Acc:HGNC:7761]	-1.64417	0.0266582	-0.351901	0.697879	-0.108484	0.941359	0.876656	0.202746	1.44728	0.0163043	1.33319	0.0262993	-0.67157	0.999881	-1.2471	0.0971434	-1.18679	0.0788191	-1.54957	0.0103073	-2.12515	0.000231081	-1.72857	0.00295635
3	ENSG00000138356.14	AOX1	protein_coding	chr2	200586014	200677064	+	ENSG00000138356	aldehyde oxidase 1 [Source:HGNC Symbol;Acc:HGNC:553]	-0.383332	0.402616	-0.238705	0.611254	-0.0733436	0.919367	0.0738986	0.907474	0.432698	0.259471	0.403735	0.28686	-1.37357	0.000802333	-1.64173	1.24287e-06	-1.87014	8.16957e-09	-2.25041	7.93331e-13	-2.27193	4.14853e-13	-2.47917	1.86266e-15
3	ENSG00000123119.12	NECAB1	protein_coding	chr8	90791741	90959393	+	ENSG00000123119	N-terminal EF-hand calcium binding protein 1 [Source:HGNC Symbol;Acc:HGNC:20983]	-2.75908	0.161565	-3.75803	0.0302855	-0.152326	0.953141	0.166761	0.933029	-1.2778	0.393573	-2.76418	0.104048	-0.284986	0.999881	-1.24699	0.00109365	-1.67935	1.03447e-06	-2.05779	3.26447e-10	-2.35446	2.82119e-13	-2.42145	4.12747e-14
3	ENSG00000110436.13	SLC1A2	protein_coding	chr11	35251205	35420063	-	ENSG00000110436	solute carrier family 1 member 2 [Source:HGNC Symbol;Acc:HGNC:10940]	0.0499215	0.984073	-0.702488	0.712958	0.473601	0.807807	0.734622	0.640391	0.727037	0.629881	0.096991	0.970245	-1.10156	0.999881	-2.4234	0.0127007	-2.14451	0.0221286	-2.80471	0.000950339	-2.55906	0.00287502	-3.30181	5.66606e-05
3	ENSG00000121101.16	TEX14	protein_coding	chr17	58556678	58692055	-	ENSG00000121101	testis expressed 14, intercellular bridge forming factor [Source:HGNC Symbol;Acc:HGNC:11737]	-0.43485	0.783776	-0.71279	0.578475	-0.113963	0.965215	0.410167	0.740434	0.510228	0.643565	0.0250194	0.982489	-1.13525	0.399257	-1.87513	0.000900952	-2.07372	9.04639e-05	-2.1988	1.63071e-05	-2.30492	5.00062e-06	-2.46616	7.21517e-07
3	ENSG00000163520.14	FBLN2	protein_coding	chr3	13549125	13638422	+	ENSG00000163520	fibulin 2 [Source:HGNC Symbol;Acc:HGNC:3601]	0.141019	0.976977	0.103865	0.979772	3.85035	0.0441185	0.18575	0.96004	5.08335	0.00188838	3.52543	0.0517144	-0.131681	0.999881	-0.562769	0.678591	-1.2659	0.127636	-2.35669	0.00058977	-1.89668	0.00740946	-2.94139	7.60305e-06
3	ENSG00000211891.6	IGHE	IG_C_gene	chr14	105597691	105601728	-	ENSG00000211891	immunoglobulin heavy constant epsilon [Source:HGNC Symbol;Acc:HGNC:5522]	1.91467	0.498803	0.103896	0.979772	1.87526	0.487052	0.185773	0.96004	4.17431	0.0145529	0.135951	0.970245	-1.04911	0.791162	-1.58185	0.0396179	-2.04835	0.00191293	-3.30414	3.56515e-08	-3.10443	2.30882e-07	-2.68245	8.78616e-06
3	ENSG00000135547.9	HEY2	protein_coding	chr6	125747664	125761269	+	ENSG00000135547	hes related family bHLH transcription factor with YRPW motif 2 [Source:HGNC Symbol;Acc:HGNC:4881]	-2.28508	0.346218	-2.32224	0.296169	-2.34063	0.309753	-2.24036	0.308298	1.14543	0.493385	-2.29018	0.263472	-0.622153	0.998254	-1.13956	0.0363696	-1.28599	0.00809374	-1.60347	0.00030683	-1.33378	0.00359452	-1.83792	1.84903e-05
3	ENSG00000130829.18	DUSP9	protein_coding	chrX	153642492	153651326	+	ENSG00000130829	dual specificity phosphatase 9 [Source:HGNC Symbol;Acc:HGNC:3076]	-1.70686	0.0522395	-2.72168	0.00272443	-0.637788	0.501541	-1.96709	0.0185807	-0.159584	0.897968	-3.14917	0.000645555	-0.499868	0.999881	-0.65407	0.519258	-1.04405	0.138591	-1.37932	0.0263815	-1.01093	0.125154	-1.62828	0.00559448
3	ENSG00000180176.15	TH	protein_coding	chr11	2163929	2171815	-	ENSG00000180176	tyrosine hydroxylase [Source:HGNC Symbol;Acc:HGNC:11782]	-1.78014	0.224366	-4.59155	0.00709726	-1.15966	0.392348	-4.50967	0.00775574	0.503873	0.671824	-2.82518	0.0582684	-0.770321	0.999881	-0.740725	0.471723	-1.30851	0.0617621	-1.66681	0.00802603	-2.17681	0.000280396	-2.25653	0.000124595
3	ENSG00000112175.8	BMP5	protein_coding	chr6	55753653	55875590	-	ENSG00000112175	bone morphogenetic protein 5 [Source:HGNC Symbol;Acc:HGNC:1072]	0.141088	0.976977	0.103929	0.979772	0.0855409	0.984562	1.92571	0.429656	0.167482	0.96441	0.13599	0.970245	-0.998018	0.531659	-1.62963	0.00386383	-1.49812	0.0061634	-1.59922	0.00198262	-1.50836	0.003757	-1.68877	0.000773135
3	ENSG00000276168.1	RN7SL1	misc_RNA	chr14	49586580	49586878	+	ENSG00000276168	RNA component of signal recognition particle 7SL1 [Source:HGNC Symbol;Acc:HGNC:10038]	0.256473	0.820393	-0.279587	0.772831	-0.183121	0.87732	0.575525	0.464972	0.0705522	0.96441	0.13894	0.897153	-1.62141	0.143195	-1.98268	0.00275297	-1.66376	0.0117564	-2.01922	0.00084523	-1.4323	0.0259575	-1.63554	0.00804535
3	ENSG00000012124.17	CD22	protein_coding	chr19	35319261	35347361	+	ENSG00000012124	CD22 molecule [Source:HGNC Symbol;Acc:HGNC:1643]	2.72279	0.0410208	0.0296126	0.988882	-0.887206	0.735907	3.06369	0.0110256	2.66801	0.0266756	3.00076	0.0087075	0.238627	0.999881	-0.55512	0.674446	-0.841456	0.353743	-0.987065	0.219779	-1.37692	0.060697	-1.57955	0.0247579
3	ENSG00000006747.15	SCIN	protein_coding	chr7	12570577	12660182	+	ENSG00000006747	scinderin [Source:HGNC Symbol;Acc:HGNC:21695]	1.6856	0.2543	-2.75196	0.185779	0.870552	0.632493	2.97859	0.00892673	0.161394	0.96441	2.38132	0.0370954	-0.824829	0.928492	-1.68439	0.00763965	-1.96803	0.000568959	-2.36634	1.04713e-05	-2.46458	3.51377e-06	-3.58218	2.67599e-12
3	ENSG00000196620.10	UGT2B15	protein_coding	chr4	68646597	68670652	-	ENSG00000196620	UDP glucuronosyltransferase family 2 member B15 [Source:HGNC Symbol;Acc:HGNC:12546]	1.10604	0.766815	0.103915	0.979772	0.0855308	0.984562	0.185803	0.96004	0.167472	0.96441	1.97161	0.41311	-1.11714	0.887152	-1.93735	0.0260673	-2.14215	0.00658007	-2.28266	0.00219168	-1.98789	0.00876714	-2.49036	0.000570022
3	ENSG00000251348.1	HSPD1P11	processed_pseudogene	chr5	95768999	95770700	+	ENSG00000251348	heat shock protein family D (Hsp60) member 1 pseudogene 11 [Source:HGNC Symbol;Acc:HGNC:35142]	2.99978	0.169437	2.97224	0.145109	0.0854847	0.984562	1.14756	0.711419	0.167423	0.96441	3.50918	0.046106	-0.552496	0.999881	-0.730346	0.43115	-1.67256	0.00578951	-1.91365	0.000747181	-2.64987	1.32366e-06	-3.37048	7.38665e-10
3	ENSG00000166825.15	ANPEP	protein_coding	chr15	89784895	89815401	-	ENSG00000166825	alanyl aminopeptidase, membrane [Source:HGNC Symbol;Acc:HGNC:500]	0.172442	0.837615	0.289401	0.651584	0.246665	0.726369	0.397106	0.493291	0.209506	0.747978	0.418626	0.433592	-1.41486	0.14899	-2.32486	0.000112324	-1.56978	0.00681996	-2.57807	6.15558e-06	-1.50024	0.0062173	-3.05486	2.92536e-07
3	ENSG00000113396.13	SLC27A6	protein_coding	chr5	128538013	129033642	+	ENSG00000113396	solute carrier family 27 member 6 [Source:HGNC Symbol;Acc:HGNC:11000]	1.78132	0.000185925	2.12772	1.62055e-06	2.18524	9.23909e-07	1.65778	0.000279267	1.90721	1.13877e-05	2.14413	3.93e-07	-0.474426	0.999881	-0.820457	0.154419	-0.802461	0.11272	-0.825715	0.0800123	-0.989152	0.0272204	-1.15305	0.00708308
3	ENSG00000174827.14	PDZK1	protein_coding	chr1	145670852	145708148	-	ENSG00000174827	PDZ domain containing 1 [Source:HGNC Symbol;Acc:HGNC:8821]	1.42075	0.0047647	2.11495	2.23564e-06	1.99449	1.21312e-05	1.93292	1.6547e-05	2.22924	2.19792e-07	2.403	1.10796e-08	-0.716699	0.757654	-1.3922	0.00247094	-1.31399	0.003091	-1.31232	0.00209329	-1.45121	0.000507174	-1.90778	1.70223e-06
3	ENSG00000119714.11	GPR68	protein_coding	chr14	91232532	91253925	-	ENSG00000119714	G protein-coupled receptor 68 [Source:HGNC Symbol;Acc:HGNC:4519]	3.35901	5.76005e-08	3.6855	6.50554e-10	3.47188	8.72671e-09	3.98893	6.89419e-12	3.54259	1.16265e-09	3.44459	2.24127e-09	-0.465408	0.999881	-1.21639	0.11316	-1.20348	0.0762017	-1.36057	0.0290003	-1.36507	0.026688	-1.82642	0.0015225
3	ENSG00000198682.13	PAPSS2	protein_coding	chr10	87659613	87747705	+	ENSG00000198682	3'-phosphoadenosine 5'-phosphosulfate synthase 2 [Source:HGNC Symbol;Acc:HGNC:8604]	1.31516	0.0193987	1.3528	0.0102426	1.58888	0.00241723	1.74678	0.000514776	1.62689	0.000929679	1.68388	0.00046794	-0.704829	0.959569	-1.30736	0.023722	-1.37024	0.00973392	-1.47951	0.00291895	-1.43532	0.00397804	-1.46425	0.002729
3	ENSG00000177707.11	NECTIN3	protein_coding	chr3	111070071	111275563	+	ENSG00000177707	nectin cell adhesion molecule 3 [Source:HGNC Symbol;Acc:HGNC:17664]	0.612325	0.374337	1.14248	0.0392911	0.702642	0.267108	0.988678	0.0771938	1.11341	0.0357073	1.25643	0.0135939	-0.548986	0.999881	-0.871921	0.232109	-0.967734	0.109012	-0.970646	0.0866058	-1.277	0.0155211	-1.17847	0.0259124
3	ENSG00000058668.15	ATP2B4	protein_coding	chr1	203626787	203744081	+	ENSG00000058668	ATPase plasma membrane Ca2+ transporting 4 [Source:HGNC Symbol;Acc:HGNC:817]	0.760118	0.0682592	0.913963	0.0160354	0.792401	0.0462501	1.07516	0.00328895	1.15042	0.0010529	1.18284	0.00058621	-0.581628	0.802058	-0.594984	0.251231	-0.675383	0.112198	-0.920148	0.0132929	-1.13204	0.00143564	-1.15597	0.000903803
3	ENSG00000123096.12	SSPN	protein_coding	chr12	26121991	26299290	+	ENSG00000123096	sarcospan [Source:HGNC Symbol;Acc:HGNC:11322]	1.15251	0.0421799	1.62554	0.00127408	1.46597	0.00493081	1.59111	0.00147938	1.9509	3.71743e-05	1.77231	0.000167091	-0.734969	0.900927	-0.835381	0.238104	-1.48988	0.00454227	-1.56512	0.00169768	-1.69521	0.000556284	-1.82387	0.000148273
3	ENSG00000168461.13	RAB31	protein_coding	chr18	9708275	9862551	+	ENSG00000168461	RAB31, member RAS oncogene family [Source:HGNC Symbol;Acc:HGNC:9771]	0.825911	0.053769	0.856865	0.0325715	0.905911	0.025208	1.10146	0.00380787	1.15211	0.00165264	1.24339	0.000492863	-0.259477	0.999881	-0.669053	0.193801	-0.817123	0.0520744	-1.08672	0.00359747	-1.13075	0.00217274	-1.20369	0.000804934
3	ENSG00000184584.13	STING1	protein_coding	chr5	139475533	139482935	-	ENSG00000184584	stimulator of interferon response cGAMP interactor 1 [Source:HGNC Symbol;Acc:HGNC:27962]	0.196263	0.679492	0.0450971	0.948748	0.194085	0.660971	0.308597	0.404024	0.263784	0.473213	0.258501	0.469531	-0.743279	0.349433	-1.12088	0.00239963	-1.0139	0.00467586	-1.96023	3.41268e-09	-1.33178	5.8143e-05	-1.81889	2.78301e-08
3	ENSG00000205795.5	CYS1	protein_coding	chr2	10056473	10080944	-	ENSG00000205795	cystin 1 [Source:HGNC Symbol;Acc:HGNC:18525]	3.13349	0.106161	3.86442	0.0247295	4.4067	0.00953687	4.64435	0.00457813	4.49883	0.00465686	5.133	0.000784063	-0.0827793	0.999881	-1.26041	0.485751	-1.20345	0.411826	-2.11662	0.0825665	-1.95732	0.107681	-1.8246	0.130932
3	ENSG00000125430.9	HS3ST3B1	protein_coding	chr17	14301081	14349404	+	ENSG00000125430	heparan sulfate-glucosamine 3-sulfotransferase 3B1 [Source:HGNC Symbol;Acc:HGNC:5198]	0.963578	0.137918	1.17997	0.0435404	1.61104	0.00425322	1.77783	0.00100243	2.00473	0.000103992	1.9886	9.38425e-05	-0.497942	0.999881	-1.26868	0.051751	-1.40286	0.0155497	-1.59666	0.0029198	-1.44047	0.00817818	-1.47671	0.00564252
3	ENSG00000111885.7	MAN1A1	protein_coding	chr6	119177205	119349761	-	ENSG00000111885	mannosidase alpha class 1A member 1 [Source:HGNC Symbol;Acc:HGNC:6821]	1.61494	0.00245248	2.14912	9.86794e-06	2.2413	4.66896e-06	2.66348	1.19099e-08	2.94278	1.18411e-10	3.17721	1.65733e-12	-0.164486	0.999881	-0.408881	0.663905	-0.489218	0.486465	-0.423334	0.53414	-0.516177	0.412595	-0.581796	0.32733
3	ENSG00000118515.12	SGK1	protein_coding	chr6	134169248	134318112	-	ENSG00000118515	serum/glucocorticoid regulated kinase 1 [Source:HGNC Symbol;Acc:HGNC:10810]	0.678312	0.287841	1.10239	0.0407577	0.985779	0.0792566	1.14373	0.0302529	1.3	0.00926191	1.18967	0.0165211	-0.736861	0.911857	-1.39986	0.0138558	-1.53028	0.00320429	-1.75368	0.000308578	-1.89777	7.45352e-05	-1.93132	4.27696e-05
3	ENSG00000254231.3	WWP1-AS1	lncRNA	chr8	86333274	86343429	-	ENSG00000254231	WWP1 antisense RNA 1 [Source:HGNC Symbol;Acc:HGNC:55520]	0.367423	0.689668	0.37495	0.643214	0.858914	0.199065	0.7858	0.228006	0.870666	0.155768	1.2096	0.0305465	-0.483628	0.999881	-1.07754	0.0739199	-1.56138	0.0015969	-1.36897	0.00503786	-1.56341	0.00101331	-1.85907	4.93476e-05
3	ENSG00000287262.1	ENSG00000287262	lncRNA	chr4	39539395	39546073	-	ENSG00000287262		0.508015	0.502095	0.622524	0.336113	1.46532	0.0064343	1.12155	0.0421558	1.58013	0.00155305	1.66814	0.000600092	-0.666611	0.883366	-1.10766	0.0330059	-0.714933	0.184499	-1.33008	0.00236625	-1.11047	0.0137311	-1.54411	0.000228097
3	ENSG00000133424.22	LARGE1	protein_coding	chr22	33162226	33922841	-	ENSG00000133424	LARGE xylosyl- and glucuronyltransferase 1 [Source:HGNC Symbol;Acc:HGNC:6511]	0.555374	0.623962	2.40667	0.000184208	2.70548	2.03199e-05	2.86989	3.04429e-06	3.16388	8.10748e-08	4.46843	6.648e-16	-0.284286	0.999881	-0.516909	0.369267	-0.442705	0.371254	-0.640324	0.121689	-0.604039	0.14737	-0.614264	0.131916
3	ENSG00000182575.8	NXPH3	protein_coding	chr17	49575871	49583827	+	ENSG00000182575	neurexophilin 3 [Source:HGNC Symbol;Acc:HGNC:8077]	0.107751	0.930815	1.05362	0.0661841	1.19392	0.0362108	1.71883	0.000893761	2.25721	3.02144e-06	2.40232	3.87655e-07	-0.640055	0.999881	-1.09446	0.0740504	-0.898581	0.121265	-1.37751	0.00565154	-1.27558	0.0109415	-1.81411	0.000112517
3	ENSG00000096968.14	JAK2	protein_coding	chr9	4984390	5129948	+	ENSG00000096968	Janus kinase 2 [Source:HGNC Symbol;Acc:HGNC:6192]	0.760921	0.0855254	0.682433	0.10845	0.174691	0.780565	0.571569	0.185366	0.721522	0.0704361	0.814262	0.0336912	-0.863406	0.293021	-1.32793	0.000770183	-1.46087	7.86387e-05	-1.34386	0.000228991	-1.55571	1.17516e-05	-1.43682	5.41506e-05
3	ENSG00000115616.3	SLC9A2	protein_coding	chr2	102619553	102711355	+	ENSG00000115616	solute carrier family 9 member A2 [Source:HGNC Symbol;Acc:HGNC:11072]	1.00966	0.105576	0.477745	0.500154	0.104301	0.933727	0.354347	0.635984	1.15776	0.0321903	1.38999	0.00657039	-0.471376	0.999881	-1.10582	0.0417381	-1.38199	0.0032014	-1.19208	0.0102528	-1.34259	0.00295315	-1.37469	0.00187215
3	ENSG00000074370.18	ATP2A3	protein_coding	chr17	3923870	3964464	-	ENSG00000074370	ATPase sarcoplasmic/endoplasmic reticulum Ca2+ transporting 3 [Source:HGNC Symbol;Acc:HGNC:813]	4.52973	0.00932106	1.94237	0.440659	3.43812	0.0672323	4.2719	0.0105382	4.73841	0.00232762	4.79637	0.00161847	-0.495315	0.999881	-0.743263	0.161826	-0.968857	0.0243786	-1.65182	7.32189e-06	-1.68726	3.94035e-06	-1.80506	5.37392e-07
3	ENSG00000181143.15	MUC16	protein_coding	chr19	8848844	8981342	-	ENSG00000181143	mucin 16, cell surface associated [Source:HGNC Symbol;Acc:HGNC:15582]	0.291965	0.777194	0.236775	0.805276	0.237901	0.814101	0.274102	0.759666	0.465271	0.536505	0.790522	0.227564	-0.671194	0.999881	-1.51848	0.0343075	-2.41788	5.00473e-05	-2.49747	1.50921e-05	-3.55956	2.7677e-10	-4.22374	1.03373e-13
3	ENSG00000173175.15	ADCY5	protein_coding	chr3	123282296	123449090	-	ENSG00000173175	adenylate cyclase 5 [Source:HGNC Symbol;Acc:HGNC:236]	2.45883	0.106482	2.32559	0.109483	2.68394	0.0580013	3.22749	0.0133323	3.91102	0.00116093	4.03994	0.000584554	-0.940303	0.805384	-1.37883	0.0526843	-1.1865	0.0785567	-1.50968	0.0122482	-1.60562	0.00655733	-1.54393	0.00843207
3	ENSG00000185737.13	NRG3	protein_coding	chr10	81875194	82987179	+	ENSG00000185737	neuregulin 3 [Source:HGNC Symbol;Acc:HGNC:7999]	0.141081	0.976977	0.103921	0.979772	0.0855304	0.984562	0.185805	0.96004	1.93561	0.419482	3.79296	0.0230124	-1.00032	0.478222	-1.57123	0.0051111	-1.79017	0.000575057	-1.86663	0.000184281	-2.36307	1.8175e-06	-1.97467	5.68678e-05
3	ENSG00000180694.14	TMEM64	protein_coding	chr8	90621995	90791632	-	ENSG00000180694	transmembrane protein 64 [Source:HGNC Symbol;Acc:HGNC:25441]	0.0410836	0.976977	0.263535	0.671116	0.101759	0.908582	0.062093	0.950161	0.0047873	0.993228	-0.12709	0.851437	-0.424129	0.999881	-1.33486	0.00407765	-1.44035	0.000864193	-1.56821	0.000136717	-1.58706	0.000108007	-1.65782	3.70025e-05
3	ENSG00000226471.7	ENSG00000226471	lncRNA	chr22	28800683	28848559	+	ENSG00000226471		0.391714	0.680241	-0.142479	0.904051	-0.125341	0.927034	0.278645	0.758055	0.0601346	0.96441	-0.978506	0.175986	-0.451104	0.999881	-1.32457	0.0262989	-1.25731	0.0243024	-1.55742	0.00230048	-1.43745	0.00515679	-1.81798	0.000229985
3	ENSG00000154654.15	NCAM2	protein_coding	chr21	20998409	21543329	+	ENSG00000154654	neural cell adhesion molecule 2 [Source:HGNC Symbol;Acc:HGNC:7657]	1.10288	0.756654	0.103933	0.979772	0.0855434	0.984562	0.185817	0.96004	0.167483	0.96441	0.135992	0.970245	-0.826772	0.216523	-1.11186	0.00212909	-1.29434	0.000101783	-1.61445	2.47758e-07	-1.67607	6.98831e-08	-1.85473	1.22199e-09
3	ENSG00000289332.1	ENSG00000289332	lncRNA	chr13	23715193	23735387	+	ENSG00000289332		2.24084	0.0735534	0.122601	0.979772	-0.310491	0.918996	1.17142	0.427217	0.18824	0.95331	1.15823	0.398434	-0.451456	0.999881	-1.35668	0.00272537	-1.56129	0.000177826	-2.13661	3.30912e-08	-1.95365	5.3414e-07	-2.12508	3.11986e-08
3	ENSG00000148154.10	UGCG	protein_coding	chr9	111896814	111935369	+	ENSG00000148154	UDP-glucose ceramide glucosyltransferase [Source:HGNC Symbol;Acc:HGNC:12524]	0.351425	0.444665	0.144381	0.782414	0.190973	0.708104	0.00409094	0.993839	0.00417888	0.992363	-0.0770235	0.891992	-0.466846	0.963759	-1.11245	0.00144237	-1.18544	0.000305728	-1.18781	0.000191341	-1.23521	9.2888e-05	-1.14001	0.000303563
3	ENSG00000277159.1	ENSG00000277159	lncRNA	chr13	112602828	112606417	-	ENSG00000277159		4.82769	0.00781784	0.103863	0.979772	3.92845	0.0366914	0.185749	0.96004	0.167413	0.96441	0.135919	0.970245	-0.812195	0.999881	-1.52166	0.0695291	-1.14734	0.159234	-1.71958	0.0136686	-1.49556	0.0353085	-2.47334	0.00013301
3	ENSG00000253154.3	ENSG00000253154	lncRNA	chr8	85833377	85951083	+	ENSG00000253154		0.435418	0.79548	0.816769	0.509428	-0.0329132	0.984562	-0.0622522	0.967813	-1.11156	0.38241	0.219693	0.894825	-0.958539	0.999881	-2.9495	0.000256823	-3.09842	5.72045e-05	-3.62474	7.88734e-07	-3.34072	6.09247e-06	-3.64025	5.47227e-07
3	ENSG00000169213.7	RAB3B	protein_coding	chr1	51907956	51990700	-	ENSG00000169213	RAB3B, member RAS oncogene family [Source:HGNC Symbol;Acc:HGNC:9778]	1.01461	0.0367312	0.238388	0.712218	-0.272794	0.681819	-0.375339	0.511873	-0.812197	0.089975	-0.916826	0.0471521	-0.740219	0.704958	-1.22346	0.0127598	-1.3791	0.00209555	-1.24025	0.00456932	-1.00969	0.0244508	-1.19964	0.00530055
3	ENSG00000167757.14	KLK11	protein_coding	chr19	51022216	51028039	-	ENSG00000167757	kallikrein related peptidase 11 [Source:HGNC Symbol;Acc:HGNC:6359]	0.222187	0.82462	0.0698601	0.962183	-0.319855	0.704289	-0.598504	0.375325	-0.460563	0.501352	-0.457783	0.491249	-1.09351	0.478222	-2.40936	8.88271e-06	-1.92571	0.000447795	-2.48789	1.13195e-06	-2.11751	5.02748e-05	-2.50407	7.33649e-07
3	ENSG00000260220.7	CCDC187	protein_coding	chr9	136249973	136306901	-	ENSG00000260220	coiled-coil domain containing 187 [Source:HGNC Symbol;Acc:HGNC:30942]	1.92293	0.381938	1.10037	0.657441	1.06702	0.685963	-1.61736	0.554287	-1.6357	0.533811	-1.66719	0.511966	-1.36093	0.772806	-2.38066	0.00994967	-2.36849	0.00639426	-2.95535	0.000233988	-2.15858	0.0100377	-2.8647	0.00030456
3	ENSG00000075213.11	SEMA3A	protein_coding	chr7	83955777	84492724	-	ENSG00000075213	semaphorin 3A [Source:HGNC Symbol;Acc:HGNC:10723]	0.936621	0.0349216	0.315809	0.549447	-0.0604568	0.953447	-0.159651	0.792471	-0.194025	0.728392	-0.248228	0.622459	-0.779156	0.658264	-1.06992	0.0458505	-1.46687	0.00155546	-1.63509	0.000211917	-1.74006	7.56437e-05	-1.69822	9.0207e-05
3	ENSG00000104267.10	CA2	protein_coding	chr8	85463968	85481493	+	ENSG00000104267	carbonic anhydrase 2 [Source:HGNC Symbol;Acc:HGNC:1373]	2.44766	6.02414e-06	1.24979	0.0301083	0.830567	0.196479	0.42406	0.54884	0.078823	0.950503	-0.278031	0.701674	-1.02118	0.544703	-2.53622	9.75952e-07	-2.95569	1.88561e-09	-3.28201	5.91343e-12	-3.19875	2.12418e-11	-3.43889	3.08199e-13
3	ENSG00000081923.15	ATP8B1	protein_coding	chr18	57646426	57803315	-	ENSG00000081923	ATPase phospholipid transporting 8B1 [Source:HGNC Symbol;Acc:HGNC:3706]	0.273641	0.676691	0.183369	0.776766	-0.0084453	0.990032	-0.405221	0.433676	-0.117566	0.865516	-0.240314	0.655139	-0.575052	0.971991	-1.06565	0.0262989	-1.54867	0.000125372	-1.48265	0.000177953	-1.575	5.5566e-05	-1.88469	5.68986e-07
3	ENSG00000172197.11	MBOAT1	protein_coding	chr6	20099684	20212469	-	ENSG00000172197	membrane bound O-acyltransferase domain containing 1 [Source:HGNC Symbol;Acc:HGNC:21579]	0.279689	0.586469	0.135298	0.808179	0.173566	0.753842	-0.201074	0.685567	-0.258065	0.558624	-0.321953	0.431175	-0.564981	0.783594	-1.19971	0.000785024	-1.28794	0.000128483	-1.78873	9.03093e-09	-1.77263	1.22938e-08	-1.96228	1.3961e-10
3	ENSG00000164128.7	NPY1R	protein_coding	chr4	163323962	163344832	-	ENSG00000164128	neuropeptide Y receptor Y1 [Source:HGNC Symbol;Acc:HGNC:7956]	0.141087	0.976977	1.91032	0.46231	0.0855428	0.984562	0.185817	0.96004	0.167485	0.96441	1.99016	0.389584	-0.796647	0.967539	-1.87024	0.00188549	-1.7826	0.00215276	-1.9292	0.000467863	-1.80558	0.0011825	-2.04834	0.000133975
3	ENSG00000189212.13	DPY19L2P1	transcribed_unprocessed_pseudogene	chr7	35079989	35186248	-	ENSG00000189212	DPY19L2 pseudogene 1 [Source:HGNC Symbol;Acc:HGNC:22305]	1.07808	0.685051	3.44199	0.026167	1.09278	0.653655	2.60971	0.116269	1.15073	0.591624	3.14394	0.0341125	-1.02013	0.815482	-1.16496	0.185736	-1.26802	0.0871077	-1.6667	0.0112422	-1.7744	0.00596243	-2.08747	0.00073245
3	ENSG00000198797.7	BRINP2	protein_coding	chr1	177170958	177282422	+	ENSG00000198797	BMP/retinoic acid inducible neural specific 2 [Source:HGNC Symbol;Acc:HGNC:13746]	-1.66604	0.579933	2.22175	0.221227	-1.72159	0.540568	0.172217	0.96004	-0.677856	0.834218	1.13827	0.592835	-1.44057	0.349433	-2.23897	0.00134192	-2.42089	0.000225296	-2.21827	0.000581474	-2.64915	2.49424e-05	-2.74872	9.12189e-06
3	ENSG00000113494.17	PRLR	protein_coding	chr5	35048756	35230487	-	ENSG00000113494	prolactin receptor [Source:HGNC Symbol;Acc:HGNC:9446]	0.558913	0.71921	1.67038	0.0969659	1.77919	0.0787599	1.53638	0.129191	1.95077	0.0348296	1.31092	0.184719	-0.633597	0.999881	-1.32814	0.202793	-1.68514	0.0447341	-2.05413	0.00691083	-2.21703	0.00295806	-2.12404	0.00408165
3	ENSG00000183778.19	B3GALT5	protein_coding	chr21	39556442	39673137	+	ENSG00000183778	beta-1,3-galactosyltransferase 5 [Source:HGNC Symbol;Acc:HGNC:920]	0.140992	0.976977	2.96133	0.155151	1.92403	0.483193	3.07781	0.127923	4.08473	0.017794	1.96636	0.409799	-1.14408	0.667599	-2.38861	0.000465463	-1.85977	0.00697179	-2.23888	0.000461578	-1.90023	0.00360239	-2.25083	0.000334262
3	ENSG00000197415.12	VEPH1	protein_coding	chr3	157259742	157533619	-	ENSG00000197415	ventricular zone expressed PH domain containing 1 [Source:HGNC Symbol;Acc:HGNC:25735]	0.194503	0.894634	0.639786	0.498128	0.407781	0.712764	0.242981	0.834506	0.404055	0.682427	0.571096	0.515455	-1.20622	0.738405	-2.26767	0.0038963	-2.62066	0.000311254	-2.62342	0.000191053	-1.96617	0.00678869	-1.67835	0.02232
3	ENSG00000183508.5	TENT5C	protein_coding	chr1	117606048	117628389	+	ENSG00000183508	terminal nucleotidyltransferase 5C [Source:HGNC Symbol;Acc:HGNC:24712]	0.16531	0.888817	0.513083	0.498365	0.470201	0.55912	0.22166	0.808815	0.58909	0.390045	0.5885	0.377989	-0.655694	0.999881	-1.7912	0.000580673	-1.70402	0.000716542	-2.1388	5.21e-06	-1.76961	0.000248361	-1.74119	0.000262351
3	ENSG00000079482.14	OPHN1	protein_coding	chrX	67949349	68433913	-	ENSG00000079482	oligophrenin 1 [Source:HGNC Symbol;Acc:HGNC:8148]	0.545977	0.181596	0.578714	0.124113	0.565688	0.145185	0.421076	0.286702	0.594435	0.0939949	0.675814	0.0468824	-0.866731	0.147109	-1.22426	0.000331186	-1.40067	1.14238e-05	-1.29866	3.80943e-05	-1.21575	0.000132935	-1.44719	2.3497e-06
3	ENSG00000215859.9	PDZK1P1	transcribed_unprocessed_pseudogene	chr1	147993862	148014956	-	ENSG00000215859	PDZ domain containing 1 pseudogene 1 [Source:HGNC Symbol;Acc:HGNC:31974]	1.02328	0.0565418	1.64554	0.000310255	1.31235	0.00694052	1.02963	0.0385898	1.57611	0.000387218	1.52652	0.000495529	-0.596769	0.900927	-1.13213	0.0143647	-1.13152	0.00890781	-0.798407	0.0698074	-0.84606	0.0497375	-1.18326	0.00309879
3	ENSG00000287306.1	ENSG00000287306	lncRNA	chr10	69510166	69544257	+	ENSG00000287306		0.786541	0.519098	1.9965	0.0160354	2.1125	0.01103	1.99899	0.0149931	1.15715	0.208558	1.85075	0.0193152	-0.28157	0.999881	-1.14322	0.154419	-1.30588	0.0559536	-0.859773	0.215507	-1.29341	0.0422168	-1.86368	0.00214938
3	ENSG00000163683.12	SMIM14	protein_coding	chr4	39546336	39638902	-	ENSG00000163683	small integral membrane protein 14 [Source:HGNC Symbol;Acc:HGNC:27321]	0.940278	0.0324987	1.46119	0.000158248	1.8074	2.06031e-06	1.70274	6.10921e-06	1.69657	3.88904e-06	1.63344	7.04269e-06	-0.117286	0.999881	-0.60743	0.29173	-0.619556	0.197538	-0.69924	0.107907	-0.86276	0.0353859	-1.12902	0.00315958
3	ENSG00000198021.7	SPANXA1	protein_coding	chrX	141583674	141585011	-	ENSG00000198021	sperm protein associated with the nucleus, X-linked, family member A1 [Source:HGNC Symbol;Acc:HGNC:11218]	1.64254	0.147535	2.85577	0.00297665	2.67628	0.00665704	2.97307	0.00160616	2.80792	0.00228638	2.94205	0.00106574	0.131135	0.999881	-0.771185	0.678308	-0.333655	0.856431	-0.823999	0.534113	-1.10468	0.354754	-1.63987	0.123342
3	ENSG00000203926.5	SPANXA2	protein_coding	chrX	141589708	141590762	+	ENSG00000203926	SPANX family member A2 [Source:HGNC Symbol;Acc:HGNC:14328]	1.63479	0.155759	2.90469	0.00276916	2.74542	0.00584821	3.02678	0.00148129	2.85366	0.00213989	3.10342	0.000600715	0.144365	0.999881	-0.752411	0.692228	-0.321148	0.864762	-0.734586	0.591956	-1.17561	0.321615	-1.62319	0.131813
3	ENSG00000150687.12	PRSS23	protein_coding	chr11	86791059	86952910	+	ENSG00000150687	serine protease 23 [Source:HGNC Symbol;Acc:HGNC:14370]	0.0712279	0.936906	0.350618	0.478162	0.355154	0.488254	0.226491	0.672891	0.181169	0.738591	0.0540741	0.947135	-0.649829	0.704958	-1.0053	0.0209242	-1.19536	0.00191829	-1.50245	2.4634e-05	-1.67211	1.6568e-06	-1.91412	1.96475e-08
3	ENSG00000150893.11	FREM2	protein_coding	chr13	38687077	38887131	+	ENSG00000150893	FRAS1 related extracellular matrix 2 [Source:HGNC Symbol;Acc:HGNC:25396]	1.14917	0.638579	1.13484	0.602973	2.28272	0.178083	2.18907	0.184739	1.19492	0.551529	1.75706	0.295743	-0.627603	0.508113	-1.02366	0.00311648	-1.22864	9.77461e-05	-1.32733	1.16255e-05	-1.52218	2.55897e-07	-1.58599	5.83077e-08
3	ENSG00000214357.9	NEURL1B	protein_coding	chr5	172641263	172691540	+	ENSG00000214357	neuralized E3 ubiquitin protein ligase 1B [Source:HGNC Symbol;Acc:HGNC:35422]	1.95473	2.54359e-12	2.31643	6.3855e-18	2.41949	1.797e-19	2.17252	6.39223e-16	2.13382	1.61092e-15	2.20368	1.3719e-16	-0.178531	0.999881	-0.24391	0.659356	-0.116895	0.829117	-0.421802	0.215857	-0.251408	0.519981	-0.173708	0.677034
3	ENSG00000100867.15	DHRS2	protein_coding	chr14	23630115	23645639	+	ENSG00000100867	dehydrogenase/reductase 2 [Source:HGNC Symbol;Acc:HGNC:18349]	1.28942	0.0373171	1.89905	0.000535921	1.99531	0.000309545	2.07805	0.000107812	1.71761	0.00130037	1.77956	0.000659472	-0.978437	0.633324	-1.64844	0.00566737	-1.46515	0.011691	-1.68502	0.00175053	-1.64429	0.00227457	-1.34988	0.0140512
3	ENSG00000197043.14	ANXA6	protein_coding	chr5	151100706	151157785	-	ENSG00000197043	annexin A6 [Source:HGNC Symbol;Acc:HGNC:544]	1.02572	0.022042	0.922575	0.0318676	0.95567	0.0285677	1.033	0.0133034	0.848228	0.0411517	0.886544	0.0282132	-0.725342	0.638817	-1.34904	0.00161066	-1.13038	0.00824235	-1.65406	1.42328e-05	-1.18256	0.00333599	-1.48667	9.71827e-05
3	ENSG00000100219.17	XBP1	protein_coding	chr22	28794555	28800597	-	ENSG00000100219	X-box binding protein 1 [Source:HGNC Symbol;Acc:HGNC:12801]	0.469104	0.159141	0.308974	0.366786	0.348632	0.310644	0.491857	0.103674	0.297084	0.357998	0.108045	0.785742	-0.725067	0.131284	-1.72446	3.80564e-12	-1.76635	5.33058e-13	-2.18681	2.39675e-20	-2.10099	7.79172e-19	-2.03759	8.02375e-18
3	ENSG00000198417.7	MT1F	protein_coding	chr16	56657731	56660698	+	ENSG00000198417	metallothionein 1F [Source:HGNC Symbol;Acc:HGNC:7398]	1.78771	0.00150093	1.67466	0.00205189	1.55261	0.00552963	1.64413	0.00222731	1.42175	0.0075492	1.18225	0.0280007	-0.176739	0.999881	-0.341152	0.761593	-0.481004	0.540348	-0.34766	0.662599	-0.733861	0.247224	-0.452392	0.520382
3	ENSG00000187123.15	LYPD6	protein_coding	chr2	149329985	149474138	+	ENSG00000187123	LY6/PLAUR domain containing 6 [Source:HGNC Symbol;Acc:HGNC:28751]	1.92944	0.102575	1.76944	0.119986	2.54665	0.0143468	0.907203	0.518304	1.74224	0.109517	2.26037	0.0221563	-0.547663	0.999881	-0.910673	0.269972	-1.17324	0.0707292	-1.38226	0.0191735	-1.49942	0.00924421	-1.82936	0.000824718
3	ENSG00000165731.21	RET	protein_coding	chr10	43077064	43130351	+	ENSG00000165731	ret proto-oncogene [Source:HGNC Symbol;Acc:HGNC:9967]	2.94067	0.17492	4.45406	0.00818189	3.40445	0.0753738	2.95921	0.136953	4.02941	0.0157824	2.95427	0.11295	-0.699612	0.918923	-1.59077	0.00165888	-1.80802	0.000113613	-2.39321	4.17468e-08	-2.30947	1.27872e-07	-2.45062	1.41754e-08
3	ENSG00000253549.6	CA3-AS1	lncRNA	chr8	85440596	85464915	-	ENSG00000253549	CA3 antisense RNA 1 [Source:HGNC Symbol;Acc:HGNC:51657]	1.96412	0.00183107	1.36825	0.0343394	0.953866	0.189467	0.165186	0.883076	1.17702	0.0649419	1.13548	0.07106	-0.541539	0.999881	-1.61986	0.00351042	-1.76775	0.000623747	-2.01912	3.83297e-05	-1.99591	4.6633e-05	-2.14282	8.35327e-06
3	ENSG00000232931.6	LINC00342	lncRNA	chr2	95807052	95835003	-	ENSG00000232931	long intergenic non-protein coding RNA 342 [Source:HGNC Symbol;Acc:HGNC:42470]	1.07063	0.0605554	1.07147	0.0461683	0.544581	0.398961	0.636479	0.27717	0.789571	0.143725	1.07341	0.0321025	-1.05135	0.399257	-0.897279	0.190947	-0.943449	0.106475	-1.2392	0.0164365	-1.14479	0.0275818	-1.48382	0.00236845
3	ENSG00000113532.13	ST8SIA4	protein_coding	chr5	100806933	100903282	-	ENSG00000113532	ST8 alpha-N-acetyl-neuraminide alpha-2,8-sialyltransferase 4 [Source:HGNC Symbol;Acc:HGNC:10871]	6.2876	0.000613367	4.55305	0.0167882	4.9159	0.00945776	5.06619	0.00572179	4.37721	0.0174651	5.71405	0.000716866	-0.15826	0.999881	-0.209172	0.949673	-0.28223	0.880857	-0.269406	0.877195	-0.273386	0.875945	-0.361214	0.81759
3	ENSG00000159167.12	STC1	protein_coding	chr8	23841929	23854806	-	ENSG00000159167	stanniocalcin 1 [Source:HGNC Symbol;Acc:HGNC:11373]	2.09534	9.31292e-05	1.56926	0.00339114	1.21594	0.0327542	1.13712	0.0405314	1.18033	0.0268722	0.819819	0.1398	-0.520225	0.999881	-0.518233	0.579383	-0.73839	0.26411	-0.721461	0.245192	-0.880482	0.130166	-1.11279	0.039445
3	ENSG00000104205.16	SGK3	protein_coding	chr8	66712734	66862022	+	ENSG00000104205	serum/glucocorticoid regulated kinase family member 3 [Source:HGNC Symbol;Acc:HGNC:10812]	0.702748	0.184724	0.861257	0.0687241	0.614501	0.240593	0.474452	0.370507	0.59297	0.219665	0.532156	0.269277	-0.912676	0.396184	-1.32817	0.00481792	-2.0084	1.1869e-06	-1.51013	0.000307997	-1.42083	0.00075504	-1.91933	1.71567e-06
3	ENSG00000253161.6	LINC01605	lncRNA	chr8	37421341	37554183	-	ENSG00000253161	long intergenic non-protein coding RNA 1605 [Source:HGNC Symbol;Acc:HGNC:51654]	1.30827	0.00641963	1.50782	0.000716493	1.33693	0.00379662	1.46522	0.000956587	1.3239	0.00234908	1.28528	0.00274794	-0.203466	0.999881	-1.05356	0.201815	-1.36823	0.048033	-0.936505	0.16233	-0.487992	0.519515	-1.67853	0.00794677
3	ENSG00000059728.11	MXD1	protein_coding	chr2	69897688	69942945	+	ENSG00000059728	MAX dimerization protein 1 [Source:HGNC Symbol;Acc:HGNC:6761]	1.00882	0.0199137	0.602453	0.180476	0.628822	0.170642	0.936001	0.021807	1.03758	0.00745607	0.9449	0.0142789	-0.653277	0.743869	-1.26309	0.00218678	-1.47368	0.000100841	-1.45725	7.936e-05	-1.51628	3.42947e-05	-1.56498	1.38118e-05
3	ENSG00000109814.12	UGDH	protein_coding	chr4	39498755	39528311	-	ENSG00000109814	UDP-glucose 6-dehydrogenase [Source:HGNC Symbol;Acc:HGNC:12525]	0.932777	0.0208438	1.04761	0.00503903	0.913629	0.0188346	0.935514	0.0128596	1.10232	0.00189166	0.987935	0.00513628	-0.242064	0.999881	-0.537595	0.327243	-0.947404	0.0147926	-1.09326	0.002296	-1.18941	0.000727672	-1.53201	4.34715e-06
3	ENSG00000261008.8	LINC01572	lncRNA	chr16	72236281	72665014	-	ENSG00000261008	long intergenic non-protein coding RNA 1572 [Source:HGNC Symbol;Acc:HGNC:51385]	2.01017	1.85934e-08	1.77858	4.61346e-07	1.69359	2.06031e-06	1.66482	2.1059e-06	1.99916	2.82842e-09	1.79366	9.18792e-08	0.0880744	0.999881	-0.31595	0.656729	-0.518488	0.280911	-0.480784	0.292612	-0.60477	0.155066	-0.903607	0.0190085
4	ENSG00000138378.19	STAT4	protein_coding	chr2	191029576	191151596	-	ENSG00000138378	signal transducer and activator of transcription 4 [Source:HGNC Symbol;Acc:HGNC:11365]	-0.175378	0.859091	-0.724535	0.235591	-0.333982	0.662463	-0.338013	0.633381	-0.0346868	0.96441	-0.237912	0.737106	0.878171	0.783594	2.38875	3.17565e-06	2.61815	8.68915e-08	3.03088	1.08567e-10	2.92311	5.652e-10	2.66571	2.00573e-08
4	ENSG00000073910.23	FRY	protein_coding	chr13	31846713	32299125	+	ENSG00000073910	FRY microtubule binding protein [Source:HGNC Symbol;Acc:HGNC:20367]	-0.534978	0.270329	-1.25021	0.00151418	-1.10781	0.00641188	-0.952116	0.0181497	-0.432636	0.332017	-0.661475	0.0990874	-0.127933	0.999881	0.236271	0.806606	0.59576	0.265868	1.14485	0.0061096	1.16409	0.00485511	1.09302	0.0080444
4	ENSG00000146648.20	EGFR	protein_coding	chr7	55019017	55211628	+	ENSG00000146648	epidermal growth factor receptor [Source:HGNC Symbol;Acc:HGNC:3236]	-0.0383284	0.965231	-0.124755	0.782566	-0.121321	0.801519	-0.0750789	0.880743	-0.04794	0.939216	-0.0193038	0.970245	0.72636	0.199628	1.26753	1.10787e-05	1.5028	2.93945e-08	2.11239	1.19482e-16	2.19512	5.47659e-18	2.43383	3.51463e-22
4	ENSG00000112561.19	TFEB	protein_coding	chr6	41683978	41736259	-	ENSG00000112561	transcription factor EB [Source:HGNC Symbol;Acc:HGNC:11753]	-0.13262	0.795801	-0.155954	0.718887	-0.103083	0.840902	-0.0960812	0.838701	-0.154508	0.704585	0.0838356	0.855356	0.724098	0.280023	1.33021	1.34831e-05	1.59506	2.44972e-08	1.54458	4.25957e-08	1.70859	6.71644e-10	1.90431	2.34383e-12
4	ENSG00000036672.16	USP2	protein_coding	chr11	119355215	119381711	-	ENSG00000036672	ubiquitin specific peptidase 2 [Source:HGNC Symbol;Acc:HGNC:12618]	-0.431153	0.570971	-0.585252	0.361007	-0.452925	0.521682	-0.34068	0.628789	0.000724783	0.999136	0.239656	0.732591	1.18271	0.296894	2.17823	1.88661e-05	2.27265	3.46579e-06	2.42287	3.18203e-07	2.41775	3.12226e-07	2.47753	1.22996e-07
4	ENSG00000166833.23	NAV2	protein_coding	chr11	19350724	20121601	+	ENSG00000166833	neuron navigator 2 [Source:HGNC Symbol;Acc:HGNC:15997]	-0.18353	0.771262	-0.232856	0.65506	-0.154394	0.802568	-0.0794784	0.908452	-0.0887135	0.893104	0.024032	0.970245	1.23488	0.0134961	2.45818	1.98123e-13	2.74781	4.88291e-17	3.12282	1.65506e-22	2.86231	5.79856e-19	2.80881	2.32229e-18
4	ENSG00000142623.11	PADI1	protein_coding	chr1	17205128	17246007	+	ENSG00000142623	peptidyl arginine deiminase 1 [Source:HGNC Symbol;Acc:HGNC:18367]	-0.893002	0.436533	-0.821637	0.442652	-1.16922	0.249247	-0.851852	0.409541	0.168542	0.917824	0.114161	0.950646	3.76827	0.000713467	4.44537	1.12589e-06	4.72993	6.84665e-08	4.71538	4.32469e-08	4.42823	3.22975e-07	4.81109	1.65802e-08
4	ENSG00000226965.2	ENSG00000226965	lncRNA	chr7	110108031	110534757	-	ENSG00000226965		-0.579399	0.592894	-0.896998	0.315307	-1.17538	0.181346	-0.28127	0.802324	0.180278	0.886232	0.0189231	0.983849	2.76289	0.156342	3.03702	0.0115858	3.36419	0.00194555	4.42554	6.12059e-06	4.68727	1.16683e-06	5.1545	4.70171e-08
4	ENSG00000169469.9	SPRR1B	protein_coding	chr1	153031203	153032900	+	ENSG00000169469	small proline rich protein 1B [Source:HGNC Symbol;Acc:HGNC:11260]	0.674853	0.750802	0.44749	0.83023	-0.188044	0.955394	0.528233	0.782472	1.27283	0.394142	1.0489	0.487975	1.93606	0.999881	3.92683	0.0258239	5.01098	0.000970635	6.36968	5.56366e-06	7.59081	2.58006e-08	9.08698	7.23153e-12
4	ENSG00000176399.4	DMRTA1	protein_coding	chr9	22446824	22455740	+	ENSG00000176399	DMRT like family A1 [Source:HGNC Symbol;Acc:HGNC:13826]	0.212442	0.743687	0.0861962	0.908219	-0.288033	0.60892	-0.0935445	0.894284	0.0350043	0.96441	-0.0398556	0.970245	0.905554	0.20142	1.41856	0.000128801	1.44405	5.04896e-05	1.84384	3.18217e-08	1.63029	1.46985e-06	1.72421	2.35881e-07
4	ENSG00000261143.1	ADAMTS7P3	transcribed_unprocessed_pseudogene	chr15	77976042	77993057	+	ENSG00000261143	ADAMTS7 pseudogene 3 [Source:HGNC Symbol;Acc:HGNC:49409]	0.153728	0.929553	-0.019002	0.98676	-0.935369	0.357153	-0.257853	0.835918	0.189871	0.888176	0.493168	0.605441	1.61165	0.613424	3.81074	4.05037e-06	3.19688	0.000135404	2.81088	0.000803978	2.86137	0.000584952	2.96423	0.000270603
4	ENSG00000139793.20	MBNL2	protein_coding	chr13	97221434	97394120	+	ENSG00000139793	muscleblind like splicing regulator 2 [Source:HGNC Symbol;Acc:HGNC:16746]	0.222628	0.657557	0.203377	0.655228	-0.158711	0.758891	0.190991	0.674417	0.193744	0.652049	0.289111	0.447618	0.59909	0.583552	1.11745	0.000828826	1.49019	7.52769e-07	1.97916	3.3289e-12	1.49179	3.88661e-07	2.0715	1.72549e-13
4	ENSG00000184226.15	PCDH9	protein_coding	chr13	66302834	67230445	-	ENSG00000184226	protocadherin 9 [Source:HGNC Symbol;Acc:HGNC:8661]	1.22493	0.171566	1.08525	0.207981	-0.0988574	0.968858	1.31307	0.103493	2.22808	0.00135272	1.92235	0.00609054	0.0777741	0.999881	0.880858	0.329083	1.05485	0.136867	1.5415	0.0111707	1.2807	0.0414569	1.50139	0.0118976
4	ENSG00000283538.3	ENSG00000283538	lncRNA	chr17	62910021	62968549	-	ENSG00000283538		2.26666	0.075309	2.00009	0.108495	-0.32911	0.912718	2.09274	0.0840649	2.69983	0.0127526	3.11479	0.00238247	0.341875	0.999881	1.9697	0.000156267	2.32476	1.64914e-06	2.80713	1.11161e-09	2.73831	2.93162e-09	2.50321	7.31922e-08
4	ENSG00000284418.2	ENSG00000284418	lncRNA	chr9	22703516	23438700	-	ENSG00000284418		3.11906	0.0320323	0.422264	0.873898	0.923157	0.660886	1.17582	0.51733	1.57146	0.321767	2.80852	0.0325704	1.41934	0.999881	4.30816	0.0375867	5.74506	0.00087875	7.18241	6.49928e-06	6.88245	1.72511e-05	6.93731	1.17459e-05
4	ENSG00000136378.15	ADAMTS7	protein_coding	chr15	78759206	78811464	-	ENSG00000136378	ADAM metallopeptidase with thrombospondin type 1 motif 7 [Source:HGNC Symbol;Acc:HGNC:223]	0.187395	0.713839	0.0599659	0.925006	-0.0612248	0.931328	0.142274	0.762405	0.048315	0.946414	0.325892	0.367975	0.648983	0.478222	2.70572	1.09461e-21	3.23565	4.44383e-32	3.42673	1.59379e-36	3.3642	3.96581e-35	3.08456	1.19287e-29
4	ENSG00000286954.1	ENSG00000286954	lncRNA	chr6	22663507	22675493	+	ENSG00000286954		1.96249	0.534196	0.104071	0.979772	0.0856775	0.984562	0.185959	0.96004	0.167623	0.96441	3.9708	0.0365198	4.27855	0.27215	6.06352	0.00121686	6.34692	0.000325709	8.23886	4.02319e-07	8.12689	5.53089e-07	8.0941	5.38319e-07
4	ENSG00000153208.18	MERTK	protein_coding	chr2	111898607	112029561	+	ENSG00000153208	MER proto-oncogene, tyrosine kinase [Source:HGNC Symbol;Acc:HGNC:7027]	-1.42696	0.317345	-4.32533	0.00905333	-4.34371	0.0100269	-1.79932	0.194306	-1.42409	0.255789	0.373847	0.735255	-0.76538	0.626206	-0.764027	0.190849	0.343736	0.580131	1.0497	0.012521	1.56643	4.8835e-05	1.96395	1.00473e-07
4	ENSG00000262001.2	DLGAP1-AS2	lncRNA	chr18	3603000	3610103	+	ENSG00000262001	DLGAP1 antisense RNA 2 [Source:HGNC Symbol;Acc:HGNC:28146]	0.0513152	0.976977	-0.4153	0.532774	-0.162685	0.857098	0.0674915	0.954524	-0.194318	0.796864	0.101474	0.909529	0.997559	0.470948	1.45722	0.00756486	2.06973	1.02688e-05	2.79978	1.46054e-10	3.22661	5.2487e-14	4.01046	1.12825e-21
4	ENSG00000184774.10	MGAT4EP	transcribed_unitary_pseudogene	chr1	202820266	202827225	+	ENSG00000184774	MGAT4 family member E, pseudogene [Source:HGNC Symbol;Acc:HGNC:49418]	0.141169	0.976977	0.104019	0.979772	0.0856264	0.984562	2.03796	0.4073	0.167569	0.96441	0.136076	0.970245	1.19357	0.394015	2.42954	5.84899e-06	2.76455	4.69067e-08	3.27707	1.19513e-11	3.10563	1.73759e-10	2.95798	1.30427e-09
4	ENSG00000230492.2	ENSG00000230492	lncRNA	chr20	22995708	23030785	-	ENSG00000230492		0.141207	0.976977	0.104051	0.979772	0.0856631	0.984562	3.08563	0.181901	0.167596	0.96441	0.136108	0.970245	0.624637	0.999881	2.84988	0.0433361	2.98105	0.0195612	2.98729	0.0136473	2.97018	0.0136115	2.92218	0.0139577
4	ENSG00000158296.14	SLC13A3	protein_coding	chr20	46557823	46684467	-	ENSG00000158296	solute carrier family 13 member 3 [Source:HGNC Symbol;Acc:HGNC:14430]	-0.298224	0.655239	-0.00310896	0.996023	-0.0582359	0.961537	0.190239	0.760495	-0.183822	0.76766	-0.211602	0.711503	0.690464	0.599136	1.12957	0.00554798	1.19785	0.00152931	1.20502	0.000926189	1.38858	8.25416e-05	1.31442	0.000183609
4	ENSG00000173838.12	MARCHF10	protein_coding	chr17	62701314	62808344	-	ENSG00000173838	membrane associated ring-CH-type finger 10 [Source:HGNC Symbol;Acc:HGNC:26655]	-0.751902	0.431421	-0.257187	0.806412	-0.420533	0.670772	0.919519	0.173073	-0.553619	0.514954	-0.121386	0.92049	0.655614	0.946407	2.05985	3.24952e-06	2.3695	1.58178e-08	2.63933	7.2129e-11	2.45145	1.93371e-09	2.27234	3.14154e-08
4	ENSG00000248323.8	LUCAT1	lncRNA	chr5	91054834	91314547	-	ENSG00000248323	lung cancer associated transcript 1 [Source:HGNC Symbol;Acc:HGNC:48498]	-0.979461	0.283126	-0.306668	0.783325	-0.217009	0.868977	0.484217	0.611172	0.246341	0.823631	0.135651	0.917647	1.43262	0.508988	2.13874	0.00859742	2.86066	5.27254e-05	3.27284	1.13885e-06	3.4474	2.17565e-07	3.92853	1.47174e-09
4	ENSG00000288758.1	ENSG00000288758	lncRNA	chr5	133239988	133241238	+	ENSG00000288758		-1.64601	0.570971	-0.0318506	0.990215	-0.0529051	0.985425	1.33389	0.50596	1.28753	0.508146	1.04746	0.60575	0.224144	0.999881	2.00392	0.00376352	2.09096	0.00125221	2.01247	0.00142445	1.94655	0.00210901	2.56238	1.58177e-05
4	ENSG00000168477.19	TNXB	protein_coding	chr6	32041153	32115334	-	ENSG00000168477	tenascin XB [Source:HGNC Symbol;Acc:HGNC:11976]	-1.08047	0.102888	-0.525521	0.466612	-0.49118	0.518913	0.018816	0.98245	-0.0851725	0.94634	-0.00811482	0.991205	0.793876	0.905451	1.33609	0.0355614	1.27629	0.0306664	1.35882	0.0139796	1.22479	0.0288471	1.27786	0.0195599
4	ENSG00000186442.7	KRT3	protein_coding	chr12	52789685	52796117	-	ENSG00000186442	keratin 3 [Source:HGNC Symbol;Acc:HGNC:6440]	-1.98142	0.36488	-2.54467	0.224931	-1.33952	0.518913	-0.162277	0.96004	-1.43662	0.441805	-0.509368	0.807825	6.49791	0.00739392	7.90402	1.85511e-05	7.91671	9.80961e-06	7.60661	1.56091e-05	8.09921	2.99811e-06	8.60455	4.67363e-07
4	ENSG00000167994.13	RAB3IL1	protein_coding	chr11	61897301	61920269	-	ENSG00000167994	RAB3A interacting protein like 1 [Source:HGNC Symbol;Acc:HGNC:9780]	-1.31353	0.0286676	-0.768829	0.212876	-0.435451	0.549598	-0.435955	0.520989	-0.0336644	0.964512	-0.154989	0.849305	0.597469	0.999881	0.928974	0.185911	1.2117	0.0309574	1.45379	0.00451948	1.79494	0.000247143	2.14378	4.99514e-06
4	ENSG00000183421.12	RIPK4	protein_coding	chr21	41739369	41767089	-	ENSG00000183421	receptor interacting serine/threonine kinase 4 [Source:HGNC Symbol;Acc:HGNC:496]	-0.661	0.0354433	-0.557776	0.0676384	-0.369656	0.282157	-0.2164	0.553061	0.0213872	0.96441	-0.0170293	0.970245	0.49212	0.694295	1.2025	1.48898e-05	1.5513	1.86387e-09	1.99147	5.3236e-16	2.20984	1.05862e-19	2.40129	2.43364e-23
4	ENSG00000131080.15	EDA2R	protein_coding	chrX	66595637	66639298	-	ENSG00000131080	ectodysplasin A2 receptor [Source:HGNC Symbol;Acc:HGNC:17756]	-0.103368	0.868742	-0.147741	0.768301	0.0510367	0.950475	-0.140249	0.773574	0.246415	0.545112	0.238469	0.550061	0.783431	0.285432	1.13886	0.0014369	1.3234	5.72045e-05	2.15112	3.88027e-13	2.64706	5.78307e-20	2.85673	2.42605e-23
4	ENSG00000100344.11	PNPLA3	protein_coding	chr22	43923792	43964488	+	ENSG00000100344	patatin like phospholipase domain containing 3 [Source:HGNC Symbol;Acc:HGNC:18590]	-0.137892	0.920014	-0.0493973	0.979772	0.00596395	0.995271	-0.0834044	0.955694	0.196121	0.847069	0.361732	0.658947	2.66522	0.031773	3.53349	2.59008e-05	4.07256	2.40797e-07	5.01284	1.82475e-11	4.79744	1.60623e-10	5.41923	1.59599e-13
4	ENSG00000204021.5	LIPK	protein_coding	chr10	88706249	88752776	+	ENSG00000204021	lipase family member K [Source:HGNC Symbol;Acc:HGNC:23444]	-0.223304	0.911848	-0.451259	0.757714	0.198866	0.9234	-0.0254138	0.986688	0.861136	0.455418	0.859004	0.443745	5.56102	0.0263532	8.32812	6.54955e-07	9.04355	1.58178e-08	10.0868	6.88028e-11	10.029	8.85425e-11	10.0608	6.06633e-11
4	ENSG00000148926.10	ADM	protein_coding	chr11	10305073	10307397	+	ENSG00000148926	adrenomedullin [Source:HGNC Symbol;Acc:HGNC:259]	-0.292828	0.814288	-0.228305	0.846502	-0.237171	0.847583	-0.00672861	0.995344	0.35596	0.714576	0.444168	0.614502	1.24618	0.655845	1.83965	0.0231394	2.03437	0.00532279	2.53984	0.0001463	2.6538	6.20059e-05	2.87126	9.00626e-06
4	ENSG00000135709.14	KIAA0513	protein_coding	chr16	85027782	85094230	+	ENSG00000135709	KIAA0513 [Source:HGNC Symbol;Acc:HGNC:29058]	-0.221427	0.539454	-0.0263019	0.972723	0.0344063	0.961315	0.127763	0.724894	0.26814	0.354871	0.322019	0.235214	0.353391	0.912172	1.06413	5.84899e-06	1.47318	9.16968e-12	1.69499	6.21195e-16	1.72012	1.96508e-16	1.65406	2.67571e-15
4	ENSG00000106665.16	CLIP2	protein_coding	chr7	74289407	74405935	+	ENSG00000106665	CAP-Gly domain containing linker protein 2 [Source:HGNC Symbol;Acc:HGNC:2586]	-0.373441	0.465656	-0.0899208	0.896003	-0.0607928	0.947171	0.214611	0.680188	0.480901	0.242441	0.669014	0.0766019	0.939251	0.181313	1.81768	3.83043e-07	2.37319	9.71647e-13	2.58755	1.65887e-15	2.78574	5.47659e-18	2.97969	1.20496e-20
4	ENSG00000164867.11	NOS3	protein_coding	chr7	150991017	151014588	+	ENSG00000164867	nitric oxide synthase 3 [Source:HGNC Symbol;Acc:HGNC:7876]	-0.806491	0.625572	-0.147451	0.956836	-0.0860691	0.984562	0.758159	0.601935	1.95003	0.0875598	2.25208	0.0390427	1.22425	0.999881	2.90739	0.0269392	3.74397	0.000960874	4.38555	3.742e-05	4.17444	9.8229e-05	4.6824	6.57209e-06
4	ENSG00000153094.24	BCL2L11	protein_coding	chr2	111119378	111168445	+	ENSG00000153094	BCL2 like 11 [Source:HGNC Symbol;Acc:HGNC:994]	-0.284638	0.525498	-0.246835	0.55358	0.0492083	0.950475	0.124846	0.793765	0.243258	0.533106	0.627342	0.0461036	0.456404	0.887152	1.20076	8.20907e-05	1.60535	8.93531e-09	1.96493	2.0261e-13	1.83263	9.95733e-12	2.22396	2.71512e-17
4	ENSG00000204682.8	MIR1915HG	lncRNA	chr10	21492658	21497260	-	ENSG00000204682	MIR1915 host gene [Source:HGNC Symbol;Acc:HGNC:31448]	-0.242936	0.601451	-0.293305	0.467364	0.230177	0.599629	0.185696	0.668584	0.239888	0.535704	0.569768	0.0704551	0.406204	0.999881	1.01257	0.00183457	1.04333	0.000694235	1.51206	5.26976e-08	1.58497	8.714e-09	1.72223	2.02791e-10
4	ENSG00000181104.7	F2R	protein_coding	chr5	76716126	76735770	+	ENSG00000181104	coagulation factor II thrombin receptor [Source:HGNC Symbol;Acc:HGNC:3537]	-0.17336	0.85001	-0.317458	0.643219	-0.0721215	0.956013	-0.0876468	0.928826	0.163587	0.830902	0.290465	0.643073	1.21845	0.36489	1.62778	0.00857348	2.47526	1.89688e-06	3.39299	2.03357e-12	3.62518	3.07718e-14	3.81674	7.12142e-16
4	ENSG00000244694.8	PTCHD4	protein_coding	chr6	47856673	48111197	-	ENSG00000244694	patched domain containing 4 [Source:HGNC Symbol;Acc:HGNC:21345]	-0.313893	0.726352	-0.53358	0.445039	0.233522	0.796332	0.305488	0.695848	0.823845	0.162277	1.11843	0.040582	-1.03225	0.999881	1.43495	0.462027	3.75044	0.0004122	5.19539	5.46125e-08	5.82613	4.97332e-10	6.06135	6.14733e-11
4	ENSG00000162496.9	DHRS3	protein_coding	chr1	12567910	12618210	-	ENSG00000162496	dehydrogenase/reductase 3 [Source:HGNC Symbol;Acc:HGNC:17693]	-0.101055	0.937579	-0.175113	0.850645	0.170738	0.864287	-0.0247049	0.976903	0.0508864	0.96441	0.0572388	0.968389	1.18128	0.359927	2.36645	8.88271e-06	2.77908	3.05883e-08	3.17748	5.27035e-11	3.03746	4.15293e-10	3.24067	1.48812e-11
4	ENSG00000170689.10	HOXB9	protein_coding	chr17	48621156	48626358	-	ENSG00000170689	homeobox B9 [Source:HGNC Symbol;Acc:HGNC:5120]	-0.883525	0.464045	-1.10141	0.298766	-0.122678	0.954772	-0.30353	0.816083	0.273005	0.828021	0.0949202	0.961479	0.733257	0.999881	1.69836	0.0401107	2.39706	0.000506434	2.74767	2.40133e-05	2.82434	1.19977e-05	2.96841	2.91586e-06
4	ENSG00000114279.15	FGF12	protein_coding	chr3	192139390	192767764	-	ENSG00000114279	fibroblast growth factor 12 [Source:HGNC Symbol;Acc:HGNC:3668]	1.61836	0.546763	-0.857848	0.798937	1.56135	0.538949	2.06512	0.332164	3.35995	0.0462297	1.03718	0.693808	0.345704	0.999881	0.769326	0.236689	1.10699	0.0264159	1.06804	0.0254492	1.25386	0.00616677	1.47527	0.0007436
4	ENSG00000196735.13	HLA-DQA1	protein_coding	chr6	32628179	32647062	+	ENSG00000196735	major histocompatibility complex, class II, DQ alpha 1 [Source:HGNC Symbol;Acc:HGNC:4942]	0.14124	0.976977	0.104086	0.979772	3.97528	0.0698019	0.185974	0.960591	4.60584	0.0182586	0.13615	0.970245	3.56382	0.286424	5.09282	0.00171773	6.52765	7.75857e-06	7.02861	6.17176e-07	7.52714	6.57838e-08	7.72772	2.09584e-08
4	ENSG00000278948.1	ENSG00000278948	TEC	chr22	37943050	37944898	+	ENSG00000278948		0.150052	0.874056	0.1493	0.858193	0.647475	0.274169	0.372745	0.556877	0.199918	0.780761	0.371673	0.531299	0.872587	0.999881	1.6675	0.0285958	2.02655	0.00204505	2.39106	7.71511e-05	2.91736	4.06678e-07	3.51157	2.36463e-10
4	ENSG00000101265.16	RASSF2	protein_coding	chr20	4780023	4823608	-	ENSG00000101265	Ras association domain family member 2 [Source:HGNC Symbol;Acc:HGNC:9883]	0.141081	0.976977	3.4127	0.0851833	4.29326	0.0198298	4.06901	0.0261174	3.03965	0.126779	4.94657	0.00236065	0.690817	0.999881	1.87336	0.0269229	2.24009	0.00270173	2.32021	0.00113063	2.32798	0.00105573	2.31627	0.000940358
4	ENSG00000184697.7	CLDN6	protein_coding	chr16	3014712	3020071	-	ENSG00000184697	claudin 6 [Source:HGNC Symbol;Acc:HGNC:2048]	-0.476924	0.907076	1.35286	0.533331	3.32187	0.0483611	2.94313	0.0782026	2.23391	0.19944	3.052	0.0516678	2.13023	0.783594	2.88986	0.0666757	2.90786	0.0404642	3.61081	0.00448299	3.4326	0.00719398	3.86455	0.00162357
4	ENSG00000132510.11	KDM6B	protein_coding	chr17	7834217	7854796	+	ENSG00000132510	lysine demethylase 6B [Source:HGNC Symbol;Acc:HGNC:29012]	0.23707	0.69225	0.228858	0.670049	0.295803	0.574046	0.287183	0.55989	0.312921	0.501352	0.677754	0.0801998	0.330482	0.999881	1.28957	0.000887399	1.67161	1.97731e-06	1.79491	1.31631e-07	1.78662	1.42345e-07	1.84802	3.85779e-08
4	ENSG00000159840.16	ZYX	protein_coding	chr7	143381295	143391111	+	ENSG00000159840	zyxin [Source:HGNC Symbol;Acc:HGNC:13200]	0.0651973	0.934521	0.212118	0.660165	0.210817	0.678509	0.291079	0.503035	0.257564	0.548272	0.472832	0.198622	0.526855	0.84594	1.25335	0.000288531	1.51259	2.3002e-06	1.56428	5.23235e-07	1.51978	1.0966e-06	1.60913	1.67996e-07
4	ENSG00000176428.6	VPS37D	protein_coding	chr7	73667831	73672112	+	ENSG00000176428	VPS37D subunit of ESCRT-I [Source:HGNC Symbol;Acc:HGNC:18287]	2.96205	0.165126	4.90625	0.00225476	3.91511	0.0274193	4.05003	0.0174591	4.02452	0.0144435	5.45803	0.000210933	0.275845	0.999881	0.896735	0.0818685	1.1857	0.00539101	1.00013	0.0183698	1.48413	0.000136616	1.43212	0.000206841
4	ENSG00000148468.17	FAM171A1	protein_coding	chr10	15211643	15371289	-	ENSG00000148468	family with sequence similarity 171 member A1 [Source:HGNC Symbol;Acc:HGNC:23522]	0.00874303	0.99053	0.0733811	0.914591	0.170416	0.76057	0.111562	0.842668	0.0260458	0.96441	0.275624	0.51487	1.32697	0.0091341	1.98767	5.68762e-08	2.47902	5.37832e-13	2.6112	8.05043e-15	2.94962	5.29888e-19	3.01802	5.1258e-20
4	ENSG00000218891.5	ZNF579	protein_coding	chr19	55576774	55580848	-	ENSG00000218891	zinc finger protein 579 [Source:HGNC Symbol;Acc:HGNC:26646]	0.11033	0.880131	0.210894	0.696702	0.321477	0.527131	0.284721	0.558213	0.0922171	0.88889	0.470826	0.248125	0.415416	0.999881	1.05187	0.00994967	1.20533	0.00110131	1.10701	0.00227912	1.34359	0.000117976	1.24548	0.000352351
4	ENSG00000213420.8	GPC2	protein_coding	chr7	100169606	100177381	-	ENSG00000213420	glypican 2 [Source:HGNC Symbol;Acc:HGNC:4450]	0.237607	0.863887	0.948141	0.255884	1.48723	0.0527205	0.686464	0.439153	0.816772	0.316663	1.48986	0.0337378	0.803915	0.999881	1.77736	0.0152747	2.18906	0.000714125	2.56876	2.35e-05	2.48521	4.6252e-05	2.15953	0.000460108
4	ENSG00000120324.9	PCDHB10	protein_coding	chr5	141192353	141195647	+	ENSG00000120324	protocadherin beta 10 [Source:HGNC Symbol;Acc:HGNC:8681]	0.734481	0.277093	1.60326	0.00200449	2.14142	1.52299e-05	1.81821	0.000293969	1.42259	0.00520847	2.30872	5.60604e-07	0.552843	0.998231	0.900899	0.0757648	1.33389	0.00111465	1.58527	3.41675e-05	1.47243	0.000142519	1.23207	0.00175832
4	ENSG00000183386.10	FHL3	protein_coding	chr1	37996770	38005606	-	ENSG00000183386	four and a half LIM domains 3 [Source:HGNC Symbol;Acc:HGNC:3704]	0.054802	0.955131	0.19123	0.716691	0.309518	0.526858	0.18128	0.729436	0.193011	0.695121	0.33497	0.422739	0.840288	0.347594	1.31614	0.000866394	1.89517	5.4329e-08	2.08461	6.20184e-10	2.16326	1.05472e-10	2.27141	7.05489e-12
4	ENSG00000124191.18	TOX2	protein_coding	chr20	43914852	44069616	+	ENSG00000124191	TOX high mobility group box family member 2 [Source:HGNC Symbol;Acc:HGNC:16095]	-0.52163	0.470923	-0.179273	0.834473	-0.0981145	0.933175	-0.329572	0.642575	-0.118162	0.900706	0.506819	0.391824	0.770982	0.887152	1.86838	0.000345106	1.82945	0.000282311	1.81692	0.000205299	1.80387	0.000229891	1.80436	0.000183098
4	ENSG00000122877.18	EGR2	protein_coding	chr10	62811996	62819167	-	ENSG00000122877	early growth response 2 [Source:HGNC Symbol;Acc:HGNC:3239]	-3.33697	0.11509	0.96296	0.53442	1.8814	0.143278	-0.452522	0.837679	0.959068	0.511618	2.76328	0.00884648	1.15182	0.999881	2.84211	0.00365661	2.9815	0.00110394	2.97742	0.000740631	2.83155	0.00147491	2.79729	0.00146112
4	ENSG00000238290.1	ENSG00000238290	lncRNA	chr1	8026738	8122702	+	ENSG00000238290		-0.618366	0.753947	-0.306461	0.882983	0.622683	0.717491	-0.0911713	0.960042	0.374951	0.833692	0.645027	0.657808	3.67774	0.514218	6.39218	0.000627455	6.64621	0.000170335	7.55961	6.14863e-06	6.93339	4.48082e-05	6.51368	0.000124761
4	ENSG00000165886.5	UBTD1	protein_coding	chr10	97498924	97571206	+	ENSG00000165886	ubiquitin domain containing 1 [Source:HGNC Symbol;Acc:HGNC:25683]	-0.0937922	0.839725	-0.00491033	0.989272	0.0799345	0.860007	0.196719	0.544346	0.0849999	0.827556	0.217158	0.463895	0.269006	0.999881	1.01988	5.22082e-05	1.27181	5.07963e-08	1.38101	1.06962e-09	1.4738	5.09022e-11	1.64042	1.00087e-13
4	ENSG00000182871.16	COL18A1	protein_coding	chr21	45405165	45513720	+	ENSG00000182871	collagen type XVIII alpha 1 chain [Source:HGNC Symbol;Acc:HGNC:2195]	-0.516273	0.331641	-0.618088	0.190579	0.161084	0.812236	0.0904012	0.903322	-0.0892154	0.906491	0.344051	0.471545	0.515499	0.998036	1.02712	0.0177062	1.33915	0.000364508	1.30077	0.000386764	1.40487	9.92496e-05	1.22822	0.00074374
4	ENSG00000233725.7	NRAD1	lncRNA	chr13	43908669	44030461	+	ENSG00000233725	non-coding RNA in the aldehyde dehydrogenase 1A pathway [Source:HGNC Symbol;Acc:HGNC:26981]	-2.8685	0.258081	-2.90565	0.218168	0.751091	0.76431	1.44814	0.441011	-0.388395	0.903632	1.1432	0.541944	1.30107	0.999881	2.96609	0.0250558	3.19362	0.007967	3.69624	0.000900976	3.12576	0.00639162	3.44177	0.00189259
4	ENSG00000110042.8	DTX4	protein_coding	chr11	59171430	59208588	+	ENSG00000110042	deltex E3 ubiquitin ligase 4 [Source:HGNC Symbol;Acc:HGNC:29151]	-0.242078	0.545776	-0.0604498	0.90957	0.131704	0.768464	0.00207654	0.996854	0.0588657	0.910318	0.100162	0.804368	0.557934	0.478222	1.03145	0.00028643	1.33762	2.56044e-07	1.28532	5.21457e-07	1.1442	1.07057e-05	1.13827	1.00335e-05
4	ENSG00000173267.14	SNCG	protein_coding	chr10	86958599	86963258	+	ENSG00000173267	synuclein gamma [Source:HGNC Symbol;Acc:HGNC:11141]	-0.620786	0.386631	-0.214987	0.801462	-0.0527706	0.982621	-0.0707284	0.95574	0.160226	0.854906	0.137833	0.875908	0.765775	0.997856	1.91169	0.00100364	1.99323	0.000288127	2.47989	1.31987e-06	2.46042	1.53125e-06	2.64949	1.39708e-07
4	ENSG00000285155.1	ENSG00000285155	lncRNA	chr2	160141981	160271888	-	ENSG00000285155		-0.540144	0.782674	0.58124	0.706445	0.976057	0.481942	1.31197	0.274548	0.892435	0.48664	1.47731	0.176355	2.26514	0.377511	3.33197	0.00275017	3.10588	0.00406521	3.09885	0.00279586	2.91926	0.00527863	3.17965	0.00166633
4	ENSG00000165757.9	JCAD	protein_coding	chr10	30012803	30115494	-	ENSG00000165757	junctional cadherin 5 associated [Source:HGNC Symbol;Acc:HGNC:29283]	-0.432714	0.497792	0.447002	0.426651	0.878556	0.0738433	0.609599	0.231034	0.854963	0.0628148	1.08628	0.0119593	0.759326	0.690887	1.0107	0.0569599	1.33456	0.00280477	1.50231	0.000331818	1.49073	0.000361128	1.49138	0.000296655
4	ENSG00000231185.8	SPRY4-AS1	lncRNA	chr5	142325293	142672001	+	ENSG00000231185	SPRY4 antisense RNA 1 [Source:HGNC Symbol;Acc:HGNC:53465]	-0.725385	0.569437	0.135483	0.944924	0.72715	0.533258	0.598473	0.599897	0.965958	0.324464	0.862939	0.378448	3.33843	0.543965	4.33958	0.0310376	4.6557	0.0101495	4.34509	0.0135956	4.43035	0.0108348	3.93923	0.026323
4	ENSG00000101115.13	SALL4	protein_coding	chr20	51782331	51802521	-	ENSG00000101115	spalt like transcription factor 4 [Source:HGNC Symbol;Acc:HGNC:15924]	-0.269107	0.821584	0.253105	0.799273	0.889648	0.214005	0.297855	0.750644	0.819552	0.224085	0.968601	0.123945	0.737914	0.798486	1.52699	0.00138842	1.59346	0.000416355	1.69469	9.02802e-05	1.64986	0.000143855	1.1925	0.00856395
4	ENSG00000237807.4	ENSG00000237807	lncRNA	chr8	53493523	53524336	-	ENSG00000237807		-0.483116	0.317615	-0.036557	0.977583	0.444592	0.346181	0.48189	0.269004	0.459892	0.27812	0.660573	0.0865422	0.484533	0.999881	1.53257	0.000115394	1.73805	3.12964e-06	2.17385	6.20184e-10	1.99831	1.91371e-08	1.59609	1.24414e-05
4	ENSG00000169896.18	ITGAM	protein_coding	chr16	31259967	31332892	+	ENSG00000169896	integrin subunit alpha M [Source:HGNC Symbol;Acc:HGNC:6149]	0.517289	0.698555	-0.969256	0.365859	0.180594	0.919374	-0.715164	0.517954	-0.624194	0.566341	-1.03815	0.283174	1.46912	0.614307	2.11416	0.0233122	2.2948	0.00660893	2.55744	0.001207	2.01582	0.0145067	2.2284	0.00514498
4	ENSG00000185033.15	SEMA4B	protein_coding	chr15	90160604	90229679	+	ENSG00000185033	semaphorin 4B [Source:HGNC Symbol;Acc:HGNC:10730]	0.135838	0.779103	-0.313185	0.369485	-0.129116	0.779179	-0.118847	0.780079	-0.285589	0.391141	-0.416746	0.165409	0.636909	0.293021	1.08639	0.000111642	1.22561	3.58758e-06	1.32651	2.12722e-07	1.26244	8.71782e-07	1.24596	1.07515e-06
4	ENSG00000110799.14	VWF	protein_coding	chr12	5948877	6124770	-	ENSG00000110799	von Willebrand factor [Source:HGNC Symbol;Acc:HGNC:12726]	0.269192	0.857015	-0.759282	0.479149	0.519846	0.64781	0.456881	0.681224	0.274083	0.823792	-0.14873	0.921424	1.53274	0.599136	2.80193	0.000998366	2.59083	0.001862	2.71279	0.00062919	2.24274	0.0065772	2.32718	0.00392633
4	ENSG00000196839.13	ADA	protein_coding	chr20	44619522	44652233	-	ENSG00000196839	adenosine deaminase [Source:HGNC Symbol;Acc:HGNC:186]	0.0716544	0.946568	-0.142949	0.841628	0.0639594	0.954777	0.0495606	0.96004	-0.173461	0.783016	-0.361934	0.47708	1.44031	0.0103551	1.83117	1.34831e-05	1.83202	7.01263e-06	1.80776	5.96928e-06	1.77062	9.23701e-06	1.52097	0.000174282
4	ENSG00000166949.17	SMAD3	protein_coding	chr15	67063763	67195173	+	ENSG00000166949	SMAD family member 3 [Source:HGNC Symbol;Acc:HGNC:6769]	0.0819693	0.871786	-0.199897	0.571725	0.0585308	0.914905	0.0574698	0.905975	0.000772037	0.998075	-0.048089	0.922844	0.809528	0.0305399	1.27773	3.02502e-07	1.4505	1.02957e-09	1.61137	2.69063e-12	1.42451	1.03787e-09	1.51721	4.64128e-11
4	ENSG00000269959.1	SPACA6P-AS	lncRNA	chr19	51685363	51693456	-	ENSG00000269959		-0.258631	0.842191	-0.74619	0.402525	-0.282102	0.809314	0.261162	0.806648	-0.18862	0.874071	-0.663372	0.422717	1.25937	0.56158	2.29849	0.000866394	2.49284	0.00011712	2.43583	0.000116342	2.48187	7.8357e-05	2.14585	0.000753474
4	ENSG00000226508.1	LINC01918	lncRNA	chr2	105144113	105145424	+	ENSG00000226508	long intergenic non-protein coding RNA 1918 [Source:HGNC Symbol;Acc:HGNC:52737]	0.141152	0.976977	0.104002	0.979772	1.95466	0.468371	3.06091	0.126735	0.167553	0.96441	0.136058	0.970245	1.05075	0.809211	1.70673	0.0231571	2.26007	0.000419878	2.08055	0.000990787	1.93894	0.00244528	1.82406	0.00426553
4	ENSG00000274928.6	KRT89P	transcribed_unprocessed_pseudogene	chr12	52341197	52354036	+	ENSG00000274928	keratin 89, pseudogene [Source:HGNC Symbol;Acc:HGNC:30196]	-0.294889	0.934052	-1.76536	0.454881	0.13325	0.984562	1.67348	0.245172	0.138928	0.96441	0.455264	0.826488	1.67286	0.216206	2.94622	1.24647e-05	2.93575	7.03814e-06	3.22825	2.90182e-07	2.66397	3.99999e-05	2.12805	0.00140378
4	ENSG00000283526.1	PRRT1B	protein_coding	chr9	131545514	131558620	+	ENSG00000283526	proline rich transmembrane protein 1B [Source:HGNC Symbol;Acc:HGNC:53642]	0.141139	0.976977	0.103985	0.979772	0.085593	0.984562	0.185867	0.96004	0.167533	0.96441	1.99299	0.377109	1.10444	0.00264176	1.49951	1.26897e-07	1.35595	1.42763e-06	1.3237	1.59869e-06	1.03225	0.000339895	0.491805	0.142298
4	ENSG00000187140.6	FOXD3	protein_coding	chr1	63322567	63325128	+	ENSG00000187140	forkhead box D3 [Source:HGNC Symbol;Acc:HGNC:3804]	0.141141	0.976977	0.103981	0.979772	0.0855912	0.984562	0.185865	0.96004	0.167536	0.96441	3.56415	0.0383144	0.657028	0.999881	1.80346	0.00266771	1.44859	0.0181998	1.4734	0.0108566	1.73317	0.00173172	1.60095	0.00389446
4	ENSG00000254416.6	LINC02732	lncRNA	chr11	110355130	110407613	+	ENSG00000254416	long intergenic non-protein coding RNA 2732 [Source:HGNC Symbol;Acc:HGNC:54249]	0.0883721	0.981105	0.0720599	0.980542	-1.74531	0.514165	1.22018	0.554544	1.79327	0.294114	3.63505	0.00607348	0.340464	0.999881	1.07088	0.0239265	1.38544	0.000740949	1.20611	0.00311714	1.08253	0.0091366	0.702372	0.118515
4	ENSG00000101004.15	NINL	protein_coding	chr20	25452697	25585531	-	ENSG00000101004	ninein like [Source:HGNC Symbol;Acc:HGNC:29163]	1.49866	0.0150354	0.380132	0.65768	1.07944	0.0943631	1.22331	0.0430913	0.569693	0.427599	1.57378	0.00347357	0.308804	0.999881	0.939617	0.0355051	1.05065	0.00851084	1.02093	0.00771188	0.976155	0.0110734	0.681566	0.0957652
4	ENSG00000104894.12	CD37	protein_coding	chr19	49335171	49343335	+	ENSG00000104894	CD37 molecule [Source:HGNC Symbol;Acc:HGNC:1666]	2.01718	0.0131234	1.6603	0.0379761	2.47774	0.000932069	2.59302	0.00034388	2.21185	0.00217072	2.57984	0.000193672	0.804273	0.999881	1.72517	0.0210335	2.39813	0.00015854	2.51383	3.97898e-05	2.29954	0.000213867	1.62159	0.0132706
4	ENSG00000143434.17	SEMA6C	protein_coding	chr1	151131685	151146631	-	ENSG00000143434	semaphorin 6C [Source:HGNC Symbol;Acc:HGNC:10740]	0.750772	0.153273	0.533803	0.316349	0.810699	0.0991519	0.745603	0.123514	0.763794	0.0998469	0.845182	0.0569741	0.386039	0.999881	1.16442	0.00393124	1.44349	7.08409e-05	1.47974	2.59939e-05	1.384	0.000100088	1.07461	0.00343423
4	ENSG00000136295.15	TTYH3	protein_coding	chr7	2631986	2664802	+	ENSG00000136295	tweety family member 3 [Source:HGNC Symbol;Acc:HGNC:22222]	0.188565	0.624391	0.201119	0.55268	0.231663	0.50015	0.142332	0.697247	0.130384	0.713372	0.362962	0.183013	0.616771	0.208814	1.25573	1.873e-07	1.40862	9.33905e-10	1.43406	1.93474e-10	1.34134	3.40775e-09	1.26879	2.42891e-08
4	ENSG00000263590.2	LINC02591	lncRNA	chr1	143790010	143797108	+	ENSG00000263590	long intergenic non-protein coding RNA 2591 [Source:HGNC Symbol;Acc:HGNC:53901]	0.556724	0.0316256	0.4711	0.061623	0.518536	0.0399843	0.432911	0.0860031	0.382876	0.124688	0.929894	1.29673e-05	0.639874	0.0999579	1.39658	2.9184e-11	1.65052	3.72679e-16	1.72874	3.45626e-18	1.62962	3.45372e-16	1.61613	5.22033e-16
4	ENSG00000172965.17	MIR4435-2HG	lncRNA	chr2	111006015	111523376	-	ENSG00000172965	MIR4435-2 host gene [Source:HGNC Symbol;Acc:HGNC:35163]	0.19741	0.634655	0.125563	0.764654	0.127136	0.773907	0.175681	0.636374	0.0592059	0.907717	0.249885	0.433246	0.59184	0.370923	1.22008	4.62246e-06	1.38953	3.73911e-08	1.71446	1.16251e-12	1.56496	1.3248e-10	1.54872	1.73591e-10
4	ENSG00000279425.1	ENSG00000279425	TEC	chr19	24078481	24080669	+	ENSG00000279425		1.69842	0.0251143	1.09419	0.168226	1.19145	0.134419	1.38574	0.0599731	0.972166	0.209083	2.28733	0.000321541	0.912546	0.93912	0.801878	0.445812	1.76194	0.00794353	1.75627	0.00553713	1.73963	0.00583196	1.71461	0.0058937
4	ENSG00000150907.10	FOXO1	protein_coding	chr13	40555667	40666641	-	ENSG00000150907	forkhead box O1 [Source:HGNC Symbol;Acc:HGNC:3819]	-7.02524e-05	0.999816	-0.120671	0.747565	0.059015	0.906201	0.138255	0.696278	0.121859	0.725065	0.209107	0.476312	1.17587	8.46028e-06	1.6482	9.33788e-14	1.653	4.93242e-14	2.12058	1.07514e-23	2.04798	4.02403e-22	2.15955	1.02301e-24
4	ENSG00000116254.18	CHD5	protein_coding	chr1	6101787	6180321	-	ENSG00000116254	chromodomain helicase DNA binding protein 5 [Source:HGNC Symbol;Acc:HGNC:16816]	1.61325	0.546157	-0.857854	0.797978	0.980956	0.756349	2.64691	0.163076	2.63901	0.149562	3.58357	0.0257611	0.827204	0.508988	1.2758	0.00617729	1.42287	0.000864647	1.26057	0.00287117	1.46427	0.000346562	1.33683	0.00112731
4	ENSG00000196136.18	SERPINA3	protein_coding	chr14	94612384	94624055	+	ENSG00000196136	serpin family A member 3 [Source:HGNC Symbol;Acc:HGNC:16]	0.860641	0.498723	0.239951	0.882735	0.48352	0.728697	0.783428	0.493731	0.777723	0.481565	0.954337	0.353243	1.67934	0.667246	2.26632	0.0467923	2.3362	0.0236972	2.42048	0.0127523	2.45869	0.0106138	1.97021	0.0476139
4	ENSG00000157322.18	CLEC18A	protein_coding	chr16	69950705	69964452	+	ENSG00000157322	C-type lectin domain family 18 member A [Source:HGNC Symbol;Acc:HGNC:30388]	0.266244	0.788211	0.146023	0.889968	0.442525	0.57749	0.584875	0.401169	1.12571	0.0521562	1.34681	0.0141827	0.396329	0.999881	1.1068	0.139365	1.32646	0.0325698	2.04236	0.000128219	2.1565	4.22937e-05	1.84643	0.000561765
4	ENSG00000157335.21	CLEC18C	protein_coding	chr16	70173322	70187361	+	ENSG00000157335	C-type lectin domain family 18 member C [Source:HGNC Symbol;Acc:HGNC:28538]	0.539548	0.612894	0.247617	0.834998	0.776801	0.392201	0.378429	0.714394	1.29007	0.0790739	1.56545	0.0242456	0.678739	0.999881	1.12863	0.272226	1.71509	0.0248591	2.32773	0.000581595	2.40105	0.000339772	2.03867	0.00282215
4	ENSG00000198857.3	HSD3BP5	transcribed_unprocessed_pseudogene	chr1	119601340	119609250	+	ENSG00000198857	hydroxy-delta-5-steroid dehydrogenase, 3 beta, pseudogene 5 [Source:HGNC Symbol;Acc:HGNC:5223]	0.698321	0.673181	-0.344553	0.856321	0.862435	0.549891	0.830731	0.541943	0.50849	0.735997	1.63583	0.128204	0.859114	0.999881	4.27667	0.0406603	4.78161	0.00950965	6.55609	5.55583e-05	5.92239	0.000352101	6.37723	7.59264e-05
4	ENSG00000268941.2	LINC01711	lncRNA	chr20	58634772	58635738	+	ENSG00000268941	long intergenic non-protein coding RNA 1711 [Source:HGNC Symbol;Acc:HGNC:28663]	4.99764	0.0204808	3.47381	0.129746	4.94902	0.0170926	5.65145	0.00375425	4.9058	0.011848	6.10798	0.00081629	2.84998	0.476814	2.94659	0.109374	2.82133	0.0866126	3.63951	0.0120696	4.11769	0.00331313	3.83305	0.00618087
4	ENSG00000105329.11	TGFB1	protein_coding	chr19	41301587	41353922	-	ENSG00000105329	transforming growth factor beta 1 [Source:HGNC Symbol;Acc:HGNC:11766]	0.283677	0.55973	0.0735962	0.908413	0.195587	0.698697	0.363816	0.36905	0.241155	0.568578	0.535955	0.125463	0.683425	0.426191	1.39197	2.11739e-05	1.59982	2.40797e-07	1.42219	4.1449e-06	1.56835	2.35662e-07	1.50951	6.36597e-07
4	ENSG00000088538.13	DOCK3	protein_coding	chr3	50674927	51384198	+	ENSG00000088538	dedicator of cytokinesis 3 [Source:HGNC Symbol;Acc:HGNC:2989]	0.461103	0.632717	0.309229	0.747565	0.586012	0.48942	0.753484	0.314553	0.802137	0.258165	1.01816	0.122306	0.754181	0.999881	1.89371	0.00891942	1.87761	0.00594682	2.47885	5.61323e-05	2.21294	0.000421663	1.83357	0.00436918
4	ENSG00000185022.12	MAFF	protein_coding	chr22	38200767	38216507	+	ENSG00000185022	MAF bZIP transcription factor F [Source:HGNC Symbol;Acc:HGNC:6780]	0.286734	0.696956	0.141793	0.857705	0.276698	0.690611	0.385323	0.514666	0.378833	0.507236	0.524809	0.31039	0.493915	0.999881	1.23995	0.0240925	1.26353	0.012852	1.48222	0.00149182	1.25038	0.00933785	1.52004	0.000854432
4	ENSG00000165953.10	SERPINA12	protein_coding	chr14	94487274	94517844	-	ENSG00000165953	serpin family A member 12 [Source:HGNC Symbol;Acc:HGNC:18359]	-0.900163	0.723628	-1.10698	0.609059	0.858978	0.6916	-0.741806	0.744759	-1.21975	0.54279	-1.76626	0.356058	6.58076	0.0103551	8.43986	9.87999e-06	8.59199	3.13258e-06	9.27949	1.88832e-07	8.91299	6.04626e-07	7.57281	3.18884e-05
4	ENSG00000182985.18	CADM1	protein_coding	chr11	115169218	115504957	-	ENSG00000182985	cell adhesion molecule 1 [Source:HGNC Symbol;Acc:HGNC:5951]	0.141136	0.976977	0.103981	0.979772	1.92745	0.45963	0.185866	0.96004	0.167532	0.96441	0.136041	0.970245	0.946612	0.00567143	1.58315	1.364e-10	1.78492	8.51977e-14	2.06405	6.95314e-19	1.8224	8.80487e-15	1.83718	4.07562e-15
4	ENSG00000090539.15	CHRD	protein_coding	chr3	184380073	184390736	+	ENSG00000090539	chordin [Source:HGNC Symbol;Acc:HGNC:1949]	1.94886	0.487961	2.52861	0.252906	4.57045	0.00800039	0.18585	0.96004	0.167516	0.96441	2.86761	0.133972	1.39918	0.20142	2.97323	2.18308e-08	3.05457	3.49028e-09	2.95545	6.94966e-09	2.96627	5.67921e-09	2.50672	1.31543e-06
4	ENSG00000142910.16	TINAGL1	protein_coding	chr1	31576485	31587686	+	ENSG00000142910	tubulointerstitial nephritis antigen like 1 [Source:HGNC Symbol;Acc:HGNC:19168]	0.0497244	0.976977	0.0769376	0.973663	0.189912	0.896065	0.0378131	0.973766	0.15375	0.913204	0.199901	0.866612	1.03809	0.999881	1.90102	0.0371058	2.80281	0.000195513	2.97015	4.01516e-05	2.48563	0.00087672	2.10702	0.00553721
4	ENSG00000230699.2	ENSG00000230699	lncRNA	chr1	911435	914948	+	ENSG00000230699		-0.869429	0.747992	-0.923121	0.695549	0.0634641	0.984562	-2.68687	0.179711	-2.7052	0.161181	0.125704	0.970245	0.465936	0.999881	1.45841	0.00718789	1.45944	0.0042419	1.72132	0.000267173	1.68594	0.00036395	1.25371	0.0112727
4	ENSG00000170442.12	KRT86	protein_coding	chr12	52249300	52309163	+	ENSG00000170442	keratin 86 [Source:HGNC Symbol;Acc:HGNC:6463]	0.294546	0.747164	0.25961	0.755478	0.566903	0.426793	-0.212878	0.800864	-0.158006	0.860814	-0.0112968	0.987417	1.71985	0.0260775	3.23888	7.63716e-11	3.58428	1.37976e-13	3.42659	9.55601e-13	3.00562	6.6692e-10	2.69564	4.13612e-08
4	ENSG00000273445.1	ENSG00000273445	lncRNA	chr2	87477495	87478034	-	ENSG00000273445		0.434593	0.738449	0.313857	0.80203	0.588073	0.592215	-0.343768	0.782597	-0.169753	0.9128	0.476975	0.633493	1.10958	0.764366	2.17776	0.00188549	2.40801	0.000218774	2.4945	7.28897e-05	1.91743	0.00366349	1.99913	0.00190389
4	ENSG00000184368.16	MAP7D2	protein_coding	chrX	20006713	20116907	-	ENSG00000184368	MAP7 domain containing 2 [Source:HGNC Symbol;Acc:HGNC:25899]	-0.605369	0.671397	-2.89486	0.00864321	-0.375653	0.802483	-1.06105	0.340246	-1.30389	0.207672	-0.311502	0.814562	1.9313	0.377511	3.61763	4.36496e-05	3.63964	2.08827e-05	4.19465	2.56098e-07	4.33247	8.47521e-08	3.82495	2.84007e-06
4	ENSG00000197093.11	GAL3ST4	protein_coding	chr7	100159244	100168617	-	ENSG00000197093	galactose-3-O-sulfotransferase 4 [Source:HGNC Symbol;Acc:HGNC:24145]	0.0767603	0.971751	-0.694715	0.404788	0.728107	0.361355	-0.250845	0.803675	0.024148	0.978327	-0.0142993	0.986367	0.884588	0.983037	2.40604	0.000137572	2.80911	1.79926e-06	3.42839	7.34334e-10	3.40602	9.26191e-10	3.03612	6.96581e-08
4	ENSG00000182732.18	RGS6	protein_coding	chr14	71932429	72566530	+	ENSG00000182732	regulator of G protein signaling 6 [Source:HGNC Symbol;Acc:HGNC:10002]	1.54266	0.350612	-2.32798	0.285354	1.08527	0.548693	-2.24609	0.2975	1.59376	0.260886	1.14514	0.460996	0.38236	0.999881	1.03061	0.012349	1.63311	1.83175e-06	1.71454	2.34926e-07	2.04391	2.17828e-10	1.79008	4.24474e-08
4	ENSG00000165816.13	VWA2	protein_coding	chr10	114239254	114294489	+	ENSG00000165816	von Willebrand factor A domain containing 2 [Source:HGNC Symbol;Acc:HGNC:24709]	0.417589	0.696627	-0.0945218	0.954399	0.324346	0.764022	-0.257606	0.806217	-0.0438881	0.964512	0.324883	0.719784	1.69119	0.618375	2.50528	0.0150701	3.34335	0.000133243	3.01642	0.000540278	2.94292	0.000768575	3.27884	9.49143e-05
4	ENSG00000186197.15	EDARADD	protein_coding	chr1	236348257	236502915	+	ENSG00000186197	EDAR associated death domain [Source:HGNC Symbol;Acc:HGNC:14341]	0.196667	0.818267	-0.0687112	0.952312	0.23132	0.760509	-0.370449	0.555111	0.0190774	0.977007	-0.141372	0.848816	1.00109	0.468395	1.43169	0.00888476	1.8172	0.000155031	1.73211	0.00023441	1.83883	7.52167e-05	2.19532	8.17975e-07
4	ENSG00000205129.9	C4orf47	protein_coding	chr4	185426249	185449826	+	ENSG00000205129	chromosome 4 open reading frame 47 [Source:HGNC Symbol;Acc:HGNC:34346]	-1.13379	0	-0.954901	0.488889	-0.407604	0.813503	-1.6204	0.205773	-1.20499	0.338279	-0.150152	0.943407	5.30028	0.0370185	3.51523	0	6.23344	0.00025757	5.45776	0.0014694	5.61477	0.000941334	5.58546	0.000843364
4	ENSG00000073792.16	IGF2BP2	protein_coding	chr3	185643130	185825042	-	ENSG00000073792	insulin like growth factor 2 mRNA binding protein 2 [Source:HGNC Symbol;Acc:HGNC:28867]	-0.00129887	0.99759	-0.175409	0.513535	-0.19084	0.48759	-0.297077	0.201377	-0.170479	0.500426	-0.0980445	0.723224	0.902992	0.00212538	1.46946	1.00728e-11	1.96359	5.26128e-22	2.16395	3.3511e-27	2.08474	2.7912e-25	2.22371	5.41673e-29
4	ENSG00000261572.1	ENSG00000261572	lncRNA	chr3	32236688	32238578	-	ENSG00000261572		0.00265384	0.998936	-1.64118	0.205767	0.360599	0.815427	-3.10419	0.0546069	-0.761286	0.548192	0.268568	0.85194	0.707753	0.999881	2.17925	0.0236732	2.23938	0.0115833	2.69163	0.000859595	2.67746	0.000903635	3.02516	9.46446e-05
4	ENSG00000277156.1	TOMM40P1	processed_pseudogene	chr14	19267115	19268164	+	ENSG00000277156	TOMM40 pseudogene 1 [Source:HGNC Symbol;Acc:HGNC:54623]	-0.538037	0.630754	-1.44556	0.0917091	-0.719051	0.466153	-2.54704	0.00431476	-1.17285	0.15732	0.0634203	0.970245	1.54128	0.478222	2.22664	0.00868137	2.14604	0.0079244	2.56771	0.0004948	3.06222	1.46384e-05	2.90478	3.97742e-05
4	ENSG00000107165.13	TYRP1	protein_coding	chr9	12685439	12710285	+	ENSG00000107165	tyrosinase related protein 1 [Source:HGNC Symbol;Acc:HGNC:12450]	0.653271	0.608859	0.700473	0.53191	-0.427095	0.775951	0.676238	0.541922	0.868092	0.382832	-0.207879	0.8927	0.325116	0.999881	1.63519	0.0460638	2.48224	0.00020755	3.06736	9.91499e-07	3.15791	3.79883e-07	3.09367	5.98191e-07
4	ENSG00000151320.11	AKAP6	protein_coding	chr14	32329298	32837684	+	ENSG00000151320	A-kinase anchoring protein 6 [Source:HGNC Symbol;Acc:HGNC:376]	0.437718	0.571177	0.367698	0.613048	0.23901	0.783065	0.374816	0.595373	0.702772	0.228031	0.15898	0.84631	0.844441	0.999881	1.7686	0.0251428	2.17626	0.00136527	2.4209	0.000141304	2.85975	2.66988e-06	2.54129	4.1452e-05
4	ENSG00000067840.13	PDZD4	protein_coding	chrX	153802166	153830565	-	ENSG00000067840	PDZ domain containing 4 [Source:HGNC Symbol;Acc:HGNC:21167]	3.56889	0.0614372	4.54517	0.00519516	3.93421	0.0244889	5.0446	0.00122935	4.82587	0.00161905	4.58643	0.00264267	0.0812332	0.999881	0.5113	0.285981	0.3895	0.374892	0.223748	0.641836	0.567401	0.117343	0.29449	0.489558
4	ENSG00000167195.8	GOLGA6C	protein_coding	chr15	75258334	75273455	+	ENSG00000167195	golgin A6 family member C [Source:HGNC Symbol;Acc:HGNC:32206]	4.31172	0.0377945	4.23719	0.0312296	4.94609	0.00950775	3.84503	0.0557238	4.73208	0.00916237	0.135941	0.970245	0.0723716	0.999881	1.26852	0.478168	0.49755	0.801982	1.85262	0.116716	1.8796	0.106785	2.50754	0.0187065
4	ENSG00000168765.18	GSTM4	protein_coding	chr1	109656099	109674836	+	ENSG00000168765	glutathione S-transferase mu 4 [Source:HGNC Symbol;Acc:HGNC:4636]	-0.0355403	0.976977	0.119065	0.837655	0.172915	0.754516	0.113232	0.839817	0.229416	0.612251	-0.032196	0.970245	0.471583	0.977678	1.11796	0.00175238	1.69386	5.99523e-08	2.05422	6.62807e-12	2.42942	1.26547e-16	2.5243	4.72537e-18
4	ENSG00000251664.5	PCDHA12	protein_coding	chr5	140875302	141012347	+	ENSG00000251664	protocadherin alpha 12 [Source:HGNC Symbol;Acc:HGNC:8666]	0.996933	0.135656	1.1988	0.0446505	1.95065	0.000352418	1.48164	0.00877147	2.17485	2.01383e-05	1.81321	0.000440399	0.53245	0.999881	0.37409	0.683141	0.440494	0.520518	0.50252	0.407996	0.452025	0.462835	0.292657	0.661522
4	ENSG00000115461.5	IGFBP5	protein_coding	chr2	216672105	216695549	-	ENSG00000115461	insulin like growth factor binding protein 5 [Source:HGNC Symbol;Acc:HGNC:5474]	0.141107	0.976977	0.103952	0.979772	2.96642	0.168649	2.06183	0.414737	4.00132	0.0224878	0.136019	0.970245	1.01982	0.883366	1.72833	0.0275175	1.98547	0.00452359	1.78076	0.00944153	1.68784	0.0141965	1.10658	0.13926
4	ENSG00000162949.16	CAPN13	protein_coding	chr2	30722771	30820542	-	ENSG00000162949	calpain 13 [Source:HGNC Symbol;Acc:HGNC:16663]	1.17227	0.0653598	0.574987	0.428948	1.22422	0.0424688	0.497297	0.500891	1.50633	0.00516911	0.651824	0.309393	0.758141	0.63235	1.37313	0.00212769	1.55893	0.000159479	1.52089	0.000160825	1.24287	0.00295356	0.998605	0.0200513
4	ENSG00000257137.7	LINC02874	lncRNA	chr12	52205392	52213583	-	ENSG00000257137	long intergenic non-protein coding RNA 2874 [Source:HGNC Symbol;Acc:HGNC:27473]	1.3319	0.419283	2.04357	0.112675	2.16453	0.0937424	0.514318	0.802605	2.43803	0.0360496	1.14839	0.426964	1.95747	0.0637594	2.84302	1.40825e-05	3.16683	3.23246e-07	3.26408	6.39629e-08	2.98243	1.09228e-06	3.18383	1.20859e-07
4	ENSG00000176371.14	ZSCAN2	protein_coding	chr15	84600986	84627796	+	ENSG00000176371	zinc finger and SCAN domain containing 2 [Source:HGNC Symbol;Acc:HGNC:20994]	0.770885	0.077535	0.53288	0.231447	0.968966	0.015551	0.63786	0.129019	0.743375	0.0587935	0.561595	0.165879	0.637961	0.647124	1.37182	0.000137665	1.51535	8.27218e-06	1.44892	1.48608e-05	1.3395	7.62105e-05	1.44185	1.28726e-05
4	ENSG00000197813.6	ENSG00000197813	lncRNA	chr19	49331525	49340303	-	ENSG00000197813		3.17248	0.000340009	2.39226	0.00822646	2.93124	0.00079483	2.76841	0.00138634	3.13625	0.000126113	1.9178	0.0329357	0.319422	0.999881	1.54817	0.0203679	1.80735	0.00224751	1.95856	0.000461293	2.00503	0.000301235	1.82336	0.00107396
4	ENSG00000279369.1	ENSG00000279369	TEC	chr17	63700847	63702670	+	ENSG00000279369		5.06014	0.00651076	4.30327	0.0202376	4.09454	0.0336963	4.01747	0.0328225	5.0826	0.0026076	4.18421	0.0168883	0.677574	0.999881	2.34367	0.0164729	2.27174	0.0135634	2.54949	0.00275868	2.75086	0.00100735	3.11841	0.000105206
4	ENSG00000170681.7	CAVIN4	protein_coding	chr9	100578079	100588389	+	ENSG00000170681	caveolae associated protein 4 [Source:HGNC Symbol;Acc:HGNC:33742]	1.71955	0.00387974	1.31727	0.027799	1.49697	0.0114551	1.385	0.0181497	1.97546	0.000195184	1.74827	0.000995994	0.645832	0.999881	1.78012	0.00294508	1.88916	0.000716542	2.61011	2.10188e-07	2.42646	1.8084e-06	2.15206	3.03174e-05
4	ENSG00000255176.1	ENSG00000255176	lncRNA	chr11	118636620	118638097	+	ENSG00000255176		0.992309	0.399949	0.954219	0.381826	1.09157	0.317168	1.1003	0.28512	1.69728	0.0594728	1.39796	0.126068	1.707	0.790521	3.05512	0.00582376	2.36226	0.0380117	3.0216	0.00265465	3.01533	0.00264746	2.82319	0.00488039
4	ENSG00000201684.1	RN7SKP239	misc_RNA	chr11	67362414	67362708	+	ENSG00000201684	RN7SK pseudogene 239 [Source:HGNC Symbol;Acc:HGNC:45963]	1.69791	0.0585592	1.00308	0.298767	1.64269	0.0587446	1.66215	0.046994	2.08386	0.00692163	1.638	0.039268	0.632551	0.999881	1.61959	0.067194	1.80148	0.0200743	1.96192	0.00644017	1.31486	0.0958903	1.69511	0.0199953
4	ENSG00000111728.11	ST8SIA1	protein_coding	chr12	22063773	22437041	-	ENSG00000111728	ST8 alpha-N-acetyl-neuraminide alpha-2,8-sialyltransferase 1 [Source:HGNC Symbol;Acc:HGNC:10869]	2.01395	0.0100985	0.776653	0.404018	1.34559	0.102954	1.15927	0.158064	1.9804	0.00521707	1.32476	0.0778233	2.08644	0.152926	2.94195	0.00028643	2.88697	0.000228562	2.59891	0.00085791	2.89762	0.000133375	2.99334	5.68464e-05
4	ENSG00000228288.8	PCAT6	lncRNA	chr1	202810850	202812473	+	ENSG00000228288	prostate cancer associated transcript 6 [Source:HGNC Symbol;Acc:HGNC:43714]	0.726462	0.277093	0.0462785	0.979772	0.40573	0.58948	0.292533	0.7042	0.623237	0.305555	0.440715	0.490285	0.783367	0.834692	1.77922	0.000540381	2.10865	8.71945e-06	2.20905	1.52763e-06	2.12904	3.78261e-06	1.98026	1.83848e-05
4	ENSG00000143178.13	TBX19	protein_coding	chr1	168280877	168314426	+	ENSG00000143178	T-box transcription factor 19 [Source:HGNC Symbol;Acc:HGNC:11596]	0.429275	0.333078	0.412632	0.316203	0.969132	0.00552963	0.68623	0.057424	1.16509	0.000270951	0.90377	0.00552627	0.276185	0.999881	0.704362	0.112909	1.15084	0.000684606	1.3323	2.66707e-05	1.70331	1.8849e-08	1.14239	0.000391468
4	ENSG00000135925.9	WNT10A	protein_coding	chr2	218880852	218899581	+	ENSG00000135925	Wnt family member 10A [Source:HGNC Symbol;Acc:HGNC:13829]	0.116285	0.958106	0.278961	0.830475	0.868485	0.39158	0.610315	0.55221	0.99428	0.263598	1.00465	0.245249	3.34012	0.597497	5.37491	0.00306665	5.42131	0.00158839	5.68189	0.000504821	6.39587	5.25201e-05	6.19366	8.16907e-05
4	ENSG00000169031.21	COL4A3	protein_coding	chr2	227164624	227314792	+	ENSG00000169031	collagen type IV alpha 3 chain [Source:HGNC Symbol;Acc:HGNC:2204]	0.395279	0.881141	0.0871955	0.979772	1.77091	0.239329	0.163823	0.96004	2.11436	0.109397	2.25627	0.0758177	2.22036	0.35411	4.32277	1.40825e-05	4.8763	2.4105e-07	5.20018	1.4089e-08	4.85576	1.46048e-07	4.61405	5.96987e-07
4	ENSG00000235269.2	LINC02331	lncRNA	chr14	53685139	53850882	-	ENSG00000235269	long intergenic non-protein coding RNA 2331 [Source:HGNC Symbol;Acc:HGNC:53251]	0.719841	0.715457	1.01742	0.52095	1.33647	0.383808	0.751182	0.655767	1.13986	0.429309	1.69758	0.183562	-0.0244294	0.999881	5.89677	0.0025755	5.71704	0.00236242	5.95357	0.000873253	6.14732	0.00050685	5.62988	0.00157642
4	ENSG00000013297.12	CLDN11	protein_coding	chr3	170418868	170454733	+	ENSG00000013297	claudin 11 [Source:HGNC Symbol;Acc:HGNC:8514]	1.73103	0.305959	3.02987	0.0251744	2.90767	0.0371724	1.83934	0.222278	2.63827	0.0475054	2.38971	0.0726962	0.509504	0.999881	3.86339	0.0163185	3.38759	0.0300756	4.10606	0.00356032	3.72617	0.00935985	3.81384	0.0065709
4	ENSG00000198753.12	PLXNB3	protein_coding	chrX	153764196	153779346	+	ENSG00000198753	plexin B3 [Source:HGNC Symbol;Acc:HGNC:9105]	0.148112	0.856458	0.521056	0.318453	0.482072	0.384261	0.306171	0.596508	0.469044	0.352327	0.543328	0.252824	0.37701	0.999881	1.04552	0.0411516	1.33267	0.00238792	1.52591	0.000205397	1.59853	8.62867e-05	1.45135	0.000377697
4	ENSG00000235109.8	ZSCAN31	protein_coding	chr6	28324693	28356271	-	ENSG00000235109	zinc finger and SCAN domain containing 31 [Source:HGNC Symbol;Acc:HGNC:14097]	0.79847	0.00987345	1.05625	0.000155627	1.28966	2.63373e-06	1.21022	8.58233e-06	1.45544	2.24687e-08	1.62716	1.78432e-10	0.509318	0.658264	1.21466	1.4309e-05	0.913967	0.00163723	1.24353	2.4036e-06	1.10156	4.29848e-05	0.947323	0.00052301
4	ENSG00000243753.6	HLA-L	transcribed_unprocessed_pseudogene	chr6	30259548	30293015	+	ENSG00000243753	major histocompatibility complex, class I, L (pseudogene) [Source:HGNC Symbol;Acc:HGNC:4970]	0.893359	0.0932029	1.17249	0.0129516	1.18727	0.0132223	0.795595	0.115297	1.51107	0.000482276	1.58023	0.000186056	0.483617	0.999881	1.02932	0.0363698	0.932455	0.0448072	1.10517	0.00885978	1.09748	0.00898233	0.821241	0.0624814
4	ENSG00000105290.13	APLP1	protein_coding	chr19	35867899	35879792	+	ENSG00000105290	amyloid beta precursor like protein 1 [Source:HGNC Symbol;Acc:HGNC:597]	0.380852	0.589713	1.24315	0.0111517	1.55374	0.00122107	1.19957	0.0139146	1.48152	0.00118043	1.6	0.000321276	0.418952	0.999881	1.29448	0.0114564	1.36678	0.0038196	1.24294	0.00726154	1.17436	0.0116227	1.00263	0.0342346
4	ENSG00000136367.15	ZFHX2	protein_coding	chr14	23520857	23556192	-	ENSG00000136367	zinc finger homeobox 2 [Source:HGNC Symbol;Acc:HGNC:20152]	0.749146	0.387745	1.08601	0.136616	1.19052	0.104425	1.13942	0.108467	1.36379	0.0396837	1.40576	0.0296146	0.485818	0.999881	1.70293	0.0198965	1.80846	0.00679048	1.93226	0.0021569	1.76076	0.00583892	1.26155	0.0619784
4	ENSG00000203780.12	FANK1	protein_coding	chr10	125896564	126009592	+	ENSG00000203780	fibronectin type III and ankyrin repeat domains 1 [Source:HGNC Symbol;Acc:HGNC:23527]	0.742914	0.0602232	0.9201	0.0100563	1.20145	0.000557635	1.05988	0.00215844	1.21602	0.000222223	1.32659	3.50119e-05	0.350611	0.999881	1.04472	0.00441792	1.16038	0.00059596	1.32302	3.38284e-05	1.23851	0.000122842	0.833553	0.0149832
4	ENSG00000164733.22	CTSB	protein_coding	chr8	11842524	11869533	-	ENSG00000164733	cathepsin B [Source:HGNC Symbol;Acc:HGNC:2527]	0.756237	0.0168344	1.04603	0.000224292	1.24359	9.44277e-06	1.52468	1.14432e-08	1.69814	7.77265e-11	1.80838	2.14777e-12	0.0987722	0.999881	0.207326	0.719065	0.323523	0.407975	0.184542	0.667444	0.162782	0.708807	0.26578	0.472094
4	ENSG00000158825.6	CDA	protein_coding	chr1	20589086	20618903	+	ENSG00000158825	cytidine deaminase [Source:HGNC Symbol;Acc:HGNC:1712]	0.505034	0.692198	0.988294	0.304181	0.888797	0.386464	1.22908	0.171311	1.23469	0.15406	1.18833	0.162762	1.44745	0.93912	3.16916	0.00227836	3.63178	0.000135588	4.29115	1.58838e-06	3.11774	0.00109797	3.58734	8.5248e-05
4	ENSG00000155307.19	SAMSN1	protein_coding	chr21	14485228	14658821	-	ENSG00000155307	SAM domain, SH3 domain and nuclear localization signals 1 [Source:HGNC Symbol;Acc:HGNC:10528]	2.88468	0.00575671	3.40229	0.000422051	3.40007	0.000529796	5.02718	2.80718e-08	5.20559	4.44692e-09	5.58322	1.72826e-10	1.60829	0.999881	4.8773	0.0163391	6.4413	0.000175491	5.94104	0.000483119	5.25165	0.00278755	6.12539	0.000223608
4	ENSG00000166592.12	RRAD	protein_coding	chr16	66921679	66925536	-	ENSG00000166592	RRAD, Ras related glycolysis inhibitor and calcium channel regulator [Source:HGNC Symbol;Acc:HGNC:10446]	0.878908	0.435274	1.39008	0.130277	1.75564	0.0496805	2.62476	0.0011549	2.66643	0.000634078	2.82826	0.000206739	1.16786	0.999881	1.84358	0.227815	2.55045	0.0275669	2.83031	0.00789386	1.29565	0.343099	2.35352	0.0318114
4	ENSG00000070540.13	WIPI1	protein_coding	chr17	68420948	68457513	-	ENSG00000070540	WD repeat domain, phosphoinositide interacting 1 [Source:HGNC Symbol;Acc:HGNC:25471]	1.41416	0.00117416	1.42914	0.000565445	1.59966	0.000113971	1.70532	2.06896e-05	1.91405	7.29177e-07	2.1342	1.54633e-08	0.000846654	0.999881	0.347801	0.657066	0.609891	0.236546	0.458596	0.383471	0.494569	0.327257	0.644843	0.162628
4	ENSG00000130584.12	ZBTB46	protein_coding	chr20	63743668	63832038	-	ENSG00000130584	zinc finger and BTB domain containing 46 [Source:HGNC Symbol;Acc:HGNC:16094]	1.29453	0.0011325	1.2795	0.000740493	1.48998	6.87253e-05	1.53522	2.40489e-05	1.89691	3.46228e-08	2.08297	5.08694e-10	0.0706867	0.999881	0.411349	0.413185	0.70203	0.0436578	0.646291	0.0542056	0.727503	0.0243566	0.633814	0.0533061
4	ENSG00000148180.21	GSN	protein_coding	chr9	121207794	121332843	+	ENSG00000148180	gelsolin [Source:HGNC Symbol;Acc:HGNC:4620]	0.53243	0.156756	0.657639	0.050848	0.669579	0.0508618	0.821333	0.0104422	0.986676	0.00109476	1.00588	0.000685291	0.279943	0.999881	1.13575	0.000352448	1.64816	7.38884e-09	1.68651	1.48336e-09	1.74884	2.80991e-10	1.66652	1.93545e-09
4	ENSG00000063127.16	SLC6A16	protein_coding	chr19	49289638	49325215	-	ENSG00000063127	solute carrier family 6 member 16 [Source:HGNC Symbol;Acc:HGNC:13622]	2.0989	0.00232142	2.25992	0.000448221	2.44293	0.00014322	2.67732	1.40896e-05	3.31906	1.11248e-08	2.89476	7.55677e-07	0.14106	0.999881	1.74454	0.000817025	2.25928	1.48712e-06	2.55478	1.33815e-08	2.70743	1.15526e-09	2.2513	7.33649e-07
4	ENSG00000110876.10	SELPLG	protein_coding	chr12	108621895	108633894	-	ENSG00000110876	selectin P ligand [Source:HGNC Symbol;Acc:HGNC:10722]	1.40961	0.120612	1.64807	0.0458724	1.84044	0.0253935	1.86964	0.018793	2.30585	0.00196059	2.43582	0.000800771	-1.89549	0.999881	3.43765	0.0525775	3.84866	0.0132679	3.95778	0.00689246	3.95358	0.00656095	3.60976	0.0140032
4	ENSG00000176907.5	TCIM	protein_coding	chr8	40153482	40155310	+	ENSG00000176907	transcriptional and immune response regulator [Source:HGNC Symbol;Acc:HGNC:1357]	4.00064	0.0957719	3.47603	0.142988	5.72415	0.00582637	5.99778	0.00263009	5.40287	0.00617281	5.49167	0.00443619	2.68471	0.478222	5.68122	1.67615e-05	6.81003	3.9148e-08	7.93301	2.96072e-11	7.61371	2.04034e-10	8.04382	1.10795e-11
4	ENSG00000147408.15	CSGALNACT1	protein_coding	chr8	19404161	19758029	-	ENSG00000147408	chondroitin sulfate N-acetylgalactosaminyltransferase 1 [Source:HGNC Symbol;Acc:HGNC:24290]	0.702516	0.307651	0.675614	0.293533	1.03932	0.0839776	1.04914	0.0685695	1.14697	0.0367205	1.23106	0.0206948	0.67738	0.999881	1.62428	0.00583862	1.62772	0.00339826	2.15946	1.97063e-05	1.80748	0.000520143	1.95032	0.00012005
4	ENSG00000137868.19	STRA6	protein_coding	chr15	74179466	74212267	-	ENSG00000137868	signaling receptor and transporter of retinol STRA6 [Source:HGNC Symbol;Acc:HGNC:30650]	1.56286	0.0249614	1.90057	0.00290989	2.18541	0.000566093	2.28508	0.000202647	2.70377	3.98415e-06	2.65311	4.64483e-06	0.552476	0.999881	1.24948	0.128315	1.40295	0.0446028	1.63216	0.0105974	1.59347	0.0124261	1.90869	0.00163545
4	ENSG00000272168.9	CASC15	lncRNA	chr6	21664184	22654455	+	ENSG00000272168	cancer susceptibility 15 [Source:HGNC Symbol;Acc:HGNC:28245]	1.11144	0.116019	1.06582	0.111074	1.37631	0.0339226	1.34418	0.0328225	1.6303	0.00555778	1.39752	0.0181346	2.97494	1.25652e-05	5.52008	1.77616e-23	6.5015	1.05383e-33	7.59399	9.08705e-47	7.46198	2.26035e-45	7.58315	8.17236e-47
4	ENSG00000204540.11	PSORS1C1	protein_coding	chr6	31114750	31140092	+	ENSG00000204540	psoriasis susceptibility 1 candidate 1 [Source:HGNC Symbol;Acc:HGNC:17202]	1.01846	0.0490963	0.662488	0.215681	1.1527	0.0176162	1.0773	0.0240016	1.48159	0.000727206	1.31758	0.00261619	0.129071	0.999881	1.2175	0.0422525	1.69619	0.000621845	1.83882	9.3075e-05	1.70795	0.000339772	2.36848	9.41249e-08
4	ENSG00000134070.5	IRAK2	protein_coding	chr3	10164919	10243745	+	ENSG00000134070	interleukin 1 receptor associated kinase 2 [Source:HGNC Symbol;Acc:HGNC:6113]	0.824592	0.232932	0.627667	0.361191	0.893247	0.169913	1.10084	0.0647278	1.07944	0.0619871	1.1071	0.0499763	0.559884	0.999881	1.52596	0.0434008	2.15102	0.000552814	2.76364	1.3842e-06	2.46608	2.40225e-05	2.83942	4.93335e-07
4	ENSG00000255491.3	ENSG00000255491	lncRNA	chr8	124811042	124857516	-	ENSG00000255491		0.921689	0.164994	0.786923	0.220154	1.17932	0.0503371	1.36377	0.0162031	1.46489	0.0068283	1.64802	0.00164893	1.1131	0.5607	2.70764	1.19455e-06	2.91747	4.69067e-08	3.63021	9.0967e-13	3.66899	4.32772e-13	3.72932	1.3249e-13
4	ENSG00000130635.16	COL5A1	protein_coding	chr9	134641803	134844843	+	ENSG00000130635	collagen type V alpha 1 chain [Source:HGNC Symbol;Acc:HGNC:2209]	1.98755	0.234351	2.11204	0.166955	2.02065	0.204318	2.16474	0.146814	3.06	0.0209357	3.0362	0.0197548	1.10051	0.999881	2.22992	0.102321	2.60724	0.0245036	2.81099	0.00944519	2.97333	0.00520555	2.92998	0.0053082
4	ENSG00000184500.16	PROS1	protein_coding	chr3	93873051	93980003	-	ENSG00000184500	protein S [Source:HGNC Symbol;Acc:HGNC:9456]	0.544217	0.282392	0.836752	0.0523708	0.88705	0.0420335	1.09218	0.0074724	1.54543	4.25299e-05	1.61636	1.25101e-05	0.223405	0.999881	0.546902	0.429092	0.95457	0.0436578	0.854807	0.0627598	1.06468	0.013718	1.06015	0.0126939
4	ENSG00000137462.9	TLR2	protein_coding	chr4	153684070	153706260	+	ENSG00000137462	toll like receptor 2 [Source:HGNC Symbol;Acc:HGNC:11848]	1.24383	0.00033833	1.25128	0.000153711	1.55695	1.62143e-06	1.98116	1.15668e-10	2.30876	1.41817e-14	2.28647	1.7553e-14	0.764129	0.281388	0.945485	0.0108402	1.06114	0.00162874	1.39597	6.16404e-06	1.21054	0.000129759	1.20682	0.000110028
4	ENSG00000107249.24	GLIS3	protein_coding	chr9	3824127	4348392	-	ENSG00000107249	GLIS family zinc finger 3 [Source:HGNC Symbol;Acc:HGNC:28510]	0.814758	0.114355	1.08335	0.0174649	1.13418	0.0138724	1.09453	0.0151499	1.66239	4.80407e-05	1.59718	8.02138e-05	1.71458	0.00157848	2.0419	2.89424e-06	2.58403	1.81884e-10	3.08328	1.99715e-15	2.63644	2.8939e-11	2.65506	1.56228e-11
4	ENSG00000184985.16	SORCS2	protein_coding	chr4	7192538	7742836	+	ENSG00000184985	sortilin related VPS10 domain containing receptor 2 [Source:HGNC Symbol;Acc:HGNC:16698]	0.612554	0.121755	0.592282	0.112156	0.822574	0.0206293	1.04983	0.00149812	1.48037	1.3191e-06	1.39107	4.67094e-06	0.288731	0.999881	0.786153	0.026566	1.07985	0.000341247	1.15712	6.06297e-05	1.16086	5.52182e-05	0.92371	0.00178362
4	ENSG00000213462.5	ERV3-1	protein_coding	chr7	64990356	65006743	-	ENSG00000213462	endogenous retrovirus group 3 member 1, envelope [Source:HGNC Symbol;Acc:HGNC:3454]	0.668363	0.0785158	0.762295	0.0287354	0.911619	0.00806842	1.09675	0.000742206	1.59858	1.23413e-07	1.44916	1.46808e-06	0.311206	0.999881	0.939826	0.00795719	1.21124	0.000103958	1.43427	1.15547e-06	1.06491	0.000589885	1.072	0.00044464
4	ENSG00000142920.17	AZIN2	protein_coding	chr1	33081104	33123492	+	ENSG00000142920	antizyme inhibitor 2 [Source:HGNC Symbol;Acc:HGNC:29957]	0.245577	0.657497	0.474165	0.257364	0.675943	0.0873043	0.72662	0.052607	0.983016	0.0043499	0.941262	0.00566251	0.761773	0.49613	1.10249	0.00981589	1.74639	8.14823e-07	1.80781	1.48866e-07	1.83556	8.47521e-08	1.35781	0.000152718
4	ENSG00000169891.18	REPS2	protein_coding	chrX	16946658	17153272	+	ENSG00000169891	RALBP1 associated Eps domain containing 2 [Source:HGNC Symbol;Acc:HGNC:9963]	0.655001	0.0107679	1.0152	7.42195e-06	1.24257	2.22198e-08	1.25444	7.70736e-09	1.52374	4.39062e-13	1.53488	1.83201e-13	0.192846	0.999881	0.316233	0.372956	0.599278	0.0133133	0.65802	0.0035598	0.613478	0.00699555	0.481984	0.0406461
4	ENSG00000130813.18	SHFL	protein_coding	chr19	10086122	10093252	+	ENSG00000130813	shiftless antiviral inhibitor of ribosomal frameshifting [Source:HGNC Symbol;Acc:HGNC:25649]	0.470583	0.447788	0.706954	0.169329	0.867159	0.0855267	0.910853	0.0575857	1.12559	0.0121311	1.23372	0.00453112	0.521368	0.999881	0.779241	0.256984	1.41113	0.00393569	1.62593	0.000353754	2.28455	8.89513e-08	1.8996	1.3098e-05
4	ENSG00000100100.13	PIK3IP1	protein_coding	chr22	31281594	31292534	-	ENSG00000100100	phosphoinositide-3-kinase interacting protein 1 [Source:HGNC Symbol;Acc:HGNC:24942]	1.03228	0.0370565	1.6639	0.000110025	1.91862	7.37856e-06	2.1507	1.90732e-07	2.42263	1.35729e-09	2.63866	1.83369e-11	0.211093	0.999881	0.857762	0.12512	1.49392	0.00041947	1.6925	2.4634e-05	1.78289	6.88602e-06	1.5334	0.000136225
4	ENSG00000156804.7	FBXO32	protein_coding	chr8	123497889	123541206	-	ENSG00000156804	F-box protein 32 [Source:HGNC Symbol;Acc:HGNC:16731]	0.847905	0.0275951	1.493	7.75782e-06	2.08165	1.18361e-10	2.10376	3.19789e-11	2.64237	7.04683e-18	2.69612	1.09032e-18	0.0678381	0.999881	0.991879	0.010887	1.99199	2.86299e-10	2.72801	8.92023e-20	2.77212	2.14732e-20	2.76777	1.98472e-20
4	ENSG00000158186.13	MRAS	protein_coding	chr3	138347648	138405534	+	ENSG00000158186	muscle RAS oncogene homolog [Source:HGNC Symbol;Acc:HGNC:7227]	0.865817	0.214913	1.45508	0.0135274	1.71772	0.00328785	1.89281	0.000724348	1.89379	0.000490982	2.09909	7.1703e-05	0.736912	0.999881	1.59451	0.0132098	2.1592	0.000104382	2.77055	9.60058e-08	2.77332	8.89513e-08	2.97002	6.12576e-09
4	ENSG00000139112.11	GABARAPL1	protein_coding	chr12	10212458	10223128	+	ENSG00000139112	GABA type A receptor associated protein like 1 [Source:HGNC Symbol;Acc:HGNC:4068]	0.761076	0.120251	1.059	0.0143306	1.39378	0.000940245	1.52268	0.000177076	1.57747	5.78358e-05	1.78123	3.15874e-06	0.437585	0.999881	1.77364	1.90306e-05	2.67144	1.16046e-12	3.0459	7.64768e-17	3.26647	2.25655e-19	3.60181	1.28738e-23
4	ENSG00000171992.13	SYNPO	protein_coding	chr5	150601080	150659207	+	ENSG00000171992	synaptopodin [Source:HGNC Symbol;Acc:HGNC:30672]	1.16781	0.00242303	1.31962	0.000241742	1.67259	2.06031e-06	1.66694	1.40697e-06	1.75112	2.00799e-07	2.03588	5.5752e-10	0.536173	0.959534	1.62965	9.4846e-06	1.73132	8.89448e-07	2.23864	1.57732e-11	2.38313	4.33167e-13	2.43241	1.03523e-13
4	ENSG00000117228.11	GBP1	protein_coding	chr1	89051882	89065360	-	ENSG00000117228	guanylate binding protein 1 [Source:HGNC Symbol;Acc:HGNC:4182]	0.93097	0.210378	1.12584	0.0911973	1.34723	0.040749	1.43412	0.0225962	1.78358	0.00244848	1.99258	0.000489588	1.45652	0.650614	2.24041	0.0124196	2.85318	0.000228896	3.29337	5.97483e-06	3.5828	5.01281e-07	3.48645	9.66604e-07
4	ENSG00000010810.17	FYN	protein_coding	chr6	111660332	111873452	-	ENSG00000010810	FYN proto-oncogene, Src family tyrosine kinase [Source:HGNC Symbol;Acc:HGNC:4037]	0.448339	0.222452	0.459978	0.176015	0.506207	0.138489	0.59085	0.0625775	0.701645	0.0186207	0.850747	0.00284187	0.72506	0.260406	1.46894	6.82739e-07	2.00397	2.01387e-13	2.49942	1.89226e-21	2.52441	7.17477e-22	2.52562	5.40201e-22
4	ENSG00000175155.11	YPEL2	protein_coding	chr17	59331655	59401729	+	ENSG00000175155	yippee like 2 [Source:HGNC Symbol;Acc:HGNC:18326]	0.78425	0.0528417	0.86875	0.0203773	1.08492	0.00323617	1.26708	0.000295312	1.42208	2.25375e-05	1.49448	5.49922e-06	0.419957	0.999881	0.791944	0.0651804	1.17559	0.000771862	1.62594	3.70701e-07	1.52362	2.20069e-06	1.44975	6.59312e-06
4	ENSG00000253276.5	CCDC71L	protein_coding	chr7	106654360	106661158	-	ENSG00000253276	coiled-coil domain containing 71 like [Source:HGNC Symbol;Acc:HGNC:26685]	0.996732	0.00122	1.02944	0.000427285	1.36402	1.62143e-06	1.59838	4.52537e-09	1.79996	1.51937e-11	1.69002	1.81718e-10	0.589224	0.478222	0.819448	0.0140496	1.10456	0.000128483	1.35769	5.46363e-07	1.369	3.82198e-07	1.39692	1.73609e-07
4	ENSG00000135899.19	SP110	protein_coding	chr2	230165186	230225729	-	ENSG00000135899	SP110 nuclear body protein [Source:HGNC Symbol;Acc:HGNC:5401]	0.0495415	0.960407	0.656973	0.0856391	0.971171	0.00755651	1.10714	0.00139039	1.14633	0.000606913	1.35321	2.78559e-05	0.185218	0.999881	0.684948	0.138167	1.01218	0.00539101	1.18196	0.000467948	1.29133	9.90214e-05	1.0582	0.00177177
4	ENSG00000110492.17	MDK	protein_coding	chr11	46380756	46383837	+	ENSG00000110492	midkine [Source:HGNC Symbol;Acc:HGNC:6972]	0.269365	0.677629	0.791575	0.0776228	1.46541	0.000373514	1.54353	0.000109874	1.42181	0.000287701	2.03347	4.88227e-08	0.0502997	0.999881	0.929391	0.0617147	1.59746	4.76337e-05	1.57269	4.11213e-05	1.60141	2.66541e-05	1.52264	6.20114e-05
4	ENSG00000141519.15	CCDC40	protein_coding	chr17	80036632	80100613	+	ENSG00000141519	coiled-coil domain containing 40 [Source:HGNC Symbol;Acc:HGNC:26090]	0.789858	0.273428	0.789039	0.239734	1.13499	0.0680639	1.45678	0.0106252	1.17669	0.0412698	1.6878	0.00127391	0.0963868	0.999881	0.592694	0.406267	1.16697	0.0140304	1.0951	0.0170097	1.10943	0.0143655	0.987305	0.0311454
4	ENSG00000113504.21	SLC12A7	protein_coding	chr5	1050384	1112063	-	ENSG00000113504	solute carrier family 12 member 7 [Source:HGNC Symbol;Acc:HGNC:10915]	0.395232	0.584465	0.471202	0.453052	0.728809	0.210026	0.922072	0.0808244	1.09462	0.0273519	1.21533	0.0110757	0.322921	0.999881	0.684	0.362831	1.01758	0.0636851	1.08178	0.0342802	1.17041	0.0185482	1.23123	0.0110527
4	ENSG00000198816.7	ZNF358	protein_coding	chr19	7515292	7521025	+	ENSG00000198816	zinc finger protein 358 [Source:HGNC Symbol;Acc:HGNC:16838]	0.518665	0.242108	0.35993	0.425684	0.667367	0.0940222	0.836299	0.0232464	0.964497	0.00542234	1.22878	0.000197753	0.39282	0.999881	0.88525	0.0243162	1.24223	0.000186348	1.14961	0.000455974	1.16526	0.000349199	1.28388	4.96541e-05
4	ENSG00000035862.12	TIMP2	protein_coding	chr17	78852977	78925387	-	ENSG00000035862	TIMP metallopeptidase inhibitor 2 [Source:HGNC Symbol;Acc:HGNC:11821]	0.344331	0.580155	0.818546	0.0771758	1.02593	0.0238366	1.1986	0.00533064	1.41047	0.000528036	1.7238	1.10315e-05	0.265239	0.999881	0.970634	0.0592979	1.21228	0.00586326	1.15194	0.00686187	1.10875	0.00935403	1.3374	0.000979196
4	ENSG00000174640.15	SLCO2A1	protein_coding	chr3	133932701	134052184	-	ENSG00000174640	solute carrier organic anion transporter family member 2A1 [Source:HGNC Symbol;Acc:HGNC:10955]	0.340683	0.739374	0.66609	0.385105	0.744023	0.336875	1.14801	0.0848822	1.13673	0.0778716	1.18591	0.0586138	2.96468	0.000526893	5.42144	3.57978e-17	6.64342	1.44375e-26	7.36819	3.78527e-33	7.25321	3.47946e-32	7.44946	4.89063e-34
4	ENSG00000140545.15	MFGE8	protein_coding	chr15	88898683	88913381	-	ENSG00000140545	milk fat globule EGF and factor V/VIII domain containing [Source:HGNC Symbol;Acc:HGNC:7036]	0.384285	0.305228	0.541968	0.0936661	0.653288	0.0404352	0.850492	0.00400232	0.986851	0.000443017	1.14387	2.54607e-05	0.653958	0.316892	1.26019	1.09775e-05	1.6455	6.14766e-10	1.80265	3.0139e-12	1.83343	9.85547e-13	1.83527	7.82551e-13
4	ENSG00000104081.14	BMF	protein_coding	chr15	40087890	40108892	-	ENSG00000104081	Bcl2 modifying factor [Source:HGNC Symbol;Acc:HGNC:24132]	0.788492	0.21839	1.4531	0.0062623	1.69157	0.00136854	2.22371	7.05675e-06	2.54412	9.63969e-08	2.80947	1.74017e-09	1.63169	0.0204173	3.02747	7.63716e-11	3.51381	6.17389e-15	3.82644	3.97266e-18	3.7003	5.42284e-17	3.84559	1.90724e-18
4	ENSG00000182578.14	CSF1R	protein_coding	chr5	150053291	150113372	-	ENSG00000182578	colony stimulating factor 1 receptor [Source:HGNC Symbol;Acc:HGNC:2433]	0.410523	0.767479	0.872264	0.390953	0.991056	0.332304	1.50199	0.0888434	1.74457	0.036054	1.8832	0.0193511	2.81063	0.0904574	3.9172	0.000101919	4.30831	5.7914e-06	4.7572	1.85444e-07	4.59961	4.91854e-07	5.11338	1.14993e-08
4	ENSG00000042062.13	RIPOR3	protein_coding	chr20	50586108	50691542	-	ENSG00000042062	RIPOR family member 3 [Source:HGNC Symbol;Acc:HGNC:16168]	2.04352	0.0132194	1.38042	0.107344	0.860042	0.399047	1.11429	0.21219	2.05926	0.00548274	1.7592	0.019381	0.366663	0.999881	0.417129	0.73032	1.53948	0.0151728	1.55208	0.0098704	1.33588	0.0301079	0.918301	0.168625
4	ENSG00000263301.1	ENSG00000263301	lncRNA	chr17	7439159	7443327	-	ENSG00000263301		1.50329	0.176139	0.481113	0.743295	-0.0514771	0.984562	0.191091	0.92165	2.15018	0.0166051	1.63983	0.0801884	0.724415	0.999881	1.26649	0.252885	1.93224	0.0192062	2.16939	0.00433867	2.20836	0.00341762	1.79446	0.0211104
4	ENSG00000114013.16	CD86	protein_coding	chr3	122055362	122121139	+	ENSG00000114013	CD86 molecule [Source:HGNC Symbol;Acc:HGNC:1705]	0.107275	0.976977	-0.0327084	0.985435	-0.31505	0.890587	0.194525	0.936089	1.62418	0.185028	0.762142	0.593656	2.7663	0.500561	3.58868	0.0274768	4.64473	0.000838171	5.86798	4.72715e-06	6.48316	2.4706e-07	6.65543	9.18494e-08
4	ENSG00000109794.14	FAM149A	protein_coding	chr4	186104419	186175337	+	ENSG00000109794	family with sequence similarity 149 member A [Source:HGNC Symbol;Acc:HGNC:24527]	0.450468	0.842767	0.120241	0.977703	0.810398	0.642496	0.573405	0.751515	1.47521	0.269361	0.548588	0.741768	3.67986	0.352594	4.89266	0.00779424	5.01665	0.00340284	4.17408	0.0155677	5.50874	0.000599901	4.66025	0.00452392
4	ENSG00000288927.1	ENSG00000288927	lncRNA	chr1	12618389	12618987	+	ENSG00000288927		0.511518	0.566833	0.0962629	0.94578	0.650238	0.40981	-0.00935786	0.992437	1.07422	0.0935157	0.988795	0.11914	2.59674	0.00162082	3.70142	4.98837e-09	3.70166	2.40648e-09	4.10651	7.19185e-12	3.79009	3.81079e-10	3.67371	1.27773e-09
4	ENSG00000136928.7	GABBR2	protein_coding	chr9	98288109	98708935	-	ENSG00000136928	gamma-aminobutyric acid type B receptor subunit 2 [Source:HGNC Symbol;Acc:HGNC:4507]	0.996893	0.300888	1.13249	0.189386	0.622552	0.557111	0.957748	0.280585	2.14498	0.00253064	1.95706	0.00569005	2.22285	0.00374203	3.52876	4.37262e-10	3.92325	7.98295e-13	4.08025	3.28684e-14	3.40341	5.69736e-10	3.11271	1.8087e-08
4	ENSG00000166046.11	TCP11L2	protein_coding	chr12	106301929	106347003	+	ENSG00000166046	t-complex 11 like 2 [Source:HGNC Symbol;Acc:HGNC:28627]	1.03938	0.008034	0.679365	0.0905415	0.814147	0.0395362	0.775926	0.0438394	1.69045	4.50457e-07	1.69684	2.68568e-07	0.468668	0.999881	0.865622	0.0400341	1.08108	0.00292745	1.41682	1.90586e-05	1.18178	0.000538	0.990745	0.00445204
4	ENSG00000228624.8	HDAC2-AS2	lncRNA	chr6	113969701	114471705	+	ENSG00000228624	HDAC2 and HS3ST5 antisense RNA 2 [Source:HGNC Symbol;Acc:HGNC:43590]	0.312315	0.830179	1.16529	0.193088	0.984801	0.308571	0.698423	0.484056	1.56577	0.0491771	1.39369	0.0799955	0.0525042	0.999881	2.06085	0.0263123	2.39469	0.00348131	3.15606	2.05766e-05	2.84549	0.000165885	2.69486	0.000344871
4	ENSG00000234690.7	EPCAM-DT	lncRNA	chr2	47192405	47345074	-	ENSG00000234690	EPCAM divergent transcript [Source:HGNC Symbol;Acc:HGNC:52639]	1.27278	0.203694	1.8109	0.0345144	1.33264	0.159099	1.01919	0.294022	2.27849	0.00360669	1.31016	0.12549	1.30222	0.782301	2.63516	0.0011014	3.14141	2.19378e-05	3.41418	1.49799e-06	3.4135	1.41519e-06	3.6661	1.35599e-07
4	ENSG00000150551.11	LYPD1	protein_coding	chr2	132643286	132671579	-	ENSG00000150551	LY6/PLAUR domain containing 1 [Source:HGNC Symbol;Acc:HGNC:28431]	0.108004	0.976442	0.752932	0.538669	0.549996	0.699568	-0.171286	0.937001	1.10364	0.283106	-0.212323	0.907896	1.02387	0.662854	1.57034	0.0176106	1.90843	0.00108112	1.85604	0.00106635	1.66021	0.00404979	1.55555	0.00685881
4	ENSG00000213937.4	CLDN9	protein_coding	chr16	3012923	3014505	+	ENSG00000213937	claudin 9 [Source:HGNC Symbol;Acc:HGNC:2051]	0.413515	0.794839	1.16878	0.269609	0.665196	0.60514	0.500617	0.702093	1.19368	0.229883	1.07695	0.278275	1.19419	0.889045	1.90288	0.0479558	1.97235	0.0234186	1.86894	0.0255775	1.77114	0.0347214	1.7323	0.0367008
4	ENSG00000112182.15	BACH2	protein_coding	chr6	89926528	90296908	-	ENSG00000112182	BTB domain and CNC homolog 2 [Source:HGNC Symbol;Acc:HGNC:14078]	1.07577	0.186775	1.27501	0.0818849	1.16129	0.129396	1.07892	0.147453	1.2227	0.080995	1.49561	0.0243349	2.23303	0.20142	2.72003	0.00555432	3.30714	0.000146298	2.56478	0.00451195	2.81828	0.00132247	3.08949	0.000256399
4	ENSG00000117020.19	AKT3	protein_coding	chr1	243488233	243851079	-	ENSG00000117020	AKT serine/threonine kinase 3 [Source:HGNC Symbol;Acc:HGNC:393]	0.94175	0.0273566	0.998665	0.0122488	0.81216	0.054389	0.680644	0.105009	0.961311	0.012017	1.09599	0.00298186	0.827055	0.930268	1.30334	0.0551233	1.78421	0.00122381	1.19309	0.0465902	1.40185	0.0131631	1.74363	0.000890581
4	ENSG00000259728.5	LINC00933	transcribed_unprocessed_pseudogene	chr15	84570649	84580175	+	ENSG00000259728	long intergenic non-protein coding RNA 933 [Source:HGNC Symbol;Acc:HGNC:48625]	1.01258	0.26209	1.42517	0.0619654	1.47358	0.0563664	1.27335	0.101019	1.80367	0.00879392	1.84581	0.00597199	1.52872	0.233922	1.99002	0.00337788	2.02135	0.00159745	1.69837	0.0085657	1.72693	0.00681519	2.01407	0.000896807
4	ENSG00000153246.13	PLA2R1	protein_coding	chr2	159932006	160062615	-	ENSG00000153246	phospholipase A2 receptor 1 [Source:HGNC Symbol;Acc:HGNC:9042]	0.973249	0.000978603	1.05573	0.000140969	0.890157	0.00218458	0.788647	0.00623878	1.297	7.30285e-07	1.54849	1.07618e-09	0.843452	0.109784	1.60431	2.39337e-08	1.46249	3.17798e-07	1.50758	6.065e-08	1.3332	2.58185e-06	1.47126	1.13089e-07
4	ENSG00000287134.1	ENSG00000287134	lncRNA	chr8	13147389	13207125	+	ENSG00000287134		3.13051	0.11482	4.10658	0.017709	3.46077	0.0611845	2.80137	0.138676	4.46248	0.00606154	4.75494	0.00261313	3.59336	0.0414377	3.90479	0.00204305	4.11575	0.000538816	4.23852	0.000209809	4.06993	0.000400763	4.42646	7.45163e-05
4	ENSG00000082684.16	SEMA5B	protein_coding	chr3	122909082	123028605	-	ENSG00000082684	semaphorin 5B [Source:HGNC Symbol;Acc:HGNC:10737]	1.05433	0.658171	1.62263	0.375965	2.52151	0.121976	-0.564683	0.849639	1.94046	0.234113	2.05682	0.187174	3.12083	0.0285562	5.52118	2.79016e-09	5.62275	6.03659e-10	5.37717	2.04617e-09	4.85087	9.28427e-08	3.80948	4.48898e-05
4	ENSG00000188322.8	SBK1	protein_coding	chr16	28259246	28323849	+	ENSG00000188322	SH3 domain binding kinase 1 [Source:HGNC Symbol;Acc:HGNC:17699]	1.84619	0.0516191	1.6886	0.0658356	2.67493	0.0010449	0.773975	0.510195	2.28606	0.00442741	2.84203	0.000152944	0.839145	0.458544	2.00441	5.04099e-07	2.25649	2.77396e-09	2.23531	2.0829e-09	2.10401	2.14278e-08	1.96769	1.72843e-07
4	ENSG00000064042.18	LIMCH1	protein_coding	chr4	41359607	41700044	+	ENSG00000064042	LIM and calponin homology domains 1 [Source:HGNC Symbol;Acc:HGNC:29191]	0.259329	0.618829	0.324303	0.468178	0.249676	0.614196	0.120237	0.826803	0.355516	0.383004	0.370652	0.346675	0.514468	0.959534	1.40666	0.000105536	1.53386	7.7755e-06	1.61976	1.06889e-06	1.7783	5.29664e-08	1.8821	5.08661e-09
4	ENSG00000164638.11	SLC29A4	protein_coding	chr7	5274369	5306912	+	ENSG00000164638	solute carrier family 29 member 4 [Source:HGNC Symbol;Acc:HGNC:23097]	1.67062	0.084979	2.13464	0.0126405	2.49646	0.00303039	0.978837	0.351433	2.2652	0.00500736	1.95722	0.0166292	0.948948	0.852579	1.95046	0.0030418	2.00545	0.00122501	2.09326	0.000431582	2.16377	0.000243624	2.1241	0.000267309
4	ENSG00000141527.18	CARD14	protein_coding	chr17	80169992	80209331	+	ENSG00000141527	caspase recruitment domain family member 14 [Source:HGNC Symbol;Acc:HGNC:16446]	0.96014	0.0111629	0.600426	0.126453	0.857645	0.021257	0.300535	0.506408	0.873318	0.012002	1.04508	0.00162687	0.488084	0.900927	1.15891	0.000628429	1.17719	0.000266124	1.36154	8.1503e-06	1.30234	2.18602e-05	0.990435	0.00185283
4	ENSG00000163823.4	CCR1	protein_coding	chr3	46201711	46208313	-	ENSG00000163823	C-C motif chemokine receptor 1 [Source:HGNC Symbol;Acc:HGNC:1602]	5.8161	0.0010229	6.15048	0.00021506	5.39134	0.00207187	4.67243	0.00852826	6.43294	5.21479e-05	5.84977	0.000240118	2.96241	0.00578415	3.6404	1.01339e-05	4.05381	2.26564e-07	3.90634	4.18925e-07	3.66371	2.43124e-06	3.45731	8.93558e-06
4	ENSG00000173334.4	TRIB1	protein_coding	chr8	125430358	125438403	+	ENSG00000173334	tribbles pseudokinase 1 [Source:HGNC Symbol;Acc:HGNC:16891]	0.0412768	0.975817	-0.000118985	0.999876	-0.0875804	0.908411	0.180158	0.744585	0.142391	0.800781	0.170886	0.738095	0.600064	0.799317	1.1022	0.00680439	1.20237	0.0013318	1.33088	0.000175989	1.24122	0.000531591	1.52723	8.13658e-06
4	ENSG00000084628.10	NKAIN1	protein_coding	chr1	31179745	31239887	-	ENSG00000084628	sodium/potassium transporting ATPase interacting 1 [Source:HGNC Symbol;Acc:HGNC:25743]	1.16133	0.642365	1.1143	0.620006	1.66452	0.404446	2.81371	0.0708182	1.18815	0.562985	2.97922	0.039602	1.27158	0.121731	1.42988	0.00585881	1.52092	0.00157875	1.61558	0.000437475	1.54463	0.000826426	1.5608	0.000590032
4	ENSG00000272636.4	DOC2B	protein_coding	chr17	142789	181650	-	ENSG00000272636	double C2 domain beta [Source:HGNC Symbol;Acc:HGNC:2986]	0.141199	0.976977	0.104046	0.979772	0.0856571	0.984562	1.8849	0.477226	0.167601	0.96441	1.97442	0.413588	2.16826	0.262264	3.52405	0.000124273	3.41882	0.000128483	3.61178	2.53829e-05	3.92924	2.94211e-06	3.74589	8.48279e-06
4	ENSG00000166407.14	LMO1	protein_coding	chr11	8224309	8268716	-	ENSG00000166407	LIM domain only 1 [Source:HGNC Symbol;Acc:HGNC:6641]	0.611151	0.767771	2.8982	0.0113101	1.62601	0.236749	2.58752	0.0260387	2.36665	0.0388707	3.30443	0.0016075	3.76203	0.00374203	4.29316	2.85767e-05	4.57217	3.12624e-06	4.81093	4.17874e-07	4.70623	7.37363e-07	4.4126	3.74731e-06
4	ENSG00000131746.13	TNS4	protein_coding	chr17	40475828	40501623	-	ENSG00000131746	tensin 4 [Source:HGNC Symbol;Acc:HGNC:24352]	-0.113336	0.862465	0.170706	0.741409	0.0948013	0.885032	0.246091	0.588293	0.211781	0.639396	0.307718	0.445196	1.07402	0.031773	1.63102	1.06523e-06	1.72696	7.6937e-08	1.98178	1.44079e-10	1.74093	3.12518e-08	1.92368	4.53798e-10
4	ENSG00000159217.10	IGF2BP1	protein_coding	chr17	48997385	49056145	+	ENSG00000159217	insulin like growth factor 2 mRNA binding protein 1 [Source:HGNC Symbol;Acc:HGNC:28866]	0.141081	0.976977	2.96281	0.151117	1.95462	0.46932	3.03069	0.133005	3.87858	0.0260499	2.98163	0.117679	1.40769	0.316892	2.19681	0.000734111	2.78728	2.31717e-06	3.04126	9.18872e-08	2.7187	2.5102e-06	2.68835	2.83852e-06
4	ENSG00000198691.14	ABCA4	protein_coding	chr1	93992834	94121148	-	ENSG00000198691	ATP binding cassette subfamily A member 4 [Source:HGNC Symbol;Acc:HGNC:34]	-0.714743	0.563168	0.837171	0.391823	0.35041	0.789276	0.831417	0.385746	0.977034	0.268796	1.21308	0.137801	1.55742	0.399257	3.43065	1.12589e-06	3.46325	3.94705e-07	3.49606	1.71113e-07	3.32504	7.40823e-07	2.9957	9.86214e-06
4	ENSG00000105711.14	SCN1B	protein_coding	chr19	35030470	35040449	+	ENSG00000105711	sodium voltage-gated channel beta subunit 1 [Source:HGNC Symbol;Acc:HGNC:10586]	0.0769103	0.976977	0.60114	0.529388	1.31538	0.0934444	1.6426	0.0222976	0.849728	0.299402	1.59288	0.0198187	0.86643	0.785062	1.11973	0.0971091	1.17848	0.0463402	1.14468	0.0422677	1.12025	0.0458184	1.20928	0.0258907
4	ENSG00000136867.11	SLC31A2	protein_coding	chr9	113150976	113164140	+	ENSG00000136867	solute carrier family 31 member 2 [Source:HGNC Symbol;Acc:HGNC:11017]	0.0442763	0.976977	0.398015	0.546823	0.423218	0.534439	0.585335	0.322614	0.302854	0.647351	0.384018	0.526982	1.29617	0.216523	1.7609	0.00161383	1.94204	0.000179808	2.40187	6.42034e-07	2.24016	4.11803e-06	1.8561	0.000204303
4	ENSG00000280303.2	ERICD	lncRNA	chr8	140636281	140638283	+	ENSG00000280303	E2F1-regulated inhibitor of cell death [Source:HGNC Symbol;Acc:HGNC:49404]	0.589419	0.577173	1.30726	0.0957009	1.64657	0.0313679	1.80673	0.0131411	1.35043	0.0680733	1.8339	0.00761129	1.37454	0.493643	1.98708	0.0103183	2.43518	0.000400907	2.48792	0.000177329	2.53118	0.000127355	2.41018	0.000242464
4	ENSG00000148411.8	NACC2	protein_coding	chr9	136006537	136095289	-	ENSG00000148411	NACC family member 2 [Source:HGNC Symbol;Acc:HGNC:23846]	0.202816	0.652269	0.420915	0.211844	0.443267	0.196205	0.615864	0.0447447	0.41033	0.198499	0.484611	0.108745	0.612497	0.384987	1.14867	6.29067e-05	1.36476	3.53202e-07	1.50113	7.04482e-09	1.48029	1.15622e-08	1.55678	1.25763e-09
4	ENSG00000197122.13	SRC	protein_coding	chr20	37344685	37406050	+	ENSG00000197122	SRC proto-oncogene, non-receptor tyrosine kinase [Source:HGNC Symbol;Acc:HGNC:11283]	0.180057	0.698555	0.347921	0.323352	0.297439	0.436418	0.429801	0.190878	0.232478	0.521177	0.373596	0.241016	0.523101	0.63018	1.06902	0.000305645	1.36865	4.30051e-07	1.50382	9.41475e-09	1.56395	1.829e-09	1.57074	1.27773e-09
4	ENSG00000167100.15	SAMD14	protein_coding	chr17	50110040	50130160	-	ENSG00000167100	sterile alpha motif domain containing 14 [Source:HGNC Symbol;Acc:HGNC:27312]	0.292294	0.922628	-0.0937007	0.979772	1.64807	0.282244	2.61354	0.0420494	2.76088	0.0243201	2.57773	0.0347676	2.10332	0.510326	2.5767	0.0469358	2.53234	0.0333257	2.87611	0.00845995	3.12643	0.00334155	2.83134	0.00820394
4	ENSG00000227471.9	AKR1B15	protein_coding	chr7	134549110	134579875	+	ENSG00000227471	aldo-keto reductase family 1 member B15 [Source:HGNC Symbol;Acc:HGNC:37281]	-0.766074	0.330068	0.0763924	0.960197	1.30241	0.0383041	1.661	0.00443984	2.1616	7.14072e-05	2.12105	8.01289e-05	0.926386	0.862352	1.0518	0.212222	1.12124	0.113785	1.13	0.088271	1.36614	0.0286101	1.61303	0.00642512
4	ENSG00000092969.12	TGFB2	protein_coding	chr1	218345336	218444619	+	ENSG00000092969	transforming growth factor beta 2 [Source:HGNC Symbol;Acc:HGNC:11768]	0.357777	0.712379	0.350084	0.684777	0.558602	0.487024	0.711726	0.31818	0.672397	0.331529	1.23457	0.0407313	1.68077	0.0777599	3.13129	2.1813e-08	2.99983	4.76723e-08	3.60482	7.77586e-12	3.19851	2.06258e-09	2.94204	4.26309e-08
4	ENSG00000165028.12	NIPSNAP3B	protein_coding	chr9	104764129	104777764	+	ENSG00000165028	nipsnap homolog 3B [Source:HGNC Symbol;Acc:HGNC:23641]	-0.626966	0.604513	0.56725	0.54217	0.44263	0.673911	0.57533	0.526956	0.832848	0.288809	1.12748	0.108259	0.566972	0.999881	1.18888	0.0232448	1.11162	0.0245866	1.49344	0.000696728	1.48439	0.000738964	1.0384	0.0257923
4	ENSG00000108846.16	ABCC3	protein_coding	chr17	50634777	50692253	+	ENSG00000108846	ATP binding cassette subfamily C member 3 [Source:HGNC Symbol;Acc:HGNC:54]	-0.0875561	0.947568	0.212038	0.798998	0.396049	0.593654	0.541565	0.401169	0.767958	0.180902	0.758103	0.177207	0.948784	0.614307	1.96784	0.000197734	2.13659	2.01671e-05	2.28791	2.15753e-06	2.0646	2.52741e-05	2.2112	4.14524e-06
4	ENSG00000103034.15	NDRG4	protein_coding	chr16	58462846	58513628	+	ENSG00000103034	NDRG family member 4 [Source:HGNC Symbol;Acc:HGNC:14466]	0.473051	0.764749	1.57257	0.128902	1.38789	0.205178	2.45416	0.00924033	3.4638	6.81862e-05	3.52775	3.69968e-05	0.925505	0.999881	1.79546	0.126585	2.0062	0.0453354	2.05213	0.0295699	1.93144	0.0414656	1.79977	0.0570379
4	ENSG00000181652.20	ATG9B	protein_coding	chr7	151012209	151024499	-	ENSG00000181652	autophagy related 9B [Source:HGNC Symbol;Acc:HGNC:21899]	-0.478175	0.795801	0.781068	0.586124	0.455488	0.795409	1.46904	0.22487	2.8495	0.00626738	2.95715	0.00370649	2.1383	0.473781	3.68184	0.000903101	3.7646	0.000360579	4.31465	1.55973e-05	4.04528	6.03253e-05	3.72616	0.000220467
4	ENSG00000186806.6	VSIG10L	protein_coding	chr19	51331536	51342139	-	ENSG00000186806	V-set and immunoglobulin domain containing 10 like [Source:HGNC Symbol;Acc:HGNC:27111]	0.104338	0.919371	0.26615	0.700456	0.312443	0.652088	0.426549	0.47747	0.727633	0.156488	0.607862	0.241839	0.780915	0.80401	1.3267	0.0158316	1.14322	0.032245	1.14596	0.0236639	1.21012	0.0146028	1.05371	0.0362664
4	ENSG00000136048.14	DRAM1	protein_coding	chr12	101877580	102012130	+	ENSG00000136048	DNA damage regulated autophagy modulator 1 [Source:HGNC Symbol;Acc:HGNC:25645]	0.157238	0.679796	0.444812	0.0944844	0.761434	0.00205351	0.676606	0.00567668	0.894109	8.77654e-05	0.911517	4.74463e-05	0.822426	0.00776703	1.24886	3.21077e-08	1.21144	4.56044e-08	1.57428	6.84035e-14	1.4781	2.7019e-12	1.22998	1.14993e-08
4	ENSG00000009830.13	POMT2	protein_coding	chr14	77274956	77320883	-	ENSG00000009830	protein O-mannosyltransferase 2 [Source:HGNC Symbol;Acc:HGNC:19743]	0.16217	0.720791	0.35841	0.278184	0.424401	0.195822	0.398688	0.206049	0.428716	0.153827	0.476368	0.0977281	0.97678	0.00493174	1.45239	1.88223e-08	1.46833	5.48759e-09	1.43447	7.29823e-09	1.47693	2.08319e-09	1.29374	2.14282e-07
4	ENSG00000180340.7	FZD2	protein_coding	chr17	44557484	44561262	+	ENSG00000180340	frizzled class receptor 2 [Source:HGNC Symbol;Acc:HGNC:4040]	0.258303	0.6048	0.644741	0.0770964	0.876659	0.0126525	0.829498	0.0160143	0.89844	0.00622873	1.20352	0.000112563	0.656412	0.472411	1.06651	0.0020949	1.25659	7.70525e-05	1.19083	0.00013644	1.23122	7.07876e-05	1.0167	0.00129858
4	ENSG00000223764.2	LINC02593	lncRNA	chr1	916865	921016	-	ENSG00000223764	long intergenic non-protein coding RNA 2593 [Source:HGNC Symbol;Acc:HGNC:53933]	0.405008	0.733976	1.58271	0.0260017	2.08146	0.00218458	2.32408	0.000333612	2.52362	4.47217e-05	2.7413	5.18834e-06	0.645648	0.999881	1.04125	0.107617	1.25684	0.0208637	1.17495	0.0252505	1.37438	0.00634021	1.08585	0.0369235
4	ENSG00000175946.9	KLHL38	protein_coding	chr8	123644442	123653801	-	ENSG00000175946	kelch like family member 38 [Source:HGNC Symbol;Acc:HGNC:34435]	-0.404248	0.803399	0.675277	0.576404	1.92309	0.0460083	1.80596	0.0543742	2.41098	0.00521693	2.54031	0.00255719	4.4867	0.152926	1.88208	0.630531	4.65508	0.0122807	5.04023	0.00336578	5.03338	0.00329828	6.30334	7.38234e-05
4	ENSG00000115596.4	WNT6	protein_coding	chr2	218859805	218874233	+	ENSG00000115596	Wnt family member 6 [Source:HGNC Symbol;Acc:HGNC:12785]	0.752319	0.641564	0.725921	0.616472	2.63855	0.0136167	2.73514	0.00816559	3.26997	0.000743747	3.79215	5.08797e-05	-0.797813	0.999881	0.144603	0.978881	1.30403	0.299373	1.73303	0.106035	2.05677	0.0431392	2.50748	0.00868431
4	ENSG00000167995.17	BEST1	protein_coding	chr11	61950063	61965515	+	ENSG00000167995	bestrophin 1 [Source:HGNC Symbol;Acc:HGNC:12703]	0.0846933	0.953139	0.208328	0.808609	0.944302	0.116421	0.996178	0.0804711	1.18376	0.0264629	1.51723	0.00251948	-0.333587	0.999881	0.929806	0.246296	2.40938	2.9289e-06	3.18914	3.27849e-11	3.44007	4.32772e-13	3.90233	6.00387e-17
4	ENSG00000167996.16	FTH1	protein_coding	chr11	61959718	61967634	-	ENSG00000167996	ferritin heavy chain 1 [Source:HGNC Symbol;Acc:HGNC:3976]	-0.0979898	0.931184	0.399896	0.544649	0.646313	0.291619	1.15698	0.0258868	1.15036	0.0217002	1.25854	0.00947221	0.34956	0.999881	0.769938	0.290255	1.2863	0.015364	1.55333	0.0013772	1.68821	0.000388825	2.37067	1.18275e-07
4	ENSG00000161011.20	SQSTM1	protein_coding	chr5	179806398	179838078	+	ENSG00000161011	sequestosome 1 [Source:HGNC Symbol;Acc:HGNC:11280]	-0.222838	0.79714	0.39495	0.549864	0.543735	0.394832	1.06112	0.043272	1.5293	0.00148377	1.52838	0.00122397	0.206275	0.999881	0.517418	0.55056	0.859147	0.146037	1.06382	0.0431799	1.18074	0.0202541	1.64587	0.000471309
4	ENSG00000286042.1	LCAL1	lncRNA	chr6	79307669	79313384	-	ENSG00000286042	lung cancer associated lncRNA 1 [Source:HGNC Symbol;Acc:HGNC:25837]	-0.391397	0.823345	0.695486	0.59704	1.12225	0.35665	1.90304	0.0639068	2.45128	0.0101749	2.43084	0.00937922	0.54646	0.999881	2.46818	0.0973765	3.50023	0.00311096	5.16553	8.62818e-07	5.36889	2.40986e-07	6.40474	2.25265e-10
4	ENSG00000143344.16	RGL1	protein_coding	chr1	183636085	183928532	+	ENSG00000143344	ral guanine nucleotide dissociation stimulator like 1 [Source:HGNC Symbol;Acc:HGNC:30281]	-0.305945	0.679033	-0.00644895	0.992366	0.420347	0.50414	0.423478	0.470473	0.543617	0.306994	0.596719	0.240548	1.04918	0.426191	1.72216	0.00107352	2.54608	3.13452e-08	3.59119	7.30727e-17	3.82279	3.73407e-19	3.95744	1.27188e-20
4	ENSG00000175003.15	SLC22A1	protein_coding	chr6	160121815	160158718	+	ENSG00000175003	solute carrier family 22 member 1 [Source:HGNC Symbol;Acc:HGNC:10963]	-0.143753	0.945083	0.634422	0.549953	1.66476	0.046892	2.19332	0.00415947	2.35718	0.00124447	2.10344	0.00401699	0.0807236	0.999881	2.451	0.262381	2.96989	0.0812863	4.35364	0.00217595	4.3001	0.00244702	5.00417	0.000205024
4	ENSG00000237596.7	ENSG00000237596	lncRNA	chr6	135991936	136225751	-	ENSG00000237596		1.26504	0.710903	2.9499	0.192252	4.02872	0.0575723	4.3158	0.0324396	5.39705	0.00383208	5.75941	0.00150336	-1.23624	0.999881	0.391814	0.93799	0.428027	0.898284	2.49641	0.156866	4.34557	0.00435653	4.6449	0.00171903
4	ENSG00000136235.17	GPNMB	protein_coding	chr7	23235967	23275108	+	ENSG00000136235	glycoprotein nmb [Source:HGNC Symbol;Acc:HGNC:4462]	-0.118091	0.956243	0.634807	0.536051	0.975792	0.309772	1.48474	0.0738897	2.2339	0.00295632	2.7701	0.000119998	-0.144468	0.999881	1.35972	0.208563	4.01144	1.43102e-08	6.39571	3.33799e-22	7.59618	2.32618e-31	8.39683	1.99913e-38
4	ENSG00000164176.13	EDIL3	protein_coding	chr5	83940554	84384880	-	ENSG00000164176	EGF like repeats and discoidin domains 3 [Source:HGNC Symbol;Acc:HGNC:3173]	1.21344	0.475004	2.4133	0.0517516	2.44995	0.0521549	2.86484	0.0147916	3.74602	0.000503486	4.99653	8.63009e-07	-2.80309	0.900556	1.3126	0.588743	3.29006	0.0132257	5.11868	6.14863e-06	5.69524	2.65014e-07	6.95562	8.10112e-11
4	ENSG00000182326.16	C1S	protein_coding	chr12	6988259	7071032	+	ENSG00000182326	complement C1s [Source:HGNC Symbol;Acc:HGNC:1247]	0.888681	0.257543	1.44055	0.0297523	2.20548	0.000446516	2.59513	1.44736e-05	3.10983	6.24022e-08	3.46874	6.40187e-10	-0.570132	0.999881	0.621865	0.630579	0.634279	0.531475	0.750809	0.396333	0.659618	0.46753	1.13117	0.133292
4	ENSG00000171533.12	MAP6	protein_coding	chr11	75586918	75669038	-	ENSG00000171533	microtubule associated protein 6 [Source:HGNC Symbol;Acc:HGNC:6868]	0.492603	0.664468	1.61302	0.0289442	1.5637	0.0394327	2.39193	0.0004106	2.25968	0.000652497	2.34739	0.000291165	-0.0359063	0.999881	0.577895	0.618716	0.824718	0.306647	1.11094	0.106658	1.49236	0.0186633	1.36035	0.0330689
4	ENSG00000158406.6	H4C8	protein_coding	chr6	26277609	26285638	-	ENSG00000158406	H4 clustered histone 8 [Source:HGNC Symbol;Acc:HGNC:4788]	0.640993	0.401171	1.16991	0.0559149	1.43739	0.0167598	2.11545	0.000117224	2.1326	6.43816e-05	2.69263	1.58869e-07	-0.524403	0.999881	0.372152	0.744304	1.01781	0.116603	1.5734	0.00429066	1.54099	0.0050947	1.78418	0.000721439
4	ENSG00000273802.3	H2BC8	protein_coding	chr6	26216200	26216688	-	ENSG00000273802	H2B clustered histone 8 [Source:HGNC Symbol;Acc:HGNC:4746]	0.758498	0.230413	1.2869	0.0148068	1.15019	0.0366494	1.7036	0.000649968	2.1134	7.51612e-06	2.16462	3.06871e-06	-0.274293	0.999881	0.529086	0.533289	1.0166	0.066729	1.27012	0.0106434	1.31821	0.0071082	1.29641	0.00736271
4	ENSG00000144857.15	BOC	protein_coding	chr3	113211003	113287459	+	ENSG00000144857	BOC cell adhesion associated, oncogene regulated [Source:HGNC Symbol;Acc:HGNC:17173]	0.0323189	0.978003	0.810128	0.212931	0.368481	0.657634	1.18759	0.0433446	0.656298	0.309597	1.53232	0.00399548	1.26916	0.30914	1.61462	0.00952305	1.89649	0.000668996	2.01347	0.000152502	2.66551	1.1585e-07	3.05179	4.82733e-10
4	ENSG00000112139.17	MDGA1	protein_coding	chr6	37630679	37699306	-	ENSG00000112139	MAM domain containing glycosylphosphatidylinositol anchor 1 [Source:HGNC Symbol;Acc:HGNC:19267]	0.923432	0.362205	1.97941	0.0100528	1.75343	0.0296986	2.30379	0.0018375	2.68762	0.000122577	3.2241	1.59104e-06	0.664654	0.999881	1.5663	0.0679733	2.21142	0.00154177	2.33575	0.000451448	2.75488	1.75771e-05	3.27227	1.2549e-07
4	ENSG00000179057.14	IGSF22	protein_coding	chr11	18704312	18726230	-	ENSG00000179057	immunoglobulin superfamily member 22 [Source:HGNC Symbol;Acc:HGNC:26750]	0.702977	0.589857	2.10203	0.0209871	2.0065	0.0326662	2.65075	0.00217256	2.78159	0.000842954	3.15133	9.64218e-05	1.20213	0.999881	1.11494	0.515299	2.74566	0.00648584	2.54442	0.0095976	2.69718	0.00508064	3.32247	0.000245883
4	ENSG00000164266.11	SPINK1	protein_coding	chr5	147824572	147831671	-	ENSG00000164266	serine peptidase inhibitor Kazal type 1 [Source:HGNC Symbol;Acc:HGNC:11244]	0.61407	0.789668	1.44862	0.375759	1.50489	0.370474	2.497	0.07817	3.02339	0.022595	3.36138	0.00859474	2.33778	0.999881	3.39331	0.257757	5.07214	0.0183785	4.33119	0.0442773	4.41597	0.0369272	7.08231	0.000115632
4	ENSG00000185518.12	SV2B	protein_coding	chr15	91099950	91302565	+	ENSG00000185518	synaptic vesicle glycoprotein 2B [Source:HGNC Symbol;Acc:HGNC:16874]	0.320978	0.720089	1.54612	0.00573688	1.86864	0.000712668	2.28723	1.23927e-05	2.75131	4.20359e-08	2.75592	2.56431e-08	1.3807	0.49955	1.63273	0.0549536	1.72033	0.0236642	1.71539	0.0173669	2.18395	0.00115898	2.48371	0.000111057
4	ENSG00000224536.2	ENSG00000224536	lncRNA	chr1	201507241	201534784	+	ENSG00000224536		0.0328566	0.977249	1.04571	0.0726217	0.366015	0.650093	1.21511	0.0291416	1.3657	0.00916237	0.905878	0.105442	0.379438	0.999881	0.552629	0.473766	1.10107	0.0269728	1.18078	0.0110585	1.59163	0.000245487	1.68464	6.96478e-05
4	ENSG00000251442.7	LINC01094	lncRNA	chr4	78638780	78683185	+	ENSG00000251442	long intergenic non-protein coding RNA 1094 [Source:HGNC Symbol;Acc:HGNC:49219]	0.61068	0.777194	2.09202	0.128424	1.49476	0.335232	2.3477	0.0749692	3.10401	0.0103717	2.33763	0.0611528	-0.0243904	0.999881	2.83016	0.38178	5.05365	0.0123083	4.45004	0.0263914	5.6252	0.00238989	7.06777	4.63243e-05
4	ENSG00000279806.1	ENSG00000279806	TEC	chr17	40473554	40475289	-	ENSG00000279806		0.00666044	0.994485	0.405415	0.496191	0.437567	0.472748	0.704692	0.168993	0.493696	0.354565	0.681969	0.159976	1.21028	0.531659	1.76059	0.0109552	1.65745	0.012575	2.74474	7.3405e-07	2.62348	2.5102e-06	3.16612	3.26856e-09
4	ENSG00000087086.15	FTL	protein_coding	chr19	48965309	48966879	+	ENSG00000087086	ferritin light chain [Source:HGNC Symbol;Acc:HGNC:3999]	-0.211506	0.788322	0.543363	0.322956	0.665926	0.218605	1.06924	0.0238397	1.0322	0.0245738	0.907965	0.0483503	0.25621	0.999881	0.560946	0.44839	1.0364	0.0382162	1.1586	0.0121818	1.38052	0.00187645	1.94797	2.52598e-06
4	ENSG00000151632.18	AKR1C2	protein_coding	chr10	4987775	5018031	-	ENSG00000151632	aldo-keto reductase family 1 member C2 [Source:HGNC Symbol;Acc:HGNC:385]	0.219727	0.795913	0.805095	0.143426	1.14523	0.0294035	1.75858	0.0002326	1.4805	0.00176074	1.33288	0.0046308	0.336863	0.999881	0.350364	0.719065	1.16886	0.0269843	1.89216	3.39053e-05	2.35632	8.69469e-08	3.45426	1.7799e-16
4	ENSG00000187134.14	AKR1C1	protein_coding	chr10	4963253	4983283	+	ENSG00000187134	aldo-keto reductase family 1 member C1 [Source:HGNC Symbol;Acc:HGNC:384]	0.474074	0.589082	1.80779	0.00266702	1.66328	0.00728905	2.69628	1.66225e-06	2.06888	0.000261622	1.67459	0.00336274	0.274851	0.999881	0.758187	0.430634	1.90977	0.00146944	2.6565	1.16519e-06	3.05359	1.14201e-08	4.1135	1.28916e-15
4	ENSG00000260604.2	ENSG00000260604	lncRNA	chr6	3904920	3911979	-	ENSG00000260604		-0.146609	0.93997	0.83219	0.414326	1.14148	0.241084	1.33062	0.138167	2.03179	0.0117159	2.26923	0.00358299	2.18444	0.239784	4.34635	5.29346e-07	5.57081	4.80414e-12	6.86628	1.02941e-18	6.94998	3.40585e-19	6.98306	1.75234e-19
4	ENSG00000243244.7	STON1	protein_coding	chr2	48529383	48598513	+	ENSG00000243244	stonin 1 [Source:HGNC Symbol;Acc:HGNC:17003]	0.75258	0.404681	1.66347	0.0117433	1.84442	0.00489332	1.62737	0.0135513	2.26699	0.000135797	2.59566	5.46024e-06	0.540173	0.999881	1.32874	0.0124654	1.28509	0.0105902	2.083	1.72964e-06	2.21702	2.53477e-07	2.12076	8.2447e-07
4	ENSG00000140839.13	CLEC18B	protein_coding	chr16	74408631	74421478	-	ENSG00000140839	C-type lectin domain family 18 member B [Source:HGNC Symbol;Acc:HGNC:33849]	0.415329	0.745211	0.997556	0.261145	1.19302	0.171394	1.39023	0.0841446	2.02939	0.00498901	2.24469	0.00132038	0.726098	0.999881	1.46936	0.129872	1.88796	0.0169341	2.78571	5.03914e-05	3.11525	3.31482e-06	2.82493	2.9463e-05
4	ENSG00000163121.10	NEURL3	protein_coding	chr2	96497646	96508109	-	ENSG00000163121	neuralized E3 ubiquitin protein ligase 3 [Source:HGNC Symbol;Acc:HGNC:25162]	0.795901	0.778226	1.69432	0.411796	1.66307	0.442064	2.40908	0.193818	2.64983	0.131565	3.12995	0.0609029	4.73336	0.382738	6.14797	0.012349	5.96245	0.0103166	7.96909	0.000122829	8.2985	5.36806e-05	8.95542	8.00751e-06
4	ENSG00000162946.23	DISC1	protein_coding	chr1	231626790	232041272	+	ENSG00000162946	DISC1 scaffold protein [Source:HGNC Symbol;Acc:HGNC:2888]	0.16394	0.891563	0.976039	0.133745	0.674945	0.362265	0.724827	0.292581	1.13849	0.0568893	1.7326	0.00141857	0.399768	0.999881	1.19025	0.0929423	1.4786	0.0125716	2.09035	6.07798e-05	2.00905	0.000129341	2.09818	4.47597e-05
4	ENSG00000254966.1	IGSF22-AS1	lncRNA	chr11	18706537	18740568	+	ENSG00000254966	IGSF22 antisense RNA 1 [Source:HGNC Symbol;Acc:HGNC:55511]	1.61449	0.275973	2.91934	0.0135977	2.07217	0.115902	2.29985	0.0617387	3.51173	0.00130053	3.97758	0.000161498	-0.745971	0.999881	1.80368	0.370302	1.65293	0.332268	2.32546	0.0963049	2.78756	0.0332524	2.65886	0.0414401
4	ENSG00000133958.13	UNC79	protein_coding	chr14	93333219	93707876	+	ENSG00000133958	unc-79 homolog, NALCN channel complex subunit [Source:HGNC Symbol;Acc:HGNC:19966]	0.998565	0.275521	1.58705	0.0357787	1.78722	0.0171394	1.44555	0.0576407	1.6827	0.0180226	2.25498	0.00065025	-0.426744	0.999881	0.543187	0.709574	1.38506	0.0866807	1.35544	0.0765001	1.43769	0.0536533	2.09585	0.0016526
4	ENSG00000148677.7	ANKRD1	protein_coding	chr10	90912096	90921087	-	ENSG00000148677	ankyrin repeat domain 1 [Source:HGNC Symbol;Acc:HGNC:15819]	1.21882	0.24253	1.55384	0.0926005	1.59911	0.088342	1.44856	0.11524	2.15945	0.00930616	2.97213	0.000154086	1.32554	0.999881	4.41442	4.02874e-06	5.59224	3.67649e-10	6.95263	3.70499e-16	7.07503	9.39948e-17	7.3635	2.99252e-18
4	ENSG00000253286.6	ENSG00000253286	lncRNA	chr8	123614219	123667248	+	ENSG00000253286		4.99995	0	5.50858	0	4.77031	0.0574617	4.66543	0	6.03899	0.00650747	6.55014	0.00232342	2.58363	0	4.0368	0	4.60664	0	5.59027	0.0155354	5.0719	0.0310109	5.60654	0.0128453
4	ENSG00000116106.12	EPHA4	protein_coding	chr2	221418027	221574202	-	ENSG00000116106	EPH receptor A4 [Source:HGNC Symbol;Acc:HGNC:3388]	1.84755	0.00104571	2.66589	1.40135e-07	2.40028	3.52044e-06	2.44541	1.36568e-06	3.08701	1.39639e-10	3.16233	2.72706e-11	0.254886	0.999881	0.974551	0.094863	1.28382	0.00782974	1.59826	0.000288635	1.61435	0.00024127	1.3749	0.00202239
4	ENSG00000166446.15	CDYL2	protein_coding	chr16	80597907	80804598	-	ENSG00000166446	chromodomain Y like 2 [Source:HGNC Symbol;Acc:HGNC:23030]	0.736126	0.00309592	1.02184	5.53356e-06	0.975435	2.08599e-05	0.803402	0.000518608	1.05982	1.03014e-06	1.15318	5.23858e-08	0.172973	0.999881	0.603636	0.0161027	0.709782	0.00150642	1.19437	1.60494e-09	1.18753	1.91207e-09	1.13076	1.1591e-08
4	ENSG00000114796.16	KLHL24	protein_coding	chr3	183635610	183684519	+	ENSG00000114796	kelch like family member 24 [Source:HGNC Symbol;Acc:HGNC:25947]	1.24304	0.00496604	1.67545	2.9743e-05	1.73329	1.91163e-05	1.81152	4.4515e-06	2.20619	5.13913e-09	2.36281	2.03872e-10	0.605127	0.898404	1.14525	0.0122558	1.49038	0.000192827	2.02972	4.05123e-08	1.71814	5.37091e-06	1.93153	1.66707e-07
4	ENSG00000109944.11	JHY	protein_coding	chr11	122882683	122963862	+	ENSG00000109944	junctional cadherin complex regulator [Source:HGNC Symbol;Acc:HGNC:26288]	0.895106	0.0160639	1.23434	0.000207022	1.19801	0.000424932	1.22275	0.000223845	1.52289	1.23508e-06	1.70318	2.65994e-08	0.606083	0.694885	1.04075	0.00642819	0.970253	0.0084125	1.51895	2.14521e-06	1.44738	7.05881e-06	1.50126	2.32192e-06
4	ENSG00000271344.1	ENSG00000271344	lncRNA	chr7	128690451	128691717	+	ENSG00000271344		1.07631	0.31218	1.45581	0.111708	1.42495	0.13087	1.46443	0.103493	1.71364	0.0415633	2.22186	0.00472607	2.67599	0.688317	4.10787	0.014173	4.11402	0.00861541	4.87901	0.000625988	4.55497	0.00164812	5.35117	9.86574e-05
4	ENSG00000182898.4	TCHHL1	protein_coding	chr1	152084141	152089064	-	ENSG00000182898	trichohyalin like 1 [Source:HGNC Symbol;Acc:HGNC:31796]	1.71759	0.119364	3.2958	0.000259615	3.00062	0.00132883	3.05357	0.000763759	3.63555	2.32818e-05	3.95776	2.31518e-06	1.32312	0.999881	2.6495	0.0187636	3.40703	0.000435299	5.45302	2.35107e-10	5.34268	5.82921e-10	5.8613	4.97259e-12
4	ENSG00000128872.10	TMOD2	protein_coding	chr15	51751597	51816363	+	ENSG00000128872	tropomodulin 2 [Source:HGNC Symbol;Acc:HGNC:11872]	0.767007	0.0544896	1.14325	0.00118453	0.916725	0.0135418	0.862056	0.0177815	1.34516	4.93476e-05	1.38707	2.01407e-05	-0.0261874	0.999881	0.612329	0.226783	0.926285	0.0161274	1.63826	5.54947e-07	1.71388	1.21805e-07	1.86754	4.58408e-09
4	ENSG00000189423.13	USP32P3	transcribed_unprocessed_pseudogene	chr17	20408311	20434286	+	ENSG00000189423	ubiquitin specific peptidase 32 pseudogene 3 [Source:HGNC Symbol;Acc:HGNC:43576]	0.705753	0.261589	1.23305	0.0176061	1.01491	0.0660333	0.855938	0.120356	1.16771	0.019659	1.41059	0.00310837	0.143994	0.999881	0.528497	0.524264	0.803815	0.167026	1.8305	4.8418e-05	1.59973	0.000516653	1.88822	1.97774e-05
4	ENSG00000116668.13	SWT1	protein_coding	chr1	185157080	185291781	+	ENSG00000116668	SWT1 RNA endoribonuclease homolog [Source:HGNC Symbol;Acc:HGNC:16785]	1.15335	0.00380691	1.31794	0.000362792	1.1181	0.00387307	1.5235	2.16075e-05	1.64834	2.02151e-06	1.91822	1.17778e-08	-0.0440747	0.999881	0.239217	0.755243	0.583624	0.19014	1.16031	0.00100661	0.89756	0.0153145	1.16292	0.000792445
4	ENSG00000006459.11	KDM7A	protein_coding	chr7	140084746	140176983	-	ENSG00000006459	lysine demethylase 7A [Source:HGNC Symbol;Acc:HGNC:22224]	1.04706	0.00223283	1.03419	0.0015517	1.07675	0.00108913	1.14673	0.000320861	1.47653	9.03259e-07	1.48449	5.48928e-07	0.235844	0.999881	0.469541	0.328677	0.587881	0.115287	1.12529	0.000208012	1.08683	0.000360363	1.12275	0.000172004
4	ENSG00000123240.17	OPTN	protein_coding	chr10	13099449	13138308	+	ENSG00000123240	optineurin [Source:HGNC Symbol;Acc:HGNC:17142]	0.906206	0.0244678	1.05166	0.00461445	1.17266	0.00159717	1.25807	0.000439475	1.5175	8.25825e-06	1.57764	2.33695e-06	0.334136	0.999881	0.913788	0.0319574	1.06414	0.00472044	1.63656	9.5786e-07	1.79669	4.77494e-08	1.85798	1.1591e-08
4	ENSG00000168386.19	FILIP1L	protein_coding	chr3	99828811	100114513	-	ENSG00000168386	filamin A interacting protein 1 like [Source:HGNC Symbol;Acc:HGNC:24589]	2.29443	2.43992e-05	2.59181	4.90875e-07	2.49837	1.62143e-06	2.55025	5.89118e-07	3.43341	1.18351e-12	3.76958	1.8854e-15	-0.168609	0.999881	0.955531	0.139602	1.62968	0.00088996	2.1371	2.21537e-06	2.13704	2.0948e-06	1.99059	1.036e-05
4	ENSG00000251432.8	LINC02615	lncRNA	chr4	128292751	128519398	+	ENSG00000251432	long intergenic non-protein coding RNA 2615 [Source:HGNC Symbol;Acc:HGNC:53402]	1.01278	0.109277	1.34402	0.0164982	1.14898	0.0516344	1.31117	0.0185469	1.86918	0.000251249	2.18318	9.67838e-06	0.0818499	0.999881	0.977628	0.176105	1.33372	0.0199997	2.24725	4.25626e-06	2.2478	3.86258e-06	2.00466	4.63129e-05
4	ENSG00000188293.6	IGFL1	protein_coding	chr19	46229742	46231243	+	ENSG00000188293	IGF like family member 1 [Source:HGNC Symbol;Acc:HGNC:24093]	2.15966	0.053569	2.7126	0.00752832	2.79643	0.00657999	2.7309	0.00656293	2.75161	0.00444436	2.90324	0.00210403	0.953012	0.999881	0.00739303	0.999896	0.00796947	0.999366	4.02551	0.0412069	3.79806	0.0572512	3.88658	0.0454496
4	ENSG00000258955.2	LINC00519	lncRNA	chr14	51304108	51331918	-	ENSG00000258955	long intergenic non-protein coding RNA 519 [Source:HGNC Symbol;Acc:HGNC:19838]	1.81009	0.0838008	1.68253	0.0926773	2.1845	0.0237834	2.50282	0.00633993	2.18355	0.0156555	2.84383	0.000851139	-0.0243157	0.999881	0.00739301	0.999896	0.00797313	0.999366	6.15744	0.000155609	6.29901	9.89611e-05	6.19981	0.000107278
4	ENSG00000153233.13	PTPRR	protein_coding	chr12	70638073	70920738	-	ENSG00000153233	protein tyrosine phosphatase receptor type R [Source:HGNC Symbol;Acc:HGNC:9680]	1.88692	0.128125	2.07962	0.0676073	1.86619	0.117394	2.56641	0.0176447	2.62376	0.0117171	2.4764	0.0161049	-0.0243259	0.999881	1.86547	0.654314	1.94602	0.540325	4.74174	0.011796	5.09405	0.00531726	5.9007	0.000656664
4	ENSG00000026025.16	VIM	protein_coding	chr10	17228241	17237593	+	ENSG00000026025	vimentin [Source:HGNC Symbol;Acc:HGNC:12692]	2.31785	0.0148503	2.47044	0.00537147	2.58575	0.00393881	3.09426	0.000275718	2.99803	0.000298404	3.10139	0.000136843	0.589749	0.999881	0.724825	0.69802	0.427493	0.805489	1.56942	0.133216	2.25453	0.0169115	2.04041	0.0320054
4	ENSG00000173281.5	PPP1R3B	protein_coding	chr8	9136255	9151574	-	ENSG00000173281	protein phosphatase 1 regulatory subunit 3B [Source:HGNC Symbol;Acc:HGNC:14942]	1.12658	0.00340602	1.03744	0.00512731	1.07599	0.0041156	1.1472	0.00148129	1.48682	1.20452e-05	1.47674	1.03551e-05	-0.185207	0.999881	-0.202082	0.802047	0.0900969	0.906407	0.692331	0.0767247	0.904803	0.0131631	0.891222	0.0133195
4	ENSG00000176928.7	GCNT4	protein_coding	chr5	75025346	75052558	-	ENSG00000176928	glucosaminyl (N-acetyl) transferase 4 [Source:HGNC Symbol;Acc:HGNC:17973]	0.880684	0.0789005	0.88672	0.059678	0.702166	0.167445	0.707472	0.145424	1.06365	0.0141637	1.27214	0.00212318	-0.340807	0.999881	-0.0835847	0.967176	0.489919	0.446978	1.43751	0.00110226	1.19471	0.00900233	1.83345	9.14585e-06
4	ENSG00000261488.1	TBILA	lncRNA	chr3	112133423	112135359	+	ENSG00000261488	TGF-beta induced lncRNA [Source:HGNC Symbol;Acc:HGNC:53943]	1.34796	0.0351811	1.31221	0.0302855	1.18794	0.0597005	1.17985	0.0521274	1.51204	0.00731806	1.85008	0.000603626	0.84366	0.999881	1.12741	0.29026	2.59001	0.000130156	3.93045	8.97802e-11	4.31378	4.93283e-13	4.18303	2.53695e-12
4	ENSG00000157551.19	KCNJ15	protein_coding	chr21	38155549	38307357	+	ENSG00000157551	potassium inwardly rectifying channel subfamily J member 15 [Source:HGNC Symbol;Acc:HGNC:6261]	1.94628	0.0206474	2.169	0.00536598	2.00166	0.0126938	2.17251	0.004845	2.40539	0.00106996	2.51763	0.000463427	1.12568	0.999881	-1.80616	0.646584	3.64222	0.0286309	5.49296	0.000107514	5.44777	0.000122842	6.58213	1.19854e-06
4	ENSG00000233217.2	MROH3P	transcribed_unitary_pseudogene	chr1	200917460	200966668	+	ENSG00000233217	maestro heat like repeat family member 3, pseudogene [Source:HGNC Symbol;Acc:HGNC:33122]	2.345	0.0426867	2.12311	0.056141	2.43451	0.027788	2.33442	0.0303447	2.4575	0.0170469	2.57135	0.0103853	1.89277	0.999881	3.16926	0.253729	5.42132	0.00342878	6.96472	3.04647e-05	6.68877	7.01491e-05	7.62225	2.61032e-06
4	ENSG00000151917.18	BEND6	protein_coding	chr6	56955107	57027346	+	ENSG00000151917	BEN domain containing 6 [Source:HGNC Symbol;Acc:HGNC:20871]	0.887041	0.0201218	1.72886	7.77704e-08	1.48697	7.33418e-06	1.52698	2.36565e-06	2.06061	1.53447e-11	2.06286	7.82465e-12	-0.311998	0.999881	0.23835	0.701702	0.1048	0.864762	0.853767	0.00636535	0.675584	0.0389541	1.29618	5.4035e-06
4	ENSG00000169994.20	MYO7B	protein_coding	chr2	127535683	127637729	+	ENSG00000169994	myosin VIIB [Source:HGNC Symbol;Acc:HGNC:7607]	2.3199	0.0947885	3.43208	0.00464381	3.24265	0.00918127	3.608	0.00236125	3.44747	0.00292702	3.64155	0.00126005	-3.29529	0.777989	0.0288953	0.999896	-1.34283	0.635346	3.19783	0.0272511	2.16399	0.179209	3.46891	0.0121529
4	ENSG00000271643.2	PDCD6IP-DT	lncRNA	chr3	33793644	33798539	-	ENSG00000271643	PDCD6IP divergent transcript [Source:HGNC Symbol;Acc:HGNC:55244]	0.864239	0.0331669	1.05586	0.00430459	1.00377	0.00815852	1.14162	0.00156682	1.20664	0.000519627	1.34194	7.17199e-05	0.0711324	0.999881	0.436085	0.455633	0.128582	0.850984	0.764766	0.0422802	0.69223	0.0694699	0.947174	0.00688439
4	ENSG00000186684.14	CYP27C1	protein_coding	chr2	127183832	127220313	-	ENSG00000186684	cytochrome P450 family 27 subfamily C member 1 [Source:HGNC Symbol;Acc:HGNC:33480]	1.54271	0.0116102	1.79844	0.001464	1.53039	0.00938289	1.75479	0.00172762	1.75878	0.00119762	2.11013	5.47518e-05	-0.381042	0.999881	1.98585	0.21098	1.94022	0.158493	4.74236	1.15547e-06	5.31957	2.40277e-08	5.65697	1.64723e-09
4	ENSG00000138411.13	HECW2	protein_coding	chr2	196189099	196593684	-	ENSG00000138411	HECT, C2 and WW domain containing E3 ubiquitin protein ligase 2 [Source:HGNC Symbol;Acc:HGNC:29853]	2.98294	0.000872244	3.1949	0.000150254	2.92872	0.000762846	3.35903	5.30085e-05	3.43917	2.01383e-05	3.58196	5.89702e-06	-0.0435384	0.999881	0.136525	0.969045	0.20882	0.900215	0.501645	0.675044	0.507366	0.664438	0.811261	0.414466
4	ENSG00000203721.8	LINC00862	lncRNA	chr1	200253419	200400705	-	ENSG00000203721	long intergenic non-protein coding RNA 862 [Source:HGNC Symbol;Acc:HGNC:21901]	2.31581	0.0204765	2.73096	0.00295823	2.49343	0.00841024	2.59573	0.00455156	3.03907	0.000459894	3.27734	0.000107128	-0.207394	0.999881	0.479256	0.84909	0.202269	0.934348	1.11844	0.383802	1.67078	0.132843	2.41616	0.0148168
4	ENSG00000140022.14	STON2	protein_coding	chr14	81260652	81436465	-	ENSG00000140022	stonin 2 [Source:HGNC Symbol;Acc:HGNC:30652]	0.847245	0.0370565	1.21507	0.000788939	1.09887	0.00330763	1.2695	0.000364767	1.36892	6.48036e-05	1.50776	6.56035e-06	-0.145113	0.999881	0.444997	0.456119	0.825892	0.039354	1.75238	9.81286e-08	1.81809	2.63834e-08	1.97585	7.85643e-10
4	ENSG00000070778.13	PTPN21	protein_coding	chr14	88465778	88555007	-	ENSG00000070778	protein tyrosine phosphatase non-receptor type 21 [Source:HGNC Symbol;Acc:HGNC:9651]	0.770255	0.0194223	1.16504	6.21992e-05	1.12945	0.000143792	1.07416	0.000239581	1.25735	6.63845e-06	1.29636	2.28339e-06	0.0665136	0.999881	0.0967525	0.906812	0.22982	0.611507	0.574368	0.0752399	0.502951	0.127852	0.632063	0.0395396
4	ENSG00000139926.16	FRMD6	protein_coding	chr14	51489100	51730727	+	ENSG00000139926	FERM domain containing 6 [Source:HGNC Symbol;Acc:HGNC:19839]	1.11546	2.88613e-05	1.54434	4.53522e-10	1.44013	8.72671e-09	1.43426	4.94141e-09	1.56541	7.56415e-11	1.52473	1.65924e-10	0.276253	0.999881	0.499172	0.159797	0.700193	0.0132374	1.50429	1.64267e-10	1.42159	1.92923e-09	1.68836	2.76985e-13
4	ENSG00000139278.10	GLIPR1	protein_coding	chr12	75480753	75503863	+	ENSG00000139278	GLI pathogenesis related 1 [Source:HGNC Symbol;Acc:HGNC:17001]	0.99827	0.0648784	1.29681	0.00771301	1.09562	0.0321804	1.371	0.00408675	1.46836	0.00133319	1.59792	0.000338999	0.794097	0.815482	0.91834	0.176367	0.970666	0.0935065	2.01855	1.24974e-05	1.95475	2.46844e-05	2.23503	6.53859e-07
4	ENSG00000157625.16	TAB3	protein_coding	chrX	30827442	30975084	-	ENSG00000157625	TGF-beta activated kinase 1 (MAP3K7) binding protein 3 [Source:HGNC Symbol;Acc:HGNC:30681]	1.08353	0.00224965	1.35247	3.48239e-05	1.01156	0.00357295	1.19565	0.000291014	1.39521	9.4301e-06	1.37737	9.36181e-06	-0.0360939	0.999881	0.0547894	0.971729	0.0519314	0.95477	0.354648	0.414923	0.236774	0.620911	0.385735	0.34262
4	ENSG00000218418.2	ENSG00000218418	processed_pseudogene	chr6	80064286	80070199	-	ENSG00000218418		0.932055	0.077144	1.21958	0.0091797	0.837804	0.106721	1.05208	0.0276076	1.24273	0.00535486	1.21981	0.00548316	0.124855	0.999881	0.507248	0.537413	0.433678	0.53194	1.39563	0.00206925	1.11691	0.0184832	1.44482	0.00104709
4	ENSG00000125848.10	FLRT3	protein_coding	chr20	14322985	14337614	-	ENSG00000125848	fibronectin leucine rich transmembrane protein 3 [Source:HGNC Symbol;Acc:HGNC:3762]	0.795723	0.0984832	0.959977	0.0281344	0.460923	0.384324	1.03646	0.0149911	1.34782	0.000691063	1.41433	0.000271935	-0.17593	0.999881	-0.118039	0.922012	0.44262	0.439528	0.928977	0.0320604	1.1695	0.00427749	1.60571	2.60872e-05
4	ENSG00000277075.2	H2AC8	protein_coding	chr6	26216975	26217483	+	ENSG00000277075	H2A clustered histone 8 [Source:HGNC Symbol;Acc:HGNC:4724]	0.486126	0.519121	1.23949	0.0229789	0.631456	0.33969	1.33034	0.0126081	1.45613	0.00401916	1.64386	0.000758209	-0.459966	0.999881	-0.319619	0.74787	0.659386	0.278366	0.880928	0.0924068	1.04591	0.0356079	1.19298	0.0122123
4	ENSG00000153071.15	DAB2	protein_coding	chr5	39371675	39462300	-	ENSG00000153071	DAB adaptor protein 2 [Source:HGNC Symbol;Acc:HGNC:2662]	0.920978	0.0694241	1.09452	0.0179439	1.23252	0.00767536	1.26092	0.0049268	1.44387	0.000690531	1.6742	4.88195e-05	-1.38893	0.342278	0.206401	0.888651	1.02008	0.0963448	1.5944	0.00179913	2.31131	8.13135e-07	1.78306	0.000263484
4	ENSG00000147852.17	VLDLR	protein_coding	chr9	2621182	2660056	+	ENSG00000147852	very low density lipoprotein receptor [Source:HGNC Symbol;Acc:HGNC:12698]	1.28767	0.120548	1.84307	0.0111597	1.72351	0.0215161	2.00655	0.00469729	2.23609	0.000934082	2.52398	0.000118877	-0.242569	0.999881	-0.159728	0.944024	0.0511881	0.992362	0.127156	0.930687	0.24514	0.832882	0.0758346	0.965872
4	ENSG00000274290.3	H2BC6	protein_coding	chr6	26172059	26184655	+	ENSG00000274290	H2B clustered histone 6 [Source:HGNC Symbol;Acc:HGNC:4753]	1.81779	0.00449517	1.72168	0.00505611	2.06555	0.000572031	2.36493	3.39801e-05	2.52101	4.50829e-06	2.8878	5.45445e-08	-0.422402	0.999881	-0.228732	0.851771	0.00157331	0.999366	0.328635	0.649965	0.36944	0.589333	0.388523	0.55251
4	ENSG00000104324.16	CPQ	protein_coding	chr8	96645242	97149654	+	ENSG00000104324	carboxypeptidase Q [Source:HGNC Symbol;Acc:HGNC:16910]	0.678829	0.101757	0.620554	0.117938	0.805004	0.0362796	0.968116	0.00739641	1.35933	4.45171e-05	1.32456	5.66787e-05	-0.284233	0.999881	0.19181	0.848177	0.614152	0.217526	1.19312	0.00205047	1.5551	1.84094e-05	2.13967	3.50884e-10
4	ENSG00000073146.16	MOV10L1	protein_coding	chr22	50089879	50161690	+	ENSG00000073146	Mov10 like RISC complex RNA helicase 1 [Source:HGNC Symbol;Acc:HGNC:7201]	3.73257	0.192188	3.35961	0.225155	4.3594	0.0922225	4.8193	0.0468728	4.66478	0.0487854	5.07314	0.0253836	-2.38894	0.999881	1.08351	0.825321	3.17587	0.20142	4.41853	0.0368942	5.32259	0.00807351	6.33217	0.000928328
4	ENSG00000041982.16	TNC	protein_coding	chr9	115019575	115118257	-	ENSG00000041982	tenascin C [Source:HGNC Symbol;Acc:HGNC:5318]	1.52366	0.158097	1.47957	0.143961	2.11833	0.028398	2.25313	0.0148404	2.32115	0.00905437	2.57227	0.00282767	-0.0244543	0.999881	3.33475	0.195986	6.29956	0.000210177	8.80704	1.28263e-08	10.9541	3.06121e-13	12.0107	5.49922e-16
4	ENSG00000134198.10	TSPAN2	protein_coding	chr1	115048011	115089503	-	ENSG00000134198	tetraspanin 2 [Source:HGNC Symbol;Acc:HGNC:20659]	1.84147	0.0171282	2.06804	0.00386008	2.21827	0.00207187	2.03597	0.00406138	2.32101	0.000569639	2.42631	0.000232365	0.0502944	0.999881	0.106426	0.980677	0.749253	0.481075	0.818476	0.391948	0.958131	0.28394	1.30596	0.103677
4	ENSG00000235897.1	TM4SF19-AS1	lncRNA	chr3	196318330	196325570	+	ENSG00000235897	TM4SF19 antisense RNA 1 [Source:HGNC Symbol;Acc:HGNC:41085]	2.29813	0.00408466	2.27511	0.00285859	2.16256	0.00575454	2.54759	0.000571709	2.64363	0.000209398	2.94127	2.03941e-05	0.589502	0.999881	0.885703	0.461382	1.33926	0.11228	1.30204	0.101941	1.39666	0.070774	1.99732	0.00423303
4	ENSG00000100292.18	HMOX1	protein_coding	chr22	35380361	35394214	+	ENSG00000100292	heme oxygenase 1 [Source:HGNC Symbol;Acc:HGNC:5013]	1.48054	0.187187	1.8278	0.068376	1.53862	0.148759	2.32044	0.0145735	2.67818	0.00289442	2.88696	0.000968755	0.414804	0.999881	1.31762	0.349099	2.38748	0.0149958	2.82189	0.00175053	3.17251	0.000306825	4.43486	8.23662e-08
4	ENSG00000181381.15	DDX60L	protein_coding	chr4	168356735	168537786	-	ENSG00000181381	DExD/H-box 60 like [Source:HGNC Symbol;Acc:HGNC:26429]	1.04889	0.326039	1.32056	0.159307	1.20545	0.221104	1.60684	0.0695567	1.62349	0.0576079	1.87737	0.0218664	0.278947	0.999881	1.42051	0.238938	2.32419	0.00930235	2.82222	0.000558127	2.96487	0.000245487	3.43094	1.04581e-05
4	ENSG00000149591.17	TAGLN	protein_coding	chr11	117199370	117207464	+	ENSG00000149591	transgelin [Source:HGNC Symbol;Acc:HGNC:11553]	1.99617	0.00156853	2.40059	4.24134e-05	2.6039	9.44277e-06	2.60557	6.06487e-06	2.78741	6.03355e-07	3.23819	2.59051e-09	0.138603	0.999881	0.995216	0.260019	1.15908	0.105574	1.42477	0.0259701	1.84414	0.00218196	2.37002	2.96359e-05
4	ENSG00000145107.16	TM4SF19	protein_coding	chr3	196319342	196338503	-	ENSG00000145107	transmembrane 4 L six family member 19 [Source:HGNC Symbol;Acc:HGNC:25167]	1.95955	0.0476411	2.37419	0.00850657	2.48119	0.00652495	2.69705	0.00202169	2.80247	0.000880162	2.9998	0.000261024	-0.0321435	0.999881	1.28841	0.406847	1.33259	0.284479	2.686	0.00465814	3.26737	0.000309799	4.31308	4.37195e-07
4	ENSG00000140481.15	CCDC33	protein_coding	chr15	74202705	74336472	+	ENSG00000140481	coiled-coil domain containing 33 [Source:HGNC Symbol;Acc:HGNC:26552]	1.43155	0.0197523	2.10365	0.000105148	2.20771	5.81641e-05	2.34153	1.03225e-05	2.6862	1.45213e-07	2.8267	1.72931e-08	0.468724	0.999881	0.814114	0.342875	0.761318	0.293925	1.20821	0.0422802	1.41247	0.0129423	1.68998	0.00173232
4	ENSG00000205085.13	FAM71F2	protein_coding	chr7	128671693	128687877	+	ENSG00000205085		0.434607	0.576126	0.836284	0.162395	0.796178	0.201772	0.959553	0.0926947	0.890935	0.111284	1.23592	0.0166963	0.09037	0.999881	1.29315	0.110261	1.43479	0.0379593	2.34055	4.71508e-05	2.2465	0.000107042	2.79421	3.65377e-07
4	ENSG00000019549.13	SNAI2	protein_coding	chr8	48917598	48921740	-	ENSG00000019549	snail family transcriptional repressor 2 [Source:HGNC Symbol;Acc:HGNC:11094]	0.464269	0.351526	0.915802	0.0217719	0.778794	0.0640311	1.09054	0.0045779	1.03799	0.00544144	1.16685	0.00126013	0.751386	0.508988	1.4388	0.000250706	1.99532	1.91291e-08	3.17628	7.63427e-22	3.46421	5.42947e-26	3.81693	1.14264e-31
4	ENSG00000168994.14	PXDC1	protein_coding	chr6	3722614	3751713	-	ENSG00000168994	PX domain containing 1 [Source:HGNC Symbol;Acc:HGNC:21361]	0.54552	0.477189	0.916434	0.138576	0.949821	0.131942	1.03502	0.0808422	1.11585	0.048943	1.28689	0.0176326	0.323256	0.999881	1.7218	0.0119643	2.69468	2.24367e-06	3.62017	9.75738e-12	3.97022	3.74332e-14	4.03444	1.04879e-14
4	ENSG00000140941.14	MAP1LC3B	protein_coding	chr16	87383953	87404779	+	ENSG00000140941	microtubule associated protein 1 light chain 3 beta [Source:HGNC Symbol;Acc:HGNC:13352]	0.656412	0.0807945	1.00853	0.00222875	1.14487	0.000488633	1.20887	0.00014405	1.18814	0.000126305	1.26255	3.04152e-05	0.0729019	0.999881	0.306224	0.608572	0.710132	0.0510397	1.028	0.00119498	1.15217	0.000200642	1.41834	1.71415e-06
4	ENSG00000164465.19	DCBLD1	protein_coding	chr6	117453817	117569858	+	ENSG00000164465	discoidin, CUB and LCCL domain containing 1 [Source:HGNC Symbol;Acc:HGNC:21479]	0.609198	0.0984832	0.926035	0.0041079	0.990447	0.00230207	1.20287	8.99917e-05	1.18166	7.96299e-05	1.26748	1.49178e-05	0.228759	0.999881	0.527101	0.240393	0.936184	0.00407406	1.55465	5.43631e-08	1.67406	3.13271e-09	2.14083	5.00123e-15
4	ENSG00000137745.13	MMP13	protein_coding	chr11	102942995	102955732	-	ENSG00000137745	matrix metallopeptidase 13 [Source:HGNC Symbol;Acc:HGNC:7159]	2.71777	0.0232689	2.60343	0.0220377	3.46317	0.00166451	3.3139	0.0020871	3.8189	0.000194612	3.51137	0.000562658	1.65763	0.83234	3.50108	0.00138842	4.64132	2.28854e-06	5.59442	2.12309e-09	5.93411	1.48239e-10	6.92769	2.05111e-14
4	ENSG00000164938.14	TP53INP1	protein_coding	chr8	94925972	94949378	-	ENSG00000164938	tumor protein p53 inducible nuclear protein 1 [Source:HGNC Symbol;Acc:HGNC:18022]	0.712178	0.029924	0.710565	0.0215423	0.98323	0.00100666	0.967078	0.000925235	1.0944	8.72336e-05	1.05987	0.000120838	0.387211	0.999881	1.01198	0.000801295	1.48548	2.93091e-08	2.12519	3.74899e-17	2.00413	2.52255e-15	2.19844	1.68203e-18
4	ENSG00000169067.4	ACTBL2	protein_coding	chr5	57480018	57482811	-	ENSG00000169067	actin beta like 2 [Source:HGNC Symbol;Acc:HGNC:17780]	1.27899	0.256783	1.37352	0.184525	1.35051	0.206437	1.90966	0.0450945	1.74619	0.0619831	1.75267	0.0557729	3.86406	0.388613	6.75235	9.6134e-05	7.76537	1.51991e-06	9.11133	3.26843e-09	8.542	3.80515e-08	9.62217	2.33611e-10
4	ENSG00000116701.15	NCF2	protein_coding	chr1	183555562	183590876	-	ENSG00000116701	neutrophil cytosolic factor 2 [Source:HGNC Symbol;Acc:HGNC:7661]	0.937909	0.534772	1.20894	0.347115	1.15945	0.389848	1.50404	0.207036	1.81005	0.103889	1.92452	0.0739354	0.841339	0.999881	2.73584	0.0340659	4.27779	5.05655e-05	5.27422	1.10237e-07	5.53121	1.98825e-08	5.95411	8.5062e-10
4	ENSG00000261824.8	LINC00662	lncRNA	chr19	27681072	27794005	-	ENSG00000261824	long intergenic non-protein coding RNA 662 [Source:HGNC Symbol;Acc:HGNC:27122]	0.742777	0.021726	0.839352	0.00499029	0.905216	0.00262396	1.12038	7.84894e-05	1.10631	6.20028e-05	1.24199	3.97221e-06	0.294832	0.999881	0.783486	0.0203726	1.14277	5.90075e-05	1.3903	2.13418e-07	1.33288	7.12833e-07	1.66707	1.33265e-10
4	ENSG00000163297.18	ANTXR2	protein_coding	chr4	79901146	80125454	-	ENSG00000163297	ANTXR cell adhesion molecule 2 [Source:HGNC Symbol;Acc:HGNC:21732]	1.37781	0.000287621	1.50657	2.5194e-05	1.4883	4.51557e-05	1.73855	6.12762e-07	1.80427	1.11411e-07	1.87142	2.1634e-08	-1.13546	0.999881	2.01708	0.00522784	1.71778	0.0183193	2.83255	1.78157e-06	3.0969	9.28427e-08	3.27841	8.88292e-09
4	ENSG00000269834.7	ZNF528-AS1	lncRNA	chr19	52388842	52397791	-	ENSG00000269834	ZNF528 antisense RNA 1 [Source:HGNC Symbol;Acc:HGNC:51305]	0.826748	0.078831	0.758983	0.0920999	0.928798	0.0355516	1.19103	0.00368051	1.22762	0.00188838	1.19042	0.00223105	-0.260417	0.999881	0.693534	0.247035	0.704157	0.165705	1.59522	4.39948e-05	1.98661	1.14659e-07	1.98504	9.97272e-08
4	ENSG00000106631.8	MYL7	protein_coding	chr7	44138864	44141332	-	ENSG00000106631	myosin light chain 7 [Source:HGNC Symbol;Acc:HGNC:21719]	2.67727	0.102333	3.71847	0.00910215	4.49852	0.00132287	4.33899	0.00154248	5.24892	4.92426e-05	5.3885	2.17319e-05	-0.0253841	0.999881	1.22651	0.741845	2.64017	0.208486	3.54382	0.0460394	2.6287	0.175248	3.36792	0.0546429
4	ENSG00000226005.6	LINC02660	lncRNA	chr10	3911889	3941506	+	ENSG00000226005	long intergenic non-protein coding RNA 2660 [Source:HGNC Symbol;Acc:HGNC:54146]	0.777759	0.663479	1.4812	0.267733	1.40587	0.317469	2.05291	0.0910901	2.36967	0.0377808	2.26758	0.0443607	-0.0243471	0.999881	0.00735503	0.999896	4.67975	0.0187239	6.86225	5.19074e-05	5.77275	0.00106926	6.72386	6.20434e-05
4	ENSG00000256043.5	CTSO	protein_coding	chr4	155921580	155953912	-	ENSG00000256043	cathepsin O [Source:HGNC Symbol;Acc:HGNC:2542]	0.53342	0.309024	0.750303	0.0964242	1.16704	0.00600564	1.44423	0.00030586	1.64318	1.7699e-05	2.02046	4.57842e-08	-0.345968	0.999881	0.417347	0.63184	0.805207	0.141857	1.19099	0.00984526	0.968826	0.0445638	1.58867	0.000179341
4	ENSG00000253686.2	LINC01484	lncRNA	chr5	173707614	173746279	-	ENSG00000253686	long intergenic non-protein coding RNA 1484 [Source:HGNC Symbol;Acc:HGNC:51136]	3.3292	0.0431905	3.50218	0.0222501	4.18854	0.00526925	4.43864	0.00207978	5.00478	0.000264826	5.13878	0.000134218	0.398869	0.999881	0.707871	0.744284	1.88091	0.124693	3.01375	0.00329819	2.75372	0.00808887	3.85293	6.21655e-05
4	ENSG00000180573.10	H2AC6	protein_coding	chr6	26124145	26139116	+	ENSG00000180573	H2A clustered histone 6 [Source:HGNC Symbol;Acc:HGNC:4733]	0.545349	0.230413	0.793267	0.0437628	1.03071	0.00705768	1.2428	0.000603302	1.40135	5.17026e-05	1.49567	1.02634e-05	-0.121072	0.999881	0.305483	0.661299	0.739994	0.0758324	1.23744	0.000442439	1.21834	0.000532136	1.5621	2.91586e-06
4	ENSG00000228221.6	LINC00578	lncRNA	chr3	177441910	177767379	+	ENSG00000228221	long intergenic non-protein coding RNA 578 [Source:HGNC Symbol;Acc:HGNC:43807]	0.970685	0.449641	1.47581	0.162824	2.158	0.0310247	2.14494	0.026714	2.69852	0.00277416	2.82939	0.00130827	-0.241549	0.999881	1.1352	0.562547	2.63472	0.0229642	3.84581	0.000128219	4.01302	5.398e-05	4.15373	2.08227e-05
4	ENSG00000171450.6	CDK5R2	protein_coding	chr2	218959666	218962155	+	ENSG00000171450	cyclin dependent kinase 5 regulatory subunit 2 [Source:HGNC Symbol;Acc:HGNC:1776]	3.44604	0.00878971	4.25754	0.000339212	5.25093	6.1113e-06	5.06608	9.42179e-06	5.22743	2.58584e-06	5.37617	8.44347e-07	-0.684568	0.999881	0.615534	0.727603	1.77291	0.0663111	1.77321	0.0515283	1.68481	0.0650883	2.46143	0.00275862
4	ENSG00000198832.11	SELENOM	protein_coding	chr22	31104772	31120069	-	ENSG00000198832	selenoprotein M [Source:HGNC Symbol;Acc:HGNC:30397]	0.428884	0.470773	0.808317	0.084364	1.2057	0.00665704	1.34198	0.00157065	1.32595	0.0013011	1.40817	0.000468033	0.156362	0.999881	0.645454	0.324881	1.40896	0.00120941	1.30615	0.00221633	1.46104	0.000441981	1.71366	1.8151e-05
4	ENSG00000288825.1	H2AC18	protein_coding	chr1	149842218	149842750	-	ENSG00000288825	H2A clustered histone 18 [Source:HGNC Symbol;Acc:HGNC:4736]	0.616633	0.381177	1.06247	0.0648569	1.30993	0.020454	1.61277	0.00231773	1.54334	0.00280805	1.39591	0.00657257	-0.172042	0.999881	0.174601	0.905016	0.921171	0.141989	0.832983	0.167806	0.781428	0.198394	1.10669	0.0429595
4	ENSG00000288859.1	H2AC19	protein_coding	chr1	149851061	149851594	+	ENSG00000288859	H2A clustered histone 19 [Source:HGNC Symbol;Acc:HGNC:29668]	0.617188	0.381177	1.06103	0.0655922	1.30844	0.0208006	1.6146	0.00231434	1.54514	0.00280138	1.39703	0.0065761	-0.170994	0.999881	0.178645	0.902498	0.925661	0.13968	0.836938	0.165723	0.784349	0.196684	1.11072	0.042229
4	ENSG00000158373.9	H2BC5	protein_coding	chr6	26158122	26171349	+	ENSG00000158373	H2B clustered histone 5 [Source:HGNC Symbol;Acc:HGNC:4747]	0.80873	0.112473	1.03626	0.0231224	1.20397	0.00795784	1.32907	0.00215894	1.46965	0.000407285	1.64595	4.59739e-05	-0.278831	0.999881	0.311391	0.719065	0.668661	0.208974	0.942589	0.0388915	0.995599	0.0254587	1.14994	0.0070021
4	ENSG00000160325.15	CACFD1	protein_coding	chr9	133459965	133470848	+	ENSG00000160325	calcium channel flower domain containing 1 [Source:HGNC Symbol;Acc:HGNC:1365]	0.810574	0.135265	1.02018	0.0356521	1.15817	0.0167729	1.25999	0.00665341	1.40326	0.00147736	1.52676	0.000381444	-0.0306106	0.999881	0.191998	0.864764	0.630489	0.271794	0.682631	0.191513	0.75137	0.136373	0.840336	0.0808148
4	ENSG00000054392.13	HHAT	protein_coding	chr1	210328252	210676296	+	ENSG00000054392	hedgehog acyltransferase [Source:HGNC Symbol;Acc:HGNC:18270]	0.721675	0.0957719	1.34958	0.000221211	1.60211	9.44277e-06	1.51929	2.03672e-05	1.57084	5.86757e-06	1.79287	1.05258e-07	-0.327426	0.999881	0.00668585	0.999896	0.513929	0.277807	0.629932	0.129917	0.665307	0.10202	0.671758	0.0919452
4	ENSG00000166147.15	FBN1	protein_coding	chr15	48408313	48645721	-	ENSG00000166147	fibrillin 1 [Source:HGNC Symbol;Acc:HGNC:3603]	1.77314	0.0490731	2.94794	0.000162821	3.58624	3.36496e-06	3.78702	4.76755e-07	4.35386	2.1031e-09	4.73671	3.17908e-11	-0.894186	0.999881	-0.44943	0.797842	0.185305	0.914585	0.75932	0.472175	0.855664	0.389594	0.824826	0.398975
4	ENSG00000161298.19	ZNF382	protein_coding	chr19	36604817	36634114	+	ENSG00000161298	zinc finger protein 382 [Source:HGNC Symbol;Acc:HGNC:17409]	-0.275584	0.886409	0.946154	0.417315	0.179438	0.933483	0.579409	0.654689	1.88856	0.0438679	2.04713	0.0235832	2.00686	0.815482	3.04454	0.0357443	2.52675	0.0756519	4.56483	6.08505e-05	4.80124	1.94173e-05	4.6738	2.91885e-05
4	ENSG00000129946.11	SHC2	protein_coding	chr19	416589	461033	-	ENSG00000129946	SHC adaptor protein 2 [Source:HGNC Symbol;Acc:HGNC:29869]	-0.268405	0.919632	0.648865	0.705165	0.610818	0.739183	0.749135	0.640454	2.26678	0.0526926	2.98629	0.00611935	0.494036	0.999881	1.51497	0.323269	2.55443	0.0201431	2.63593	0.0110354	2.89505	0.00420314	3.11403	0.00152421
4	ENSG00000196549.13	MME	protein_coding	chr3	155024124	155183704	+	ENSG00000196549	membrane metalloendopeptidase [Source:HGNC Symbol;Acc:HGNC:7154]	-0.0645618	0.965664	0.140677	0.870657	-0.129569	0.892209	0.393469	0.534529	1.21092	0.0131841	1.25698	0.00832262	0.915618	0.690887	2.0526	7.8755e-05	3.37851	1.74157e-13	3.84619	6.3384e-18	3.81427	1.14546e-17	3.81845	8.15029e-18
4	ENSG00000135835.12	KIAA1614	protein_coding	chr1	180912897	180951614	+	ENSG00000135835	KIAA1614 [Source:HGNC Symbol;Acc:HGNC:29327]	0.0226573	0.984073	0.311871	0.688599	0.166623	0.867267	-0.17049	0.849929	1.15038	0.0319688	0.915617	0.0948899	0.0883414	0.999881	0.969685	0.131078	1.40625	0.00560168	1.64262	0.000483445	1.72346	0.000212461	1.72004	0.000176619
4	ENSG00000261087.1	ZNNT1	lncRNA	chr8	101166805	101169629	-	ENSG00000261087	ZNF706 neighboring transcript 1 [Source:HGNC Symbol;Acc:HGNC:54438]	0.763891	0.249414	0.587421	0.372863	0.936782	0.120776	0.648409	0.303574	1.61314	0.00154565	1.58624	0.00156349	-0.573141	0.999881	0.774274	0.316073	1.05276	0.0727086	1.55883	0.00205735	1.39124	0.00683781	1.21405	0.0199855
4	ENSG00000271850.2	LINC02343	lncRNA	chr13	34347986	34616216	+	ENSG00000271850	long intergenic non-protein coding RNA 2343 [Source:HGNC Symbol;Acc:HGNC:53263]	1.96492	0.490876	1.06572	0.744114	1.92322	0.478788	2.01704	0.42304	4.2072	0.0124397	3.5355	0.0449834	-0.417219	0.999881	1.31252	0.104623	2.04882	0.00111465	2.27471	0.0001275	2.69552	2.53518e-06	2.21765	0.000158765
4	ENSG00000225790.3	ENSG00000225790	lncRNA	chr3	177930758	177940299	+	ENSG00000225790		0.644597	0.78596	-1.35435	0.513859	0.790815	0.701883	2.40768	0.0910901	3.07596	0.0188244	2.67377	0.0429356	-0.0243502	0.999881	0.969142	0.871159	3.25174	0.187881	5.66037	0.00246345	6.48882	0.000318587	5.36935	0.00392487
4	ENSG00000138347.17	MYPN	protein_coding	chr10	68087897	68212017	+	ENSG00000138347	myopalladin [Source:HGNC Symbol;Acc:HGNC:23246]	-0.00655593	0.994418	-0.0297679	0.979772	0.302276	0.641089	0.410915	0.464462	0.659632	0.17483	0.814888	0.075081	-0.360973	0.999881	1.49975	0.00376352	1.87751	5.00473e-05	2.11757	1.49799e-06	2.25947	1.96251e-07	2.11753	1.19374e-06
4	ENSG00000172243.18	CLEC7A	protein_coding	chr12	10116777	10130258	-	ENSG00000172243	C-type lectin domain containing 7A [Source:HGNC Symbol;Acc:HGNC:14558]	0.372657	0.869446	-0.623072	0.727539	0.710291	0.683874	0.905691	0.549427	1.45018	0.266623	1.48456	0.240918	2.47874	0.999881	4.58381	0.0420531	5.30549	0.00660893	6.26006	0.000451448	6.34423	0.000343251	6.39325	0.000247365
4	ENSG00000231574.6	LINC02015	lncRNA	chr3	177816865	177899224	+	ENSG00000231574	long intergenic non-protein coding RNA 2015 [Source:HGNC Symbol;Acc:HGNC:52850]	0.492668	0.703896	-0.114464	0.953563	0.659509	0.554641	1.18883	0.191837	1.39744	0.102016	1.39194	0.0953754	-0.489473	0.999881	2.24924	0.0218432	2.65625	0.00216726	4.17288	5.33819e-08	4.08741	1.03465e-07	4.58248	1.122e-09
4	ENSG00000148848.15	ADAM12	protein_coding	chr10	126012381	126388477	-	ENSG00000148848	ADAM metallopeptidase domain 12 [Source:HGNC Symbol;Acc:HGNC:190]	0.0911845	0.937307	0.11594	0.901222	0.319863	0.656868	0.68497	0.221836	0.707436	0.188224	0.845667	0.0960198	1.62202	0.247055	1.76562	0.0263101	2.62377	4.73892e-05	3.11428	2.47758e-07	2.85066	3.20525e-06	3.34097	1.58056e-08
4	ENSG00000228960.6	OR2A9P	transcribed_unprocessed_pseudogene	chr7	144294480	144300934	+	ENSG00000228960	olfactory receptor family 2 subfamily A member 9 pseudogene [Source:HGNC Symbol;Acc:HGNC:8236]	0.295965	0.610399	0.706004	0.0914417	0.723483	0.088342	1.13926	0.00233155	1.29906	0.000255887	1.53865	6.36923e-06	0.156856	0.999881	0.491885	0.313784	0.633779	0.0923089	1.01659	0.00137988	0.942907	0.00336722	1.11643	0.00026954
4	ENSG00000164418.22	GRIK2	protein_coding	chr6	100962701	102081622	+	ENSG00000164418	glutamate ionotropic receptor kainate type subunit 2 [Source:HGNC Symbol;Acc:HGNC:4580]	1.22873	0.234765	1.97196	0.0190045	2.4045	0.00328487	3.42377	3.936e-06	4.48258	1.37222e-10	4.76641	3.98197e-12	0.0581967	0.999881	1.02305	0.218103	1.5322	0.0157784	2.23821	6.01623e-05	2.24715	5.4148e-05	2.29564	2.81846e-05
4	ENSG00000105499.14	PLA2G4C	protein_coding	chr19	48047843	48110817	-	ENSG00000105499	phospholipase A2 group IVC [Source:HGNC Symbol;Acc:HGNC:9037]	0.945002	0.184043	1.42417	0.0184363	1.54973	0.01046	2.38551	1.27959e-05	2.95835	1.25629e-08	3.26976	1.42794e-10	0.398253	0.999881	0.883061	0.246258	1.84665	0.000447014	2.39102	9.0325e-07	2.27647	3.15997e-06	2.58458	6.05433e-08
4	ENSG00000235385.3	LINC02154	lncRNA	chrX	13266041	13303452	-	ENSG00000235385	long intergenic non-protein coding RNA 2154 [Source:HGNC Symbol;Acc:HGNC:53015]	0.465631	0.894121	1.51349	0.503212	1.43698	0.546784	2.38773	0.228468	3.13746	0.0839467	3.16887	0.0741129	4.02803	0.694295	5.87742	0.0252344	7.84996	0.000445063	9.35324	8.18005e-06	9.58202	4.06926e-06	9.56885	3.61498e-06
4	ENSG00000166546.14	BEAN1	protein_coding	chr16	66427295	66493529	+	ENSG00000166546	brain expressed associated with NEDD4 1 [Source:HGNC Symbol;Acc:HGNC:24160]	0.876246	0.370239	1.15774	0.168702	1.0758	0.2216	1.64849	0.0326231	2.14355	0.00270079	2.45419	0.000380522	1.50894	0.704958	2.26254	0.0232134	2.8079	0.00112138	3.17939	8.45247e-05	3.38355	2.12127e-05	3.53775	6.01737e-06
4	ENSG00000253227.2	ENSG00000253227	lncRNA	chr8	124271667	124279580	+	ENSG00000253227		2.6682	0.204738	1.91429	0.383353	3.08308	0.108433	4.35612	0.0104983	4.83803	0.00265576	5.43635	0.00046925	2.52589	0.307875	4.62692	2.33487e-05	6.20014	7.95134e-10	7.45639	1.34916e-14	7.94568	1.43239e-16	8.28834	3.94053e-18
4	ENSG00000135643.5	KCNMB4	protein_coding	chr12	70366290	70434292	+	ENSG00000135643	potassium calcium-activated channel subfamily M regulatory beta subunit 4 [Source:HGNC Symbol;Acc:HGNC:6289]	0.459537	0.443581	0.95402	0.0354213	1.03383	0.0227438	1.32058	0.00167478	1.60208	4.88646e-05	1.81292	2.04033e-06	0.503296	0.999881	1.38477	0.000430786	1.75879	8.4641e-07	2.18262	9.77282e-11	2.26682	1.38017e-11	2.28214	7.88865e-12
4	ENSG00000139364.11	TMEM132B	protein_coding	chr12	125186386	125662377	+	ENSG00000139364	transmembrane protein 132B [Source:HGNC Symbol;Acc:HGNC:29397]	1.26722	0.189007	1.62137	0.0547881	2.35864	0.00298852	2.92086	8.36851e-05	4.06376	4.37045e-09	4.45594	5.37623e-11	0.557248	0.999881	2.80403	0.00116542	3.17153	7.02305e-05	3.85336	2.42536e-07	3.9971	6.75122e-08	4.31772	2.82573e-09
4	ENSG00000178573.7	MAF	protein_coding	chr16	79585843	79600737	-	ENSG00000178573	MAF bZIP transcription factor [Source:HGNC Symbol;Acc:HGNC:6776]	0.273224	0.789668	0.871477	0.192533	1.69121	0.00426264	1.84891	0.00113138	2.71592	2.12889e-07	3.1074	1.03879e-09	0.859016	0.815482	2.48236	1.58746e-06	3.75492	1.78702e-15	4.80111	8.07659e-26	4.8495	2.15712e-26	5.28671	1.77029e-31
4	ENSG00000137628.18	DDX60	protein_coding	chr4	168216291	168318883	-	ENSG00000137628	DExD/H-box helicase 60 [Source:HGNC Symbol;Acc:HGNC:25942]	0.656469	0.650361	1.08401	0.343281	1.08855	0.358326	1.59941	0.120268	1.69455	0.0845998	1.90794	0.0433637	0.998725	0.999881	1.67478	0.232476	2.7387	0.008193	3.03208	0.00171297	3.03666	0.00162212	3.27145	0.000464055
4	ENSG00000189223.15	PAX8-AS1	lncRNA	chr2	113211421	113276581	+	ENSG00000189223	PAX8 antisense RNA 1 [Source:HGNC Symbol;Acc:HGNC:49271]	1.02135	0.0668645	1.41322	0.00438649	1.30339	0.010777	2.18146	2.27724e-06	2.73428	6.16643e-10	2.80379	1.43032e-10	0.122149	0.999881	0.176113	0.892072	0.415599	0.559573	0.522034	0.397751	0.513145	0.401499	0.469815	0.441364
4	ENSG00000183625.16	CCR3	protein_coding	chr3	46130890	46266706	+	ENSG00000183625	C-C motif chemokine receptor 3 [Source:HGNC Symbol;Acc:HGNC:1604]	0.440392	0.590338	0.765799	0.236363	0.915409	0.151451	1.4518	0.00998776	1.82103	0.000553376	1.80652	0.000502125	0.241725	0.999881	0.441568	0.680812	0.725429	0.31159	1.39807	0.0128775	1.68479	0.00175629	1.7495	0.00088706
4	ENSG00000047936.11	ROS1	protein_coding	chr6	117287353	117425942	-	ENSG00000047936	ROS proto-oncogene 1, receptor tyrosine kinase [Source:HGNC Symbol;Acc:HGNC:10261]	1.08474	0.533408	1.27565	0.400371	1.666	0.256012	2.10272	0.113154	2.84063	0.019456	3.20288	0.00631339	-0.0244585	0.999881	4.40926	0.0688815	6.83278	0.000267301	9.15703	1.08629e-07	9.25761	7.19516e-08	10.0712	2.47064e-09
4	ENSG00000165799.5	RNASE7	protein_coding	chr14	21042316	21044234	+	ENSG00000165799	ribonuclease A family member 7 [Source:HGNC Symbol;Acc:HGNC:19278]	0.356888	0.882324	0.917552	0.577072	0.822935	0.643353	1.90426	0.163327	2.96554	0.015125	2.936	0.0143284	-0.024535	0.999881	4.68391	0.045621	7.88039	1.50379e-05	10.0613	3.85331e-09	10.2726	1.52469e-09	10.5947	3.26592e-10
4	ENSG00000257894.2	ENSG00000257894	lncRNA	chr12	79341205	79503396	-	ENSG00000257894		2.9306	0.198937	2.5627	0.259233	0.0854947	0.984562	3.96822	0.0303948	5.37576	0.00084418	4.51203	0.00643475	0.534693	0.999881	0.960491	0.434623	1.43128	0.102524	1.8232	0.0184554	1.74109	0.024525	2.16796	0.00287825
4	ENSG00000164949.8	GEM	protein_coding	chr8	94249253	94262350	-	ENSG00000164949	GTP binding protein overexpressed in skeletal muscle [Source:HGNC Symbol;Acc:HGNC:4234]	0.0314351	0.986598	-0.84124	0.487851	-1.01827	0.400215	0.0662232	0.962609	1.14079	0.256187	1.04601	0.294438	1.13939	0.999881	2.98704	0.000899459	3.92111	1.38767e-06	4.7146	1.11682e-09	4.78322	5.62198e-10	5.12929	1.59266e-11
4	ENSG00000165029.17	ABCA1	protein_coding	chr9	104781006	104928155	-	ENSG00000165029	ATP binding cassette subfamily A member 1 [Source:HGNC Symbol;Acc:HGNC:29]	0.563696	0.463088	0.0954672	0.935918	-0.421331	0.59293	1.11904	0.0569028	1.32705	0.0162841	1.38697	0.00998263	1.12515	0.410849	1.57502	0.00859636	1.67386	0.00250243	2.10715	3.64834e-05	1.82619	0.000465426	2.0233	6.47784e-05
4	ENSG00000100302.7	RASD2	protein_coding	chr22	35540831	35553999	+	ENSG00000100302	RASD family member 2 [Source:HGNC Symbol;Acc:HGNC:18229]	0.481475	0.743822	1.37076	0.162063	0.681921	0.578225	1.14435	0.254577	1.93507	0.0251853	2.29633	0.00519648	1.96166	0.242645	3.01649	0.000326645	2.71181	0.00107529	3.39765	9.28446e-06	2.95639	0.000166904	3.27474	1.70856e-05
4	ENSG00000169621.10	APLF	protein_coding	chr2	68467572	68655862	+	ENSG00000169621	aprataxin and PNKP like factor [Source:HGNC Symbol;Acc:HGNC:28724]	0.622841	0.151586	0.636758	0.114601	0.520664	0.230056	0.776512	0.0420787	1.1183	0.00134095	1.33881	6.62952e-05	1.11518	0.131284	1.19682	0.0106888	1.10725	0.0142366	1.54851	8.65926e-05	1.31783	0.00125836	1.6436	1.87413e-05
4	ENSG00000164463.12	CREBRF	protein_coding	chr5	173056352	173139284	+	ENSG00000164463	CREB3 regulatory factor [Source:HGNC Symbol;Acc:HGNC:24050]	0.85503	0.0637256	0.765971	0.0840179	0.707739	0.12527	1.08066	0.00885399	1.52635	6.12784e-05	1.70177	4.59911e-06	0.15132	0.999881	0.543257	0.389047	1.10466	0.00852906	1.4886	8.13775e-05	1.08508	0.0065772	1.53268	3.54958e-05
4	ENSG00000184564.11	SLITRK6	protein_coding	chr13	85792790	85806683	-	ENSG00000184564	SLIT and NTRK like family member 6 [Source:HGNC Symbol;Acc:HGNC:23503]	1.30558	0.00316264	1.52895	0.000191122	1.04899	0.0181218	1.34326	0.00120066	1.8828	1.14102e-06	2.09974	2.66259e-08	0.291205	0.999881	0.412219	0.572104	0.895773	0.0509313	1.03463	0.0136058	0.732099	0.104239	0.993475	0.0161833
4	ENSG00000164683.18	HEY1	protein_coding	chr8	79762371	79767857	-	ENSG00000164683	hes related family bHLH transcription factor with YRPW motif 1 [Source:HGNC Symbol;Acc:HGNC:4880]	0.543188	0.399511	0.84296	0.109956	0.382732	0.569317	1.01245	0.0427438	1.01497	0.0354819	1.35363	0.00254369	0.944168	0.377511	1.53926	0.000671216	1.82802	1.08169e-05	2.45397	2.0827e-10	2.68686	1.73861e-12	2.9534	3.63111e-15
4	ENSG00000286681.1	ENSG00000286681	lncRNA	chr8	144854875	144869489	-	ENSG00000286681		0.768957	0.23561	1.18788	0.0283085	0.755676	0.224565	1.24655	0.0188253	1.55396	0.0015521	1.58433	0.000971945	0.318235	0.999881	0.968119	0.117054	1.27462	0.0109544	1.46596	0.00148375	1.77873	5.47148e-05	1.6866	0.000124725
4	ENSG00000168734.14	PKIG	protein_coding	chr20	44531785	44624247	+	ENSG00000168734	cAMP-dependent protein kinase inhibitor gamma [Source:HGNC Symbol;Acc:HGNC:9019]	0.302136	0.470031	0.214772	0.601476	0.225224	0.596334	0.422102	0.218203	0.489914	0.127354	0.344427	0.305542	0.773528	0.152926	1.11792	0.000253348	1.38933	7.86167e-07	1.37786	5.91479e-07	1.41503	2.36847e-07	1.46015	7.31922e-08
4	ENSG00000184557.4	SOCS3	protein_coding	chr17	78356778	78360077	-	ENSG00000184557	suppressor of cytokine signaling 3 [Source:HGNC Symbol;Acc:HGNC:19391]	1.26282	0.026658	0.754747	0.204332	0.746679	0.223629	1.26146	0.0174504	1.21682	0.0180627	0.968074	0.0650383	0.288163	0.999881	0.994966	0.141152	1.1296	0.0482125	1.03016	0.0620536	1.1833	0.0251882	1.11722	0.0342583
4	ENSG00000205078.6	SYCE1L	protein_coding	chr16	77199408	77213215	+	ENSG00000205078	synaptonemal complex central element protein 1 like [Source:HGNC Symbol;Acc:HGNC:37236]	0.506024	0.427205	0.480505	0.414995	0.408963	0.522071	0.736584	0.158071	0.679892	0.183861	0.577678	0.262733	0.604225	0.999881	1.30374	0.0246555	1.6763	0.000784355	1.41166	0.00485925	1.59036	0.00107709	1.47032	0.00251616
4	ENSG00000227110.7	LMCD1-AS1	lncRNA	chr3	7951263	8611924	-	ENSG00000227110	LMCD1 antisense RNA 1 [Source:HGNC Symbol;Acc:HGNC:44477]	0.990044	0.16898	1.30241	0.0371143	0.263644	0.798991	1.37394	0.0246218	0.945929	0.14227	1.2839	0.02846	0.72679	0.928492	0.90614	0.189348	1.11623	0.0458308	1.17554	0.023991	1.48281	0.00248734	1.42714	0.00334706
4	ENSG00000283154.3	IQCJ-SCHIP1	protein_coding	chr3	158962235	159897629	+	ENSG00000283154	IQCJ-SCHIP1 readthrough [Source:HGNC Symbol;Acc:HGNC:38842]	0.351302	0.571177	0.61067	0.212876	0.398409	0.481469	0.618263	0.195646	0.483161	0.320354	0.714698	0.102615	2.30158	7.87457e-06	2.99919	2.43194e-12	3.2669	5.62032e-15	3.73102	3.85979e-20	3.65528	2.46131e-19	4.03818	9.96094e-24
4	ENSG00000010310.9	GIPR	protein_coding	chr19	45668221	45683722	+	ENSG00000010310	gastric inhibitory polypeptide receptor [Source:HGNC Symbol;Acc:HGNC:4271]	1.4594	0.0235317	1.34871	0.0284833	1.13475	0.0813221	1.36189	0.0249171	1.46606	0.0113653	1.88352	0.000599496	0.285896	0.999881	0.779532	0.388395	1.11658	0.0905397	0.991868	0.120424	0.89768	0.168022	0.376846	0.637695
4	ENSG00000205488.9	CALML3-AS1	lncRNA	chr10	5510036	5526246	-	ENSG00000205488	CALML3 antisense RNA 1 [Source:HGNC Symbol;Acc:HGNC:44682]	1.81378	0.000367572	2.18944	3.53167e-06	1.7016	0.000662683	1.54753	0.00179129	1.725	0.000261622	2.10856	3.22991e-06	0.258755	0.999881	0.897763	0.123853	1.20567	0.0108781	1.35854	0.00205811	1.10069	0.0159388	0.703458	0.160443
4	ENSG00000241288.8	LINC02614	lncRNA	chr3	125827238	125916384	-	ENSG00000241288	long intergenic non-protein coding RNA 2614 [Source:HGNC Symbol;Acc:HGNC:54072]	0.950232	0.0620243	1.44346	0.000960407	1.33177	0.00324209	1.53492	0.000344672	1.86738	3.57362e-06	2.03299	2.12324e-07	-0.242094	0.999881	0.213045	0.794869	0.367774	0.483051	0.578528	0.169773	0.340921	0.483581	0.147013	0.806899
4	ENSG00000274750.3	H3C6	protein_coding	chr6	26224199	26227473	+	ENSG00000274750	H3 clustered histone 6 [Source:HGNC Symbol;Acc:HGNC:4769]	1.18918	0.00224378	1.11053	0.00308001	1.05651	0.0059903	0.923086	0.0155332	1.34556	0.00012215	1.41689	3.50065e-05	-0.182554	0.999881	0.127488	0.896282	0.205848	0.73288	0.432993	0.334219	0.299986	0.541059	-0.0637052	0.931986
4	ENSG00000215018.10	COL28A1	protein_coding	chr7	7356203	7535873	-	ENSG00000215018	collagen type XXVIII alpha 1 chain [Source:HGNC Symbol;Acc:HGNC:22442]	2.30545	0.027291	2.2711	0.0212773	1.10869	0.379097	1.68893	0.108863	2.457	0.0079695	2.71841	0.00225705	1.05808	0.907962	1.06065	0.33258	1.72156	0.0278787	2.19815	0.00179241	2.03829	0.00419223	1.12123	0.166316
4	ENSG00000099810.21	MTAP	protein_coding	chr9	21802636	21937651	+	ENSG00000099810	methylthioadenosine phosphorylase [Source:HGNC Symbol;Acc:HGNC:7413]	0.961937	0.135354	1.24889	0.0283271	0.966345	0.116717	0.73523	0.241554	1.50319	0.00425032	1.22777	0.0215123	0.986617	0.698903	0.841448	0.33696	1.43462	0.0190389	1.53657	0.00697172	1.46971	0.0101952	0.936393	0.140525
4	ENSG00000134986.14	NREP	protein_coding	chr5	111662621	111997464	-	ENSG00000134986	neuronal regeneration related protein [Source:HGNC Symbol;Acc:HGNC:16834]	1.90341	0.0167252	1.88582	0.0119422	1.91267	0.0120788	2.38166	0.000827659	2.89007	1.74633e-05	2.25852	0.000953192	0.348447	0.999881	0.496547	0.710672	0.973509	0.244188	0.967309	0.215507	1.03183	0.174659	0.522089	0.561273
4	ENSG00000233452.8	STXBP5-AS1	lncRNA	chr6	146824539	147204614	-	ENSG00000233452	STXBP5 antisense RNA 1 [Source:HGNC Symbol;Acc:HGNC:44183]	1.37596	0.019641	1.57202	0.00375701	1.39196	0.0135887	1.93773	0.000186109	2.36674	1.40422e-06	2.49415	2.07335e-07	0.39334	0.999881	0.299873	0.79897	0.581425	0.419705	0.808785	0.178884	0.655169	0.300825	0.430144	0.538384
4	ENSG00000246859.3	STARD4-AS1	lncRNA	chr5	111510396	111739726	+	ENSG00000246859	STARD4 antisense RNA 1 [Source:HGNC Symbol;Acc:HGNC:44117]	1.84388	0.0426559	1.7858	0.0385209	1.70993	0.0544456	2.14329	0.00944922	2.41888	0.00197152	2.59378	0.000651306	0.678358	0.999881	0.830987	0.537767	0.892833	0.395085	1.1376	0.20868	1.17302	0.186675	0.412706	0.7234
4	ENSG00000111404.7	RERGL	protein_coding	chr12	18080869	18320107	-	ENSG00000111404	RERG like [Source:HGNC Symbol;Acc:HGNC:26213]	4.8934	0.0128295	5.68255	0.00158511	4.85069	0.0103216	5.48747	0.00215621	5.07886	0.00389481	6.02054	0.00034086	-2.91277	0.733451	-2.0322	0.415123	0.455806	0.851478	0.840002	0.646856	0.502092	0.810181	0.662167	0.723731
4	ENSG00000143515.19	ATP8B2	protein_coding	chr1	154325525	154351304	+	ENSG00000143515	ATPase phospholipid transporting 8B2 [Source:HGNC Symbol;Acc:HGNC:13534]	1.89155	8.91474e-05	1.98459	1.41455e-05	1.78808	0.000148616	2.02128	8.23225e-06	1.97413	8.50613e-06	2.19567	3.78376e-07	-0.215369	0.999881	-0.0139259	0.999896	0.399228	0.551318	0.2954	0.662626	0.42819	0.473913	0.167966	0.824579
4	ENSG00000157680.16	DGKI	protein_coding	chr7	137381037	137847092	-	ENSG00000157680	diacylglycerol kinase iota [Source:HGNC Symbol;Acc:HGNC:2855]	1.33152	0.449723	3.01108	0.0217719	2.73181	0.0460326	3.21831	0.0121852	2.50353	0.0538527	3.49946	0.00353838	-0.0242448	0.999881	0.00747122	0.999896	3.4949	0.138454	5.13169	0.00720861	3.65632	0.0874248	1.83731	0.525356
4	ENSG00000128203.7	ASPHD2	protein_coding	chr22	26429260	26445015	+	ENSG00000128203	aspartate beta-hydroxylase domain containing 2 [Source:HGNC Symbol;Acc:HGNC:30437]	0.316506	0.634668	0.780446	0.105082	0.735702	0.14123	0.608865	0.220163	0.729991	0.1146	1.01322	0.0176996	0.276977	0.999881	0.0500132	0.993035	1.08928	0.0264594	1.13058	0.014337	1.17235	0.00992779	1.23056	0.0054459
4	ENSG00000167191.12	GPRC5B	protein_coding	chr16	19856691	19886167	-	ENSG00000167191	G protein-coupled receptor class C group 5 member B [Source:HGNC Symbol;Acc:HGNC:13308]	1.01816	0.0466941	1.77257	4.69595e-05	2.11727	8.23188e-07	1.93378	5.95198e-06	2.54656	2.81108e-10	2.52472	2.47243e-10	0.196342	0.999881	0.154686	0.892367	0.700423	0.168271	0.418743	0.452436	0.684561	0.147865	0.475719	0.352564
4	ENSG00000104154.7	SLC30A4	protein_coding	chr15	45479606	45522755	-	ENSG00000104154	solute carrier family 30 member 4 [Source:HGNC Symbol;Acc:HGNC:11015]	0.911017	0.0267263	1.3718	0.000155627	1.3964	0.000146069	1.12618	0.00232486	1.32043	0.000176575	1.35996	8.19883e-05	0.00703022	0.999881	-0.125455	0.906694	0.385898	0.473611	0.201179	0.739284	0.618993	0.147159	0.320033	0.523641
4	ENSG00000149380.12	P4HA3	protein_coding	chr11	74235801	74311640	-	ENSG00000149380	prolyl 4-hydroxylase subunit alpha 3 [Source:HGNC Symbol;Acc:HGNC:30135]	2.56545	0.00109663	2.54509	0.000684593	2.13199	0.00674539	2.54232	0.000631797	2.83098	6.6902e-05	3.18394	4.00042e-06	0.443817	0.999881	-0.348805	0.867286	1.01221	0.324718	0.923752	0.350139	1.49565	0.0742168	1.09021	0.228495
4	ENSG00000143322.21	ABL2	protein_coding	chr1	179099330	179229684	-	ENSG00000143322	ABL proto-oncogene 2, non-receptor tyrosine kinase [Source:HGNC Symbol;Acc:HGNC:77]	1.23101	0.00899462	1.24504	0.00517514	1.02157	0.0296499	1.08472	0.0158262	1.27231	0.00272539	1.30378	0.00171292	0.0552742	0.999881	-0.0266929	0.999896	0.060906	0.962601	0.361618	0.551545	0.573817	0.268996	0.255728	0.683819
4	ENSG00000249207.2	ENSG00000249207	lncRNA	chr4	39066974	39182258	-	ENSG00000249207		1.82581	0.00888999	1.79997	0.00653841	1.68563	0.0134592	1.55504	0.0204985	1.74937	0.00587438	1.36449	0.0359307	0.0918447	0.999881	0.00685058	0.999896	0.539721	0.616522	0.732411	0.420352	0.955323	0.243356	0.608676	0.507765
4	ENSG00000286288.1	ENSG00000286288	lncRNA	chr20	1729038	1817765	-	ENSG00000286288		2.3053	0.0174533	2.37413	0.00903571	1.7182	0.0827808	2.08731	0.0232388	1.98235	0.0268781	1.8052	0.0433738	-0.0243217	0.999881	0.00738677	0.999896	4.20564	0.030108	4.33793	0.016939	5.09157	0.0029059	4.96243	0.00340892
4	ENSG00000123496.8	IL13RA2	protein_coding	chrX	115003975	115019977	-	ENSG00000123496	interleukin 13 receptor subunit alpha 2 [Source:HGNC Symbol;Acc:HGNC:5975]	0.939179	0.212571	0.939756	0.180078	0.505143	0.550892	1.73118	0.00523038	1.62231	0.00710682	1.42559	0.0181156	-0.0243185	0.999881	0.0073885	0.999896	0.922731	0.809443	3.81613	0.0321671	4.32472	0.0100915	3.14487	0.0957462
4	ENSG00000250771.2	ENSG00000250771	transcribed_unprocessed_pseudogene	chr4	153640168	153681180	+	ENSG00000250771		3.01564	3.34277e-05	3.71945	4.66697e-08	3.92895	6.21774e-09	4.79846	9.38231e-14	5.08403	1.1945e-15	5.12178	5.23403e-16	-0.0242404	0.999881	0.00746934	0.999896	1.74195	0.540355	3.65147	0.0454762	4.75986	0.00373153	2.3415	0.281348
4	ENSG00000076716.9	GPC4	protein_coding	chrX	133300103	133415489	-	ENSG00000076716	glypican 4 [Source:HGNC Symbol;Acc:HGNC:4452]	0.999693	0.0197523	1.68837	5.18095e-06	1.75464	2.29662e-06	1.90969	1.15872e-07	1.79071	5.14894e-07	1.98881	1.02874e-08	-0.0243572	0.999881	0.0898753	0.935317	0.372464	0.458223	0.560572	0.174254	0.57683	0.154691	0.385486	0.382877
4	ENSG00000162493.17	PDPN	protein_coding	chr1	13583465	13617957	+	ENSG00000162493	podoplanin [Source:HGNC Symbol;Acc:HGNC:29602]	1.44751	0.01968	1.62747	0.00461168	1.65539	0.00449339	2.06711	0.000169444	1.83979	0.000666569	2.03554	0.000110748	-0.0243227	0.999881	0.00739023	0.999896	3.5501	0.0679616	3.66057	0.0422677	4.65254	0.00414562	2.74605	0.176166
4	ENSG00000164197.12	RNF180	protein_coding	chr5	64165843	64372869	+	ENSG00000164197	ring finger protein 180 [Source:HGNC Symbol;Acc:HGNC:27752]	1.46818	0.0983426	1.72636	0.032329	1.63698	0.0495171	1.98998	0.0105362	2.20728	0.00280589	2.09408	0.00416357	-0.132197	0.999881	-0.05592	0.999896	0.0861019	0.976053	0.935458	0.329818	0.55422	0.617316	0.527955	0.623476
4	ENSG00000168939.12	SPRY3	protein_coding	chrX	155612572	155782459	+	ENSG00000168939	sprouty RTK signaling antagonist 3 [Source:HGNC Symbol;Acc:HGNC:11271]	1.03105	0.0224136	1.18689	0.00417414	1.04638	0.0154643	1.4591	0.000231382	1.4312	0.000206775	1.39709	0.000238541	-0.132528	0.999881	-0.370675	0.600651	0.397095	0.454188	0.845473	0.0327728	0.703381	0.0864858	0.801494	0.0399878
4	ENSG00000162702.8	ZNF281	protein_coding	chr1	200404940	200410056	-	ENSG00000162702	zinc finger protein 281 [Source:HGNC Symbol;Acc:HGNC:13075]	1.14302	8.81446e-05	1.15939	2.95395e-05	1.05253	0.000228706	1.00635	0.000339881	1.08483	5.94416e-05	1.07172	5.86322e-05	0.191429	0.999881	0.202866	0.72444	0.15676	0.745959	0.528912	0.0912648	0.294726	0.41972	0.438119	0.171738
4	ENSG00000169504.15	CLIC4	protein_coding	chr1	24745382	24844321	+	ENSG00000169504	chloride intracellular channel 4 [Source:HGNC Symbol;Acc:HGNC:13518]	1.13854	0.000185138	1.32627	3.2873e-06	1.18111	5.81641e-05	1.15822	5.54656e-05	1.25096	6.46881e-06	1.18082	1.72333e-05	0.244624	0.999881	0.219815	0.710668	0.142499	0.789124	0.515846	0.11795	0.25685	0.518264	0.435534	0.195148
4	ENSG00000073712.15	FERMT2	protein_coding	chr14	52857268	52952435	-	ENSG00000073712	FERM domain containing kindlin 2 [Source:HGNC Symbol;Acc:HGNC:15767]	1.03704	6.98081e-05	1.13351	4.04632e-06	1.02501	5.15759e-05	1.17095	1.36568e-06	1.467	2.82242e-10	1.62529	1.12332e-12	0.288559	0.999881	0.379289	0.316397	0.260865	0.463242	0.493774	0.0724747	0.350777	0.238499	0.407425	0.147555
4	ENSG00000198513.14	ATL1	protein_coding	chr14	50532509	50634017	+	ENSG00000198513	atlastin GTPase 1 [Source:HGNC Symbol;Acc:HGNC:11231]	1.1753	0.00186597	1.39889	6.44797e-05	1.38245	0.000108392	1.13167	0.00156682	1.42877	2.33635e-05	1.50324	5.6192e-06	0.64414	0.889045	0.916484	0.0898232	0.706842	0.178487	1.16911	0.00599779	0.989178	0.0244885	1.11128	0.00829199
4	ENSG00000136603.14	SKIL	protein_coding	chr3	170357678	170396835	+	ENSG00000136603	SKI like proto-oncogene [Source:HGNC Symbol;Acc:HGNC:10897]	2.46948	8.60477e-11	3.00174	1.04031e-16	2.35639	4.97874e-10	2.71802	9.38231e-14	2.50012	8.73553e-12	2.60924	4.64469e-13	0.578008	0.928492	0.713422	0.194676	0.773365	0.0950764	1.07937	0.00758763	0.552238	0.241658	1.02249	0.0104696
4	ENSG00000261051.1	ENSG00000261051	lncRNA	chr3	146059585	146061679	-	ENSG00000261051		0.994133	0.112871	1.45876	0.00738704	0.896583	0.146234	1.14436	0.0418986	0.859144	0.135356	1.14256	0.0320009	1.01191	0.743869	1.30802	0.0805098	1.41948	0.029136	1.66132	0.00494167	1.24936	0.0486169	1.78171	0.00175168
4	ENSG00000118922.18	KLF12	protein_coding	chr13	73686089	74133929	-	ENSG00000118922	KLF transcription factor 12 [Source:HGNC Symbol;Acc:HGNC:6346]	1.25668	0.000224269	1.51104	2.02723e-06	1.13693	0.000703386	1.21104	0.000193478	1.41991	4.44279e-06	1.58082	1.62539e-07	0.122499	0.999881	0.331703	0.565961	0.436525	0.299373	0.795061	0.0177751	0.409608	0.29779	0.502129	0.170073
4	ENSG00000204217.16	BMPR2	protein_coding	chr2	202376327	202567751	+	ENSG00000204217	bone morphogenetic protein receptor type 2 [Source:HGNC Symbol;Acc:HGNC:1078]	1.32527	0.000422736	1.58618	6.32563e-06	1.22581	0.000920354	1.36285	0.000122126	1.40849	4.23308e-05	1.59554	1.8905e-06	0.224478	0.999881	0.495903	0.385673	0.446804	0.353174	0.761851	0.0496455	0.487046	0.258901	0.640741	0.103113
4	ENSG00000109680.11	TBC1D19	protein_coding	chr4	26576437	26756223	+	ENSG00000109680	TBC1 domain family member 19 [Source:HGNC Symbol;Acc:HGNC:25624]	1.09658	0.000867711	1.43783	2.03788e-06	1.25432	6.03338e-05	1.18746	0.000109913	1.33261	6.24849e-06	1.583	3.04732e-08	0.22135	0.999881	0.231361	0.74099	0.314201	0.52682	0.718197	0.0447083	0.425789	0.297418	0.724948	0.0368001
4	ENSG00000123612.16	ACVR1C	protein_coding	chr2	157526767	157628864	-	ENSG00000123612	activin A receptor type 1C [Source:HGNC Symbol;Acc:HGNC:18123]	3.19631	6.7873e-06	3.0253	1.15306e-05	2.8851	4.56163e-05	3.54209	1.07132e-07	3.34897	3.81178e-07	3.56601	3.08709e-08	1.09839	0.9283	1.10402	0.339053	1.80488	0.0248394	2.58213	0.000197519	1.9428	0.00883597	2.6286	0.000111465
4	ENSG00000138448.12	ITGAV	protein_coding	chr2	186590056	186680901	+	ENSG00000138448	integrin subunit alpha V [Source:HGNC Symbol;Acc:HGNC:6150]	1.51428	3.11855e-07	1.55803	7.33787e-08	1.50622	2.52205e-07	1.71858	8.44452e-10	1.74461	3.06251e-10	1.76192	1.34203e-10	0.394447	0.999881	0.659639	0.0831379	0.902625	0.00388063	1.58214	6.6631e-09	1.15421	5.41012e-05	1.6068	2.81583e-09
4	ENSG00000164603.12	BMT2	protein_coding	chr7	112819147	112939875	-	ENSG00000164603	base methyltransferase of 25S rRNA 2 homolog [Source:HGNC Symbol;Acc:HGNC:26475]	1.045	0.000397835	1.34619	8.48683e-07	1.08933	0.000128963	1.27422	2.82043e-06	1.34796	3.50718e-07	1.51439	4.31826e-09	0.25512	0.999881	0.242165	0.650192	0.542911	0.0947106	0.743676	0.00892869	0.528769	0.0825028	0.888384	0.000955186
4	ENSG00000134769.23	DTNA	protein_coding	chr18	34493291	34891844	+	ENSG00000134769	dystrobrevin alpha [Source:HGNC Symbol;Acc:HGNC:3057]	1.57544	0.0460733	1.81496	0.0124194	1.84809	0.0121709	1.42565	0.0556866	1.56078	0.0278418	1.79182	0.00848488	0.184605	0.999881	0.445078	0.755612	0.389624	0.733295	0.656988	0.4736	0.574943	0.535028	0.330961	0.753947
4	ENSG00000143079.15	CTTNBP2NL	protein_coding	chr1	112396214	112463456	+	ENSG00000143079	CTTNBP2 N-terminal like [Source:HGNC Symbol;Acc:HGNC:25330]	1.1092	7.20087e-05	1.18527	7.32459e-06	1.02343	0.000179277	0.936244	0.000543149	1.16075	5.94647e-06	1.21516	1.37341e-06	0.22768	0.999881	0.683099	0.0342864	0.404076	0.240096	0.863567	0.00129123	0.845375	0.00165419	0.589676	0.0378607
4	ENSG00000122507.21	BBS9	protein_coding	chr7	33109557	33877180	+	ENSG00000122507	Bardet-Biedl syndrome 9 [Source:HGNC Symbol;Acc:HGNC:30000]	1.04459	7.93878e-05	1.27509	2.37236e-07	1.02261	6.98347e-05	1.06625	1.91404e-05	1.2455	1.92013e-07	1.21853	2.53188e-07	0.0751233	0.999881	0.180425	0.722467	0.234011	0.524399	0.363162	0.219648	0.454619	0.0995058	0.203548	0.54481
4	ENSG00000185418.16	TARS3	protein_coding	chr15	101653596	101724473	-	ENSG00000185418	threonyl-tRNA synthetase 3 [Source:HGNC Symbol;Acc:HGNC:24728]	1.93516	2.93315e-07	1.6577	9.38868e-06	1.41173	0.000279894	1.4695	9.81247e-05	1.47758	5.55471e-05	1.53705	1.92376e-05	0.122605	0.999881	0.241192	0.766414	0.143934	0.843043	0.327199	0.538965	0.270005	0.622565	0.283635	0.587061
4	ENSG00000164171.11	ITGA2	protein_coding	chr5	52989340	53094779	+	ENSG00000164171	integrin subunit alpha 2 [Source:HGNC Symbol;Acc:HGNC:6137]	2.02857	2.06259e-06	1.97137	2.07546e-06	1.56819	0.000296809	1.64785	8.71187e-05	1.93025	1.63151e-06	1.82281	4.8936e-06	0.648882	0.887152	1.44283	0.00143891	1.43193	0.000952199	2.3008	2.94278e-09	2.08923	9.9748e-08	1.99759	3.45821e-07
4	ENSG00000180263.14	FGD6	protein_coding	chr12	95076749	95217482	-	ENSG00000180263	FYVE, RhoGEF and PH domain containing 6 [Source:HGNC Symbol;Acc:HGNC:21740]	1.12291	0.000133593	1.10306	8.46079e-05	0.852444	0.00415954	0.875375	0.00231773	1.13113	2.95918e-05	1.07624	5.96835e-05	0.285628	0.999881	0.769673	0.0240798	0.740322	0.0206831	1.35103	5.54947e-07	1.10204	7.75926e-05	0.986271	0.000440154
4	ENSG00000143797.12	MBOAT2	protein_coding	chr2	8852690	9003709	-	ENSG00000143797	membrane bound O-acyltransferase domain containing 2 [Source:HGNC Symbol;Acc:HGNC:25193]	1.24532	4.56465e-08	1.47296	1.10465e-11	1.05309	3.86547e-06	1.08822	1.03647e-06	1.20758	2.22983e-08	1.09565	3.48573e-07	0.147237	0.999881	0.348034	0.327622	0.276934	0.38232	0.562069	0.0212382	0.508534	0.0397825	0.523703	0.0303461
4	ENSG00000087253.13	LPCAT2	protein_coding	chr16	55509072	55586666	+	ENSG00000087253	lysophosphatidylcholine acyltransferase 2 [Source:HGNC Symbol;Acc:HGNC:26032]	1.01375	0.00318819	1.34362	1.82856e-05	1.16125	0.00035502	0.9984	0.00205175	1.07175	0.000575072	1.00294	0.00113252	0.967075	0.057625	1.5933	5.0906e-07	1.53887	6.4013e-07	2.10096	4.42727e-13	2.03041	2.83724e-12	2.07202	7.31823e-13
4	ENSG00000135269.18	TES	protein_coding	chr7	116210506	116258783	+	ENSG00000135269	testin LIM domain protein [Source:HGNC Symbol;Acc:HGNC:14620]	0.674093	0.00526709	0.834236	0.000168678	0.752325	0.0010381	0.690578	0.00220171	0.770167	0.000367198	0.712095	0.000885821	0.623668	0.0904574	1.06249	9.3341e-07	1.08239	2.44059e-07	1.53905	4.95257e-15	1.43052	4.70007e-13	1.47419	6.44158e-14
4	ENSG00000165434.8	PGM2L1	protein_coding	chr11	74330316	74398433	-	ENSG00000165434	phosphoglucomutase 2 like 1 [Source:HGNC Symbol;Acc:HGNC:20898]	1.98889	0.00013882	2.39776	9.18923e-07	2.16534	1.48484e-05	2.04739	3.18047e-05	2.22243	3.00538e-06	2.37381	3.62577e-07	0.76072	0.887152	2.17008	1.27421e-05	2.26205	2.23648e-06	3.20199	7.44854e-13	3.10132	4.07152e-12	2.86043	1.99045e-10
4	ENSG00000152894.15	PTPRK	protein_coding	chr6	127968785	128520616	-	ENSG00000152894	protein tyrosine phosphatase receptor type K [Source:HGNC Symbol;Acc:HGNC:9674]	1.26034	4.39641e-08	1.40683	2.30188e-10	1.3562	1.13455e-09	1.33462	9.51372e-10	1.37032	2.10671e-10	1.40513	4.14031e-11	0.428298	0.611769	0.900042	0.000148819	0.921821	5.16726e-05	1.31466	4.06354e-10	1.11649	1.94973e-07	1.04119	1.31543e-06
4	ENSG00000177119.17	ANO6	protein_coding	chr12	45215987	45482280	+	ENSG00000177119	anoctamin 6 [Source:HGNC Symbol;Acc:HGNC:25240]	1.09785	7.44011e-06	1.27011	5.41287e-08	1.19348	4.35715e-07	1.2124	1.53523e-07	1.2751	1.55044e-08	1.30892	3.79408e-09	0.178091	0.999881	0.508395	0.106286	0.51006	0.0665405	0.934196	5.35233e-05	0.778489	0.00110924	0.71164	0.00288196
4	ENSG00000104818.15	CGB2	protein_coding	chr19	49031890	49033238	+	ENSG00000104818	chorionic gonadotropin subunit beta 2 [Source:HGNC Symbol;Acc:HGNC:16722]	3.20855	0.0231497	3.84938	0.00290631	2.91642	0.0351005	2.75181	0.0416294	3.1998	0.0118187	3.73299	0.00217852	4.24891	0.35295	4.74323	0.0382289	5.34338	0.00792183	5.95053	0.00139895	6.60342	0.000265907	6.63501	0.000198459
4	ENSG00000189052.7	CGB5	protein_coding	chr19	49043848	49045311	+	ENSG00000189052	chorionic gonadotropin subunit beta 5 [Source:HGNC Symbol;Acc:HGNC:16452]	4.08397	1.00473e-05	4.46169	4.77544e-07	3.64832	7.65577e-05	3.44654	0.000150643	3.85908	9.36074e-06	4.3802	2.23304e-07	3.9735	0.316892	6.54488	0.000114756	6.45179	8.68919e-05	6.82458	1.51934e-05	7.26317	2.8549e-06	7.11798	4.15346e-06
4	ENSG00000267631.5	CGB1	protein_coding	chr19	49035569	49036895	-	ENSG00000267631	chorionic gonadotropin subunit beta 1 [Source:HGNC Symbol;Acc:HGNC:16721]	3.21721	0.0108064	3.62396	0.00198536	2.67659	0.0337288	2.72397	0.0248342	2.8966	0.0125088	3.13192	0.00530915	4.52948	0.233736	5.94519	0.00262102	5.669	0.00300194	6.44874	0.000277172	6.77447	0.000110686	6.84299	7.32571e-05
4	ENSG00000116141.17	MARK1	protein_coding	chr1	220528136	220664461	+	ENSG00000116141	microtubule affinity regulating kinase 1 [Source:HGNC Symbol;Acc:HGNC:6896]	0.76788	0.272464	0.991432	0.107295	0.762467	0.257664	0.848612	0.174139	0.857046	0.153951	1.17202	0.0346594	1.23942	0.465674	1.78381	0.00791722	2.24466	0.000139868	2.61675	2.36102e-06	2.89119	1.05554e-07	3.00733	2.16102e-08
4	ENSG00000162520.15	SYNC	protein_coding	chr1	32679906	32703596	-	ENSG00000162520	syncoilin, intermediate filament protein [Source:HGNC Symbol;Acc:HGNC:28897]	1.61984	0.00651076	1.92892	0.000428319	1.98903	0.000327002	1.49441	0.00851136	1.72259	0.00131169	2.11683	3.69703e-05	1.29297	0.938462	2.12626	0.0390707	2.09842	0.0268307	2.75663	0.000836854	2.96947	0.000234295	2.95067	0.000210795
4	ENSG00000118985.16	ELL2	protein_coding	chr5	95885098	95961851	-	ENSG00000118985	elongation factor for RNA polymerase II 2 [Source:HGNC Symbol;Acc:HGNC:17064]	0.671233	0.0542251	0.874249	0.00544146	0.598578	0.0810762	0.605524	0.0655944	0.816439	0.00709354	0.795394	0.00776946	0.448048	0.928492	1.0079	0.00205951	1.23722	3.22561e-05	1.88486	4.85068e-12	1.80166	4.86173e-11	2.26731	1.58612e-17
4	ENSG00000147650.12	LRP12	protein_coding	chr8	104489231	104589258	-	ENSG00000147650	LDL receptor related protein 12 [Source:HGNC Symbol;Acc:HGNC:31708]	1.01585	3.84998e-06	1.146	5.2928e-08	1.02658	1.62143e-06	1.00176	1.92635e-06	1.16763	8.70815e-09	1.20904	1.41644e-09	0.553272	0.257333	1.0437	4.50733e-06	1.26616	2.90968e-09	1.83047	5.05254e-20	1.84281	2.63657e-20	2.08006	4.84994e-26
4	ENSG00000287839.1	ENSG00000287839	lncRNA	chr1	155626757	155637604	-	ENSG00000287839		1.0241	0.015977	1.0889	0.00603499	0.994783	0.015317	0.853279	0.0362332	1.06631	0.00499766	1.01207	0.00707945	0.95514	0.388574	0.887169	0.135714	1.523	0.000553521	1.8223	8.80777e-06	1.93799	1.58659e-06	2.09849	1.15459e-07
4	ENSG00000146373.17	RNF217	protein_coding	chr6	124962437	125092633	+	ENSG00000146373	ring finger protein 217 [Source:HGNC Symbol;Acc:HGNC:21487]	0.779543	0.290971	1.10641	0.0826153	0.682065	0.353503	0.922716	0.154831	0.844574	0.18461	0.952991	0.116404	1.39467	0.998231	3.80666	5.53709e-05	6.09047	2.01387e-13	7.52939	4.32464e-21	7.47028	9.66413e-21	8.58109	1.67143e-27
4	ENSG00000250318.1	ENSG00000250318	unprocessed_pseudogene	chr22	30653877	30654814	-	ENSG00000250318		1.51955	0.0156813	1.64338	0.0047902	1.19844	0.059793	1.50036	0.0108017	1.51145	0.00760307	1.56027	0.00473125	0.180758	0.999881	0.675692	0.532673	1.0832	0.136605	1.60562	0.00812812	1.63813	0.00625753	1.63014	0.00578454
4	ENSG00000269911.1	FAM226B	lncRNA	chrX	72777608	72779097	+	ENSG00000269911	family with sequence similarity 226 member B [Source:HGNC Symbol;Acc:HGNC:31964]	3.33329	0.0361368	4.00536	0.00498974	2.88915	0.0702571	2.48729	0.125478	3.15552	0.0297106	3.8192	0.00478181	0.00170896	0.999881	0.505671	0.582378	0.689003	0.295223	1.02892	0.0601986	1.20782	0.0206171	1.14872	0.0272429
4	ENSG00000122786.20	CALD1	protein_coding	chr7	134744252	134970729	+	ENSG00000122786	caldesmon 1 [Source:HGNC Symbol;Acc:HGNC:1441]	1.10618	0.038918	1.16612	0.0198784	0.88952	0.0985612	0.899597	0.0808422	1.0827	0.025069	1.26836	0.00614675	0.240725	0.999881	2.12531	0.0978727	4.82661	2.65764e-08	6.30008	1.20543e-14	6.74699	7.89609e-17	7.35451	4.22179e-20
4	ENSG00000196337.13	CGB7	protein_coding	chr19	49054274	49058860	-	ENSG00000196337	chorionic gonadotropin subunit beta 7 [Source:HGNC Symbol;Acc:HGNC:16451]	1.95687	0.000329487	2.03871	7.4981e-05	1.40069	0.0127393	1.304	0.0186644	1.77786	0.000471771	2.14562	1.06115e-05	1.35238	0.97968	2.31529	0.0338201	3.46728	6.32489e-05	4.49181	1.61572e-08	4.94093	2.47941e-10	4.99744	1.17082e-10
4	ENSG00000231298.7	MANCR	lncRNA	chr10	4650158	4678185	-	ENSG00000231298	mitotically associated long non coding RNA [Source:HGNC Symbol;Acc:HGNC:44678]	1.7006	0.0869975	1.51082	0.113699	0.992957	0.361346	0.977907	0.342629	1.26321	0.177098	1.10378	0.239901	-3.91674	0.35411	2.88273	0.0199157	3.97353	0.000138457	4.88006	5.54947e-07	5.152	9.06336e-08	5.09967	1.06763e-07
4	ENSG00000259727.1	ENSG00000259727	lncRNA	chr15	62895812	62899543	+	ENSG00000259727		2.31306	0.0337336	2.4489	0.0158697	2.22696	0.034828	2.16209	0.0349803	2.39859	0.013581	2.01148	0.0406214	-0.851713	0.999881	0.868581	0.645053	1.28318	0.321161	1.65464	0.137271	1.94417	0.0656021	2.00151	0.0521384
4	ENSG00000147509.14	RGS20	protein_coding	chr8	53851795	53959303	+	ENSG00000147509	regulator of G protein signaling 20 [Source:HGNC Symbol;Acc:HGNC:14600]	0.709074	0.135449	0.596205	0.195869	0.497188	0.317939	0.51214	0.271526	0.576924	0.187304	0.509585	0.244373	0.118999	0.999881	1.30023	0.0199157	1.97855	1.51341e-05	2.19235	5.05118e-07	2.43664	1.14578e-08	2.79427	1.67224e-11
4	ENSG00000133639.6	BTG1	protein_coding	chr12	92140278	92145846	-	ENSG00000133639	BTG anti-proliferation factor 1 [Source:HGNC Symbol;Acc:HGNC:1130]	1.5069	2.06259e-06	1.46723	2.02281e-06	1.33927	2.21603e-05	1.40318	4.9277e-06	1.34015	8.54508e-06	1.24813	2.8904e-05	0.11341	0.999881	0.462378	0.344199	0.931154	0.00503929	1.15808	0.000145746	1.19371	8.06586e-05	1.34581	4.63972e-06
4	ENSG00000174500.13	GCSAM	protein_coding	chr3	112120839	112133270	-	ENSG00000174500	germinal center associated signaling and motility [Source:HGNC Symbol;Acc:HGNC:20253]	1.03923	0.0224136	0.995972	0.0211285	0.810704	0.0777661	0.902869	0.0376178	1.00683	0.0143824	0.896623	0.0293673	0.260378	0.999881	0.781572	0.279172	1.736	0.000213777	2.50824	2.73947e-09	2.97692	3.68378e-13	2.67597	1.07969e-10
4	ENSG00000257242.9	LINC01619	lncRNA	chr12	91984976	92142914	-	ENSG00000257242	long intergenic non-protein coding RNA 1619 [Source:HGNC Symbol;Acc:HGNC:27409]	2.13916	0.00511516	2.0068	0.00625704	1.80512	0.0181632	1.41525	0.0700963	2.06613	0.00311698	1.76816	0.0121991	0.531339	0.999881	0.406253	0.773358	0.793038	0.363969	1.57801	0.0181878	1.36162	0.047419	1.50737	0.022181
4	ENSG00000118402.6	ELOVL4	protein_coding	chr6	79914814	79947553	-	ENSG00000118402	ELOVL fatty acid elongase 4 [Source:HGNC Symbol;Acc:HGNC:14415]	1.03466	0.0114192	1.14744	0.00262124	0.913899	0.0231529	0.779028	0.0509395	1.03392	0.00511288	1.05768	0.00348596	-0.034544	0.999881	0.203958	0.817214	0.307521	0.595206	0.714595	0.0887113	0.751705	0.0669818	1.07429	0.00407502
4	ENSG00000186594.15	MIR22HG	lncRNA	chr17	1711447	1717174	-	ENSG00000186594	MIR22 host gene [Source:HGNC Symbol;Acc:HGNC:28219]	1.36932	0.000615201	1.3057	0.000691841	1.1115	0.00567363	1.21344	0.00160616	1.27898	0.000560443	1.20906	0.0009759	0.142427	0.999881	0.761564	0.134173	0.969804	0.0201807	1.71013	1.49328e-06	1.83047	1.82448e-07	2.3206	7.74315e-12
4	ENSG00000189431.8	RASSF10	protein_coding	chr11	13009316	13012119	+	ENSG00000189431	Ras association domain family member 10 [Source:HGNC Symbol;Acc:HGNC:33984]	3.01004	0.000365882	3.28537	3.56841e-05	3.2023	7.86721e-05	2.13733	0.0120786	3.15525	4.43136e-05	2.50811	0.00138492	0.715486	0.999881	1.46616	0.220099	2.22035	0.0132857	2.3941	0.00420302	2.4431	0.00320017	2.37355	0.00384967
4	ENSG00000259726.1	CSPG4P11	transcribed_unprocessed_pseudogene	chr15	84186752	84197384	+	ENSG00000259726	chondroitin sulfate proteoglycan 4 pseudogene 11 [Source:HGNC Symbol;Acc:HGNC:48363]	1.21795	0.0480804	1.26873	0.0278111	1.14373	0.0570238	0.811646	0.191631	1.15991	0.0379744	1.14138	0.0377498	0.217986	0.999881	1.00442	0.197666	1.79727	0.00140542	1.27829	0.0300837	1.41977	0.0126857	1.48198	0.00753604
4	ENSG00000133069.17	TMCC2	protein_coding	chr1	205227946	205285632	+	ENSG00000133069	transmembrane and coiled-coil domain family 2 [Source:HGNC Symbol;Acc:HGNC:24239]	1.26958	0.0611892	1.1672	0.0720311	0.988409	0.152202	0.668384	0.355523	0.989396	0.120342	1.20518	0.0450735	0.766757	0.999881	1.63515	0.0222166	2.70462	3.13258e-06	3.3854	6.25347e-10	3.36641	7.47626e-10	3.6092	2.22295e-11
4	ENSG00000197959.15	DNM3	protein_coding	chr1	171817887	172418466	+	ENSG00000197959	dynamin 3 [Source:HGNC Symbol;Acc:HGNC:29125]	1.08205	0.0260444	0.754759	0.125395	0.830016	0.0922561	0.50876	0.337698	1.0819	0.0133103	1.0881	0.0109849	1.76957	0.000502795	3.31646	6.55493e-18	4.37319	3.81936e-32	5.11047	1.08845e-44	5.03467	1.52329e-43	5.20313	1.51609e-46
4	ENSG00000144824.21	PHLDB2	protein_coding	chr3	111732497	111976517	+	ENSG00000144824	pleckstrin homology like domain family B member 2 [Source:HGNC Symbol;Acc:HGNC:29573]	0.693508	0.295602	0.613498	0.33248	0.583142	0.3817	0.4883	0.454998	0.502651	0.418782	0.601512	0.301612	1.09592	0.404334	2.75316	2.18308e-08	3.50062	5.06351e-14	4.56537	2.33571e-24	4.44282	4.19715e-23	4.90522	2.75861e-28
4	ENSG00000143507.18	DUSP10	protein_coding	chr1	221701424	221742089	-	ENSG00000143507	dual specificity phosphatase 10 [Source:HGNC Symbol;Acc:HGNC:3065]	1.02339	0.0169112	1.02626	0.0109248	0.840208	0.049112	0.846888	0.0390205	1.01304	0.00865992	1.02067	0.00695577	0.277199	0.999881	1.2127	0.00471018	1.711	4.7532e-06	2.22956	2.23644e-10	2.15694	9.59257e-10	2.37293	8.07079e-12
4	ENSG00000102038.16	SMARCA1	protein_coding	chrX	129446501	129523500	-	ENSG00000102038	SWI/SNF related, matrix associated, actin dependent regulator of chromatin, subfamily a, member 1 [Source:HGNC Symbol;Acc:HGNC:11097]	1.51543	0.0016305	1.56796	0.000588906	1.34733	0.00459524	1.18763	0.0118308	1.68322	0.000110446	1.84171	1.39368e-05	0.285225	0.999881	1.11828	0.0541704	1.40466	0.00454996	1.70441	0.000179304	1.5788	0.000615356	1.85354	2.73406e-05
4	ENSG00000039560.14	RAI14	protein_coding	chr5	34656328	34832612	+	ENSG00000039560	retinoic acid induced 14 [Source:HGNC Symbol;Acc:HGNC:14873]	0.734765	0.134712	0.795462	0.0783058	0.546936	0.280082	0.609369	0.191698	0.872122	0.0392415	0.88774	0.0318197	0.877672	0.399257	1.98421	7.32229e-07	2.26645	2.65826e-09	3.01773	7.07799e-17	2.92858	6.24664e-16	3.19451	4.83085e-19
4	ENSG00000115295.21	CLIP4	protein_coding	chr2	29097705	29199777	+	ENSG00000115295	CAP-Gly domain containing linker protein family member 4 [Source:HGNC Symbol;Acc:HGNC:26108]	0.697512	0.27378	0.756764	0.195038	0.51725	0.436592	0.557579	0.362804	0.688932	0.219677	0.73131	0.176665	1.04336	0.478222	1.89795	0.000372272	2.23214	6.2278e-06	2.50856	1.20003e-07	2.34	9.51166e-07	2.70954	5.77842e-09
4	ENSG00000211455.8	STK38L	protein_coding	chr12	27243968	27325959	+	ENSG00000211455	serine/threonine kinase 38 like [Source:HGNC Symbol;Acc:HGNC:17848]	1.52792	3.70449e-06	1.39818	1.36098e-05	1.10232	0.00112772	1.33591	3.14486e-05	1.49823	1.28997e-06	1.64456	5.3967e-08	0.983261	0.0464605	1.74105	2.08867e-08	2.05826	3.46993e-12	2.59276	8.86301e-20	2.25828	4.75061e-15	2.70131	1.53493e-21
4	ENSG00000127561.16	SYNGR3	protein_coding	chr16	1989660	1994275	+	ENSG00000127561	synaptogyrin 3 [Source:HGNC Symbol;Acc:HGNC:11501]	1.83522	0.0139313	1.90943	0.00626486	2.05075	0.00350842	1.6945	0.0162374	1.68873	0.0131779	1.97629	0.00246255	0.516698	0.999881	0.915826	0.357809	1.32927	0.0698023	1.04536	0.155058	1.25577	0.0704945	1.0847	0.125568
4	ENSG00000130775.16	THEMIS2	protein_coding	chr1	27872543	27886685	+	ENSG00000130775	thymocyte selection associated family member 2 [Source:HGNC Symbol;Acc:HGNC:16839]	1.16445	0.0241493	0.968759	0.0540097	1.08338	0.0314862	1.03187	0.0353548	0.984058	0.0391424	1.10388	0.016118	0.636619	0.999881	0.94811	0.177416	1.4946	0.00483795	1.24945	0.018532	1.70005	0.000537853	1.5852	0.00126219
4	ENSG00000165863.17	C10orf82	protein_coding	chr10	116663696	116670264	-	ENSG00000165863	chromosome 10 open reading frame 82 [Source:HGNC Symbol;Acc:HGNC:28500]	1.50774	0.0113739	1.54863	0.00575213	1.91939	0.000473947	1.74613	0.00134673	1.22844	0.027512	1.24318	0.022668	0.423444	0.999881	0.710041	0.415443	1.24617	0.0366086	0.96587	0.108287	1.57448	0.00313122	1.15312	0.0394749
4	ENSG00000145284.12	SCD5	protein_coding	chr4	82629539	82798796	-	ENSG00000145284	stearoyl-CoA desaturase 5 [Source:HGNC Symbol;Acc:HGNC:21088]	0.906945	0.0437136	1.08653	0.00832039	1.07482	0.0104227	0.935167	0.0247036	0.748912	0.0722574	0.876643	0.0276817	0.487622	0.999881	0.626212	0.284999	1.07195	0.0115336	1.07964	0.00749121	1.18419	0.0026846	1.0895	0.0057036
4	ENSG00000183484.12	GPR132	protein_coding	chr14	105049395	105065445	-	ENSG00000183484	G protein-coupled receptor 132 [Source:HGNC Symbol;Acc:HGNC:17482]	3.57243	3.00456e-06	3.83562	1.74577e-07	3.63608	1.06003e-06	3.14562	2.64312e-05	2.98262	4.99428e-05	2.88035	7.75071e-05	0.881827	0.981439	1.32049	0.108031	1.8614	0.0048021	2.1752	0.000385286	2.31983	0.000123843	1.83144	0.0032357
4	ENSG00000188153.14	COL4A5	protein_coding	chrX	108439838	108697545	+	ENSG00000188153	collagen type IV alpha 5 chain [Source:HGNC Symbol;Acc:HGNC:2207]	0.336015	0.401171	0.267019	0.491636	0.35802	0.340516	0.374772	0.28418	0.390296	0.24185	0.305915	0.372387	0.611611	0.419436	1.40395	8.3933e-07	2.04311	6.59469e-15	2.39261	6.50462e-21	2.43792	1.06299e-21	2.18899	1.17804e-17
4	ENSG00000230615.8	ENSG00000230615	lncRNA	chr1	44030414	44115913	+	ENSG00000230615		1.78655	0.000504067	1.3658	0.00840965	1.8632	0.000156733	2.13448	6.00514e-06	1.92145	3.98024e-05	1.74534	0.000186056	0.204439	0.999881	0.661337	0.309702	1.02696	0.0307173	0.920608	0.047096	0.952017	0.0364762	0.836687	0.0699279
4	ENSG00000102984.15	ZNF821	protein_coding	chr16	71859680	71895336	-	ENSG00000102984	zinc finger protein 821 [Source:HGNC Symbol;Acc:HGNC:28043]	1.13179	0.0194086	1.0171	0.028913	1.03657	0.0285393	1.44246	0.000824881	1.12179	0.0101737	1.18909	0.00494282	0.511685	0.999881	1.21021	0.00339294	1.34875	0.000404635	1.30144	0.000470795	1.30206	0.000444915	1.1696	0.00171903
4	ENSG00000089351.15	GRAMD1A	protein_coding	chr19	34994784	35026471	+	ENSG00000089351	GRAM domain containing 1A [Source:HGNC Symbol;Acc:HGNC:29305]	0.431305	0.232566	0.371204	0.285179	0.518948	0.117684	0.550524	0.0792752	0.437681	0.166931	0.420315	0.177164	0.71678	0.185061	1.29131	3.82095e-06	1.47583	2.5791e-08	1.52446	3.95337e-09	1.50455	6.28914e-09	1.59078	5.08004e-10
4	ENSG00000183049.14	CAMK1D	protein_coding	chr10	12349547	12835545	+	ENSG00000183049	calcium/calmodulin dependent protein kinase ID [Source:HGNC Symbol;Acc:HGNC:19341]	0.626944	0.187095	0.465152	0.32552	0.56538	0.225325	0.743157	0.0768323	0.647642	0.120072	0.535672	0.20432	1.53549	0.000713467	2.52182	3.50442e-13	2.8411	5.16972e-17	3.17689	9.16952e-22	3.2484	9.71632e-23	3.25107	6.96253e-23
4	ENSG00000171621.14	SPSB1	protein_coding	chr1	9292894	9369532	+	ENSG00000171621	splA/ryanodine receptor domain and SOCS box containing 1 [Source:HGNC Symbol;Acc:HGNC:30628]	0.642248	0.0252066	0.720649	0.00662161	0.712159	0.00847275	0.980193	9.53912e-05	0.892695	0.000303138	0.867939	0.000371617	0.455835	0.65024	1.00202	9.6134e-05	1.01155	4.27742e-05	1.17186	6.17176e-07	1.18513	3.98164e-07	1.25349	5.59867e-08
4	ENSG00000101665.10	SMAD7	protein_coding	chr18	48919853	48950965	-	ENSG00000101665	SMAD family member 7 [Source:HGNC Symbol;Acc:HGNC:6773]	1.14392	5.76623e-05	1.33101	6.0908e-07	1.14213	3.4766e-05	1.42187	5.13426e-08	1.28238	7.5638e-07	1.37312	6.38367e-08	0.512731	0.578637	0.924249	0.00128495	0.930608	0.000679115	0.988496	0.000158836	0.954083	0.000286409	1.09242	1.68263e-05
4	ENSG00000170382.12	LRRN2	protein_coding	chr1	204617170	204685738	-	ENSG00000170382	leucine rich repeat neuronal 2 [Source:HGNC Symbol;Acc:HGNC:16914]	2.55192	0.0159784	2.61629	0.00843091	2.66392	0.00815868	3.13486	0.000979025	2.76767	0.00324369	2.79202	0.00244296	0.676966	0.999881	1.10143	0.401009	1.07256	0.31693	1.16877	0.229496	1.31522	0.158765	1.30223	0.157197
4	ENSG00000139547.8	RDH16	protein_coding	chr12	56951431	56959374	-	ENSG00000139547	retinol dehydrogenase 16 [Source:HGNC Symbol;Acc:HGNC:29674]	2.16807	0.00262799	1.79926	0.0112258	1.85786	0.0096396	2.22914	0.00099182	2.43241	0.000176147	2.29435	0.000354698	2.1014	0.0173741	2.90238	3.82095e-06	3.29666	3.07813e-08	3.92122	6.55432e-12	3.86701	1.30033e-11	4.40461	3.92382e-15
4	ENSG00000140511.12	HAPLN3	protein_coding	chr15	88877294	88895597	-	ENSG00000140511	hyaluronan and proteoglycan link protein 3 [Source:HGNC Symbol;Acc:HGNC:21446]	0.853045	0.0172274	0.761695	0.0269939	0.839717	0.0148998	0.840726	0.0121044	0.921955	0.00384141	0.90536	0.00391396	1.69943	7.87457e-06	2.95422	8.9692e-22	3.76506	6.80756e-37	4.36534	1.37172e-50	4.41281	6.30446e-52	4.14649	7.131e-46
4	ENSG00000135919.14	SERPINE2	protein_coding	chr2	223975045	224039318	-	ENSG00000135919	serpin family E member 2 [Source:HGNC Symbol;Acc:HGNC:8951]	2.34292	0.000895898	2.345	0.000482026	2.27133	0.000942039	2.4972	0.000158006	2.62218	4.03761e-05	2.75344	1.08727e-05	1.72443	0.187504	2.95405	1.32153e-05	3.98223	1.90066e-10	4.84167	7.45448e-16	4.65268	1.12414e-14	4.96374	8.98106e-17
4	ENSG00000169902.15	TPST1	protein_coding	chr7	66205317	66420543	+	ENSG00000169902	tyrosylprotein sulfotransferase 1 [Source:HGNC Symbol;Acc:HGNC:12020]	1.46628	2.60771e-07	1.34933	1.5587e-06	1.27402	8.18939e-06	1.62789	1.52578e-09	1.58959	2.67253e-09	1.80194	5.37815e-12	0.253945	0.999881	0.646538	0.0737215	0.744814	0.017521	0.950029	0.000779564	0.896512	0.00167218	0.87209	0.00198367
4	ENSG00000138623.10	SEMA7A	protein_coding	chr15	74409289	74433958	-	ENSG00000138623	semaphorin 7A (John Milton Hagen blood group) [Source:HGNC Symbol;Acc:HGNC:10741]	2.18421	0.0214262	2.52016	0.00403398	2.26513	0.0123835	2.29769	0.00892913	1.9611	0.0237343	2.04902	0.0152559	1.85559	0.360476	3.0267	0.000628429	3.31081	6.71999e-05	3.58506	6.92823e-06	3.57432	6.94382e-06	3.85069	8.15777e-07
4	ENSG00000122861.16	PLAU	protein_coding	chr10	73909177	73917496	+	ENSG00000122861	plasminogen activator, urokinase [Source:HGNC Symbol;Acc:HGNC:9052]	2.20636	1.00473e-05	2.41266	4.81932e-07	2.38365	8.40142e-07	2.33962	8.18231e-07	2.02179	1.81056e-05	2.13695	3.78454e-06	1.08813	0.378824	1.91552	0.000194926	2.34452	8.19128e-07	2.51174	5.03395e-08	2.49546	6.24114e-08	2.53142	3.05002e-08
4	ENSG00000163362.11	INAVA	protein_coding	chr1	200891048	200915742	+	ENSG00000163362	innate immunity activator [Source:HGNC Symbol;Acc:HGNC:25599]	0.935123	0.0362097	0.979052	0.0189017	0.994267	0.0191444	1.08542	0.007605	0.879014	0.0299031	0.858937	0.0311495	0.923925	0.27267	1.85103	1.46811e-06	2.1934	1.68206e-09	2.7127	6.64623e-15	2.61706	6.48485e-14	3.25723	1.53493e-21
4	ENSG00000171631.16	P2RY6	protein_coding	chr11	73264498	73305103	+	ENSG00000171631	pyrimidinergic receptor P2Y6 [Source:HGNC Symbol;Acc:HGNC:8543]	1.85901	0.0136182	1.97816	0.00495892	1.97872	0.00579534	1.93683	0.00564232	1.77108	0.00955208	1.60825	0.0179747	0.484179	0.999881	1.6807	0.0415903	1.56997	0.0410816	1.78131	0.0118107	1.53534	0.0340904	1.86356	0.00650816
4	ENSG00000174792.11	ODAPH	protein_coding	chr4	75556048	75565871	+	ENSG00000174792	odontogenesis associated phosphoprotein [Source:HGNC Symbol;Acc:HGNC:26300]	3.98143	0.000218495	4.14692	4.94889e-05	4.33213	2.68734e-05	4.01454	7.99923e-05	4.19342	2.12949e-05	4.10479	2.46002e-05	1.14692	0.999881	3.41572	0.0098907	3.47276	0.00499831	4.15602	0.00025986	4.03503	0.000407316	4.55936	3.54962e-05
4	ENSG00000005238.20	FAM214B	protein_coding	chr9	35104112	35116341	-	ENSG00000005238		1.20026	0.00578276	1.23195	0.00277917	1.17789	0.00519018	1.22805	0.00248702	1.18754	0.00266608	1.23302	0.00142508	0.653217	0.803468	1.5733	0.000116299	1.89369	6.11375e-07	1.84156	8.31721e-07	1.77403	2.17553e-06	1.7905	1.44185e-06
4	ENSG00000167552.15	TUBA1A	protein_coding	chr12	49184686	49189080	-	ENSG00000167552	tubulin alpha 1a [Source:HGNC Symbol;Acc:HGNC:20766]	1.92557	0.0232657	1.79429	0.0266986	1.73849	0.0364385	1.63131	0.043976	1.72592	0.0261247	1.94122	0.00936806	0.669947	0.999881	2.0002	0.0227893	2.42709	0.00166089	2.35817	0.00166856	2.16658	0.00429848	2.08547	0.00556212
4	ENSG00000135596.18	MICAL1	protein_coding	chr6	109444062	109465968	-	ENSG00000135596	microtubule associated monooxygenase, calponin and LIM domain containing 1 [Source:HGNC Symbol;Acc:HGNC:20619]	0.889509	0.0166168	0.961332	0.00541649	1.06875	0.00205463	1.06043	0.00162674	0.953157	0.00397634	1.05681	0.00098649	0.213641	0.999881	1.3323	7.33051e-05	1.61404	2.42313e-07	1.64685	6.94158e-08	1.67469	3.80276e-08	1.5065	8.85404e-07
4	ENSG00000078804.13	TP53INP2	protein_coding	chr20	34704339	34713439	+	ENSG00000078804	tumor protein p53 inducible nuclear protein 2 [Source:HGNC Symbol;Acc:HGNC:16104]	1.31557	0.143341	1.51565	0.0635973	1.56104	0.0600879	1.63876	0.0385898	1.66248	0.0296525	1.9281	0.00848087	0.460415	0.999881	2.04584	0.016425	2.59573	0.000506161	2.8431	6.331e-05	2.68073	0.000187231	2.79582	6.96478e-05
4	ENSG00000122694.16	GLIPR2	protein_coding	chr9	36136536	36163913	+	ENSG00000122694	GLI pathogenesis related 2 [Source:HGNC Symbol;Acc:HGNC:18007]	1.42157	1.50383e-05	1.68545	6.87241e-08	1.72568	2.94898e-08	1.65665	7.71478e-08	1.78035	3.00233e-09	1.72332	6.81129e-09	0.312414	0.999881	1.05396	0.00288664	1.25166	0.000101783	1.46669	1.44449e-06	1.0782	0.000793184	1.22387	7.76759e-05
4	ENSG00000177839.7	PCDHB9	protein_coding	chr5	141187127	141191541	+	ENSG00000177839	protocadherin beta 9 [Source:HGNC Symbol;Acc:HGNC:8694]	1.50959	0.00597318	1.61355	0.00170595	1.74212	0.000706573	1.55521	0.00238998	1.37814	0.00650587	2.00508	1.96643e-05	0.284524	0.999881	0.866018	0.145133	1.09638	0.0245036	1.40541	0.00136388	1.17729	0.00927895	1.16144	0.00925377
4	ENSG00000038382.21	TRIO	protein_coding	chr5	14143342	14532128	+	ENSG00000038382	trio Rho guanine nucleotide exchange factor [Source:HGNC Symbol;Acc:HGNC:12303]	0.877487	0.021857	0.988856	0.00519965	1.02027	0.0044191	0.9544	0.00679557	0.895166	0.00905603	1.03299	0.00177577	0.387915	0.999881	0.866165	0.0320208	1.04435	0.00317106	1.29497	7.26835e-05	1.22875	0.00018809	1.19751	0.000234359
4	ENSG00000258947.8	TUBB3	protein_coding	chr16	89921392	89938761	+	ENSG00000258947	tubulin beta 3 class III [Source:HGNC Symbol;Acc:HGNC:20772]	2.08808	0.00205763	2.48181	7.4981e-05	2.61346	3.65867e-05	2.38921	0.000135775	2.11739	0.000615527	2.64677	7.9661e-06	0.852973	0.982412	1.45341	0.0516537	2.03538	0.00104402	2.24378	0.000137225	2.17945	0.000226935	2.11046	0.000311997
4	ENSG00000115844.11	DLX2	protein_coding	chr2	172099438	172102900	-	ENSG00000115844	distal-less homeobox 2 [Source:HGNC Symbol;Acc:HGNC:2915]	0.530749	0.566973	1.13304	0.104226	1.35887	0.0478511	0.875939	0.224723	1.18944	0.069408	0.528907	0.484538	0.611224	0.999881	1.3901	0.0869129	2.00072	0.00212583	2.30516	0.000150942	2.23606	0.000253372	2.67061	4.98745e-06
4	ENSG00000207561.1	MIR635	miRNA	chr17	68424451	68424548	-	ENSG00000207561	microRNA 635 [Source:HGNC Symbol;Acc:HGNC:32891]	2.27433	0.0140377	2.76946	0.000875765	2.61645	0.00227855	2.64644	0.00149556	2.69762	0.000794267	2.28053	0.00525375	-0.0415454	0.999881	0.286571	0.84708	0.456589	0.623097	0.738377	0.322568	0.806909	0.259201	0.797424	0.257477
4	ENSG00000158427.15	TMSB15B	protein_coding	chrX	103918896	103966712	+	ENSG00000158427	thymosin beta 15B [Source:HGNC Symbol;Acc:HGNC:28612]	0.822731	0.076851	1.24071	0.00223358	1.46358	0.000255406	1.11861	0.00627486	1.29434	0.000808759	1.03101	0.00848539	0.109031	0.999881	0.750164	0.147412	1.0809	0.00834418	1.52655	2.80695e-05	1.54771	1.97983e-05	1.49836	3.29346e-05
4	ENSG00000269226.7	TMSB15B	protein_coding	chrX	104063871	104076212	-	ENSG00000269226		0.822731	0.076851	1.24071	0.00223358	1.46358	0.000255406	1.11861	0.00627486	1.29434	0.000808759	1.03101	0.00848539	0.109031	0.999881	0.750164	0.147412	1.0809	0.00834418	1.52655	2.80695e-05	1.54771	1.97983e-05	1.49836	3.29346e-05
4	ENSG00000229656.8	ITGB1-DT	lncRNA	chr10	32958437	33082409	+	ENSG00000229656	ITGB1 divergent transcript [Source:HGNC Symbol;Acc:HGNC:53718]	1.22623	0.12438	1.62628	0.0211974	1.83246	0.00924231	2.10414	0.00165275	1.67224	0.0126374	1.39964	0.0389251	-0.395097	0.999881	0.639788	0.656729	1.41571	0.0991202	1.92783	0.00935461	2.04771	0.00483649	1.47544	0.0568477
4	ENSG00000287929.1	ENSG00000287929	lncRNA	chr1	183252263	183258968	+	ENSG00000287929		1.46404	0.0264286	2.29789	7.1717e-05	1.99708	0.000903832	2.10631	0.000295312	1.93264	0.000705897	1.67896	0.00326731	0.896968	0.999881	1.22847	0.627311	2.84533	0.0379593	2.96424	0.0203093	2.52131	0.0591891	1.64609	0.288136
4	ENSG00000134297.7	PLEKHA8P1	transcribed_processed_pseudogene	chr12	45172815	45216047	-	ENSG00000134297	pleckstrin homology domain containing A8 pseudogene 1 [Source:HGNC Symbol;Acc:HGNC:30222]	1.09152	0.000930999	1.38181	5.23002e-06	1.42668	2.8319e-06	1.1487	0.000204833	1.29742	1.15797e-05	1.17801	6.40877e-05	0.0336393	0.999881	0.466159	0.321585	0.305151	0.498013	0.93028	0.00244016	0.574396	0.0915286	0.406275	0.269612
4	ENSG00000272398.6	CD24	protein_coding	chr6	106969831	106975627	-	ENSG00000272398	CD24 molecule [Source:HGNC Symbol;Acc:HGNC:1645]	1.146	0.0328269	1.60326	0.000851608	1.64699	0.000703386	1.30259	0.00800154	1.28307	0.00678658	1.19854	0.0107162	-0.0291883	0.999881	0.118855	0.936538	0.148618	0.876537	0.394735	0.556014	0.311226	0.657784	0.168228	0.834583
4	ENSG00000146411.6	SLC2A12	protein_coding	chr6	133987581	134052624	-	ENSG00000146411	solute carrier family 2 member 12 [Source:HGNC Symbol;Acc:HGNC:18067]	1.4028	0.00650928	1.31804	0.00764425	1.58617	0.00116218	1.24399	0.0116889	1.45438	0.00180992	1.46665	0.00133418	0.0902239	0.999881	0.462548	0.613524	0.635178	0.325775	1.30863	0.00858161	1.0119	0.0533871	0.737529	0.186976
4	ENSG00000224950.2	ENSG00000224950	lncRNA	chr1	116493016	116499212	-	ENSG00000224950		1.03125	0.10483	0.949438	0.118208	1.35576	0.0174174	0.986368	0.0967131	1.22849	0.0244243	0.989024	0.0769995	-0.421064	0.999881	0.444409	0.634752	0.883625	0.130512	1.59203	0.000761664	1.39573	0.00399885	1.06775	0.0350973
4	ENSG00000136244.12	IL6	protein_coding	chr7	22725884	22732002	+	ENSG00000136244	interleukin 6 [Source:HGNC Symbol;Acc:HGNC:6018]	2.86537	0.138382	3.09462	0.0819677	3.49408	0.0495048	4.19174	0.0119362	3.76047	0.0213631	3.59694	0.0259938	3.03825	0.999881	4.42408	0.129844	6.32467	0.00531947	7.80636	0.000165969	8.1918	6.4967e-05	8.96953	7.08452e-06
4	ENSG00000171617.15	ENC1	protein_coding	chr5	74627406	74641424	-	ENSG00000171617	ectodermal-neural cortex 1 [Source:HGNC Symbol;Acc:HGNC:3345]	0.698321	0.264083	1.04098	0.0528688	1.2217	0.0219891	1.22968	0.0171093	1.07667	0.0344038	1.18598	0.0157202	0.0851205	0.999881	0.538348	0.532407	1.15471	0.0349119	1.8149	0.000125424	2.16872	2.12859e-06	2.37593	1.21561e-07
4	ENSG00000132965.10	ALOX5AP	protein_coding	chr13	30713478	30764426	+	ENSG00000132965	arachidonate 5-lipoxygenase activating protein [Source:HGNC Symbol;Acc:HGNC:436]	2.79118	0.000553538	3.28852	1.28383e-05	3.43287	6.11865e-06	3.42002	4.41794e-06	3.4238	2.47956e-06	3.41152	1.92892e-06	-0.877578	0.999881	1.50961	0.506144	3.31519	0.0124512	4.05683	0.000668992	5.00781	9.77026e-06	5.72653	1.84459e-07
4	ENSG00000170558.10	CDH2	protein_coding	chr18	27932879	28177946	-	ENSG00000170558	cadherin 2 [Source:HGNC Symbol;Acc:HGNC:1759]	2.95376	0.0186322	3.57572	0.0018545	3.75748	0.0011845	3.55211	0.00177015	3.55423	0.00125369	3.89255	0.000281263	0.550412	0.999881	2.65761	0.319221	4.12245	0.0291834	6.56273	4.59212e-05	7.20208	5.00062e-06	8.69686	1.25467e-08
4	ENSG00000170214.5	ADRA1B	protein_coding	chr5	159865080	159973012	+	ENSG00000170214	adrenoceptor alpha 1B [Source:HGNC Symbol;Acc:HGNC:278]	1.18398	0.226967	1.69119	0.0467099	1.73698	0.0443948	1.49431	0.079852	1.31322	0.120253	1.29836	0.116021	2.76761	0.912172	3.86005	0.0837297	2.85281	0.224956	4.55677	0.00944519	5.30391	0.00143564	5.39072	0.000945279
4	ENSG00000161643.13	SIGLEC16	polymorphic_pseudogene	chr19	49969600	49975819	+	ENSG00000161643	sialic acid binding Ig like lectin 16 [Source:HGNC Symbol;Acc:HGNC:24851]	5.27819	0	6.50361	0.00156818	6.08537	0.00407854	6.33604	0.00192839	6.08163	0.00228081	5.89005	0.0027921	-0.280034	0.999881	0.972008	0	0.694518	0.812444	1.15155	0.611634	0.893364	0.710896	1.89486	0.307732
4	ENSG00000240764.4	PCDHGC5	protein_coding	chr5	141489081	141512975	+	ENSG00000240764	protocadherin gamma subfamily C, 5 [Source:HGNC Symbol;Acc:HGNC:8718]	3.09354	0.010541	3.43579	0.00221704	3.18654	0.005946	4.09239	0.000150588	3.55091	0.000900048	3.80363	0.000261024	-0.0472797	0.999881	0.960942	0.650897	0.663919	0.721985	1.22334	0.388391	1.80316	0.143089	1.6013	0.201827
4	ENSG00000285294.1	LINC00842	lncRNA	chr10	46398362	46453306	+	ENSG00000285294	long intergenic non-protein coding RNA 842 [Source:HGNC Symbol;Acc:HGNC:44989]	1.67744	0.0011971	1.89843	8.13083e-05	1.96461	5.68599e-05	2.23584	1.61193e-06	1.90288	4.43136e-05	1.91684	2.8413e-05	2.16425	0.185379	3.9668	6.05598e-07	4.03961	1.4088e-07	4.43495	1.87145e-09	5.18613	4.92237e-13	5.34904	6.11158e-14
4	ENSG00000250519.7	ENSG00000250519	lncRNA	chr11	94185439	94282203	+	ENSG00000250519		0.64549	0.276969	0.618117	0.267913	0.970637	0.059793	1.23746	0.00954972	1.3014	0.00436017	0.875847	0.0678592	1.21761	0.264603	1.23509	0.0506692	1.19218	0.0406487	1.90469	9.62777e-05	2.51891	4.63557e-08	2.18039	3.32863e-06
4	ENSG00000054277.14	OPN3	protein_coding	chr1	241590102	241677376	-	ENSG00000054277	opsin 3 [Source:HGNC Symbol;Acc:HGNC:14007]	0.826728	0.0219495	1.57685	3.93806e-07	1.62005	1.98367e-07	1.78504	2.7441e-09	1.77979	2.1031e-09	1.81596	5.5752e-10	-0.0395532	0.999881	0.0718208	0.953077	-0.0111023	0.999366	0.0877862	0.891636	0.155518	0.774421	0.115163	0.840719
4	ENSG00000135362.14	PRR5L	protein_coding	chr11	36296288	36465204	+	ENSG00000135362	proline rich 5 like [Source:HGNC Symbol;Acc:HGNC:25878]	0.661436	0.381125	1.04429	0.0956892	1.29419	0.0352319	1.20684	0.0442218	1.25398	0.0295881	1.54918	0.00466897	2.0878	0.597497	2.62133	0.0506086	1.55473	0.306993	2.6122	0.0238321	2.53918	0.0278293	3.01298	0.00526001
4	ENSG00000227082.3	LINC02798	lncRNA	chr1	121396754	121463508	+	ENSG00000227082	long intergenic non-protein coding RNA 2798 [Source:HGNC Symbol;Acc:HGNC:54323]	0.859891	0.28716	1.02281	0.155741	1.68517	0.0105192	1.39186	0.0360541	1.91049	0.00164169	1.83731	0.00215884	2.45529	0.940744	3.92225	0.0436151	3.37216	0.0746068	5.2904	0.000595456	5.32926	0.000505946	4.98454	0.00117746
4	ENSG00000259062.2	ACTN1-DT	lncRNA	chr14	68979682	68987463	+	ENSG00000259062	ACTN1 divergent transcript [Source:HGNC Symbol;Acc:HGNC:20131]	3.05574	0	2.28793	0.252515	4.11386	0.0177341	3.59341	0	3.66512	0.0277624	4.14326	0.00923259	2.74104	0	3.02009	0	4.50825	0	2.7495	0.268855	4.65582	0.0173136	4.69376	0.0145647
[truncated: 630 more rows]
