# Supplementary material for: Transcriptional responses to direct and indirect TGFB1 stimulation in cancerous and noncancerous mammary epithelial cells
Source: Cell Commun Signal. 2024 Oct 28;22:522. doi: 10.1186/s12964-024-01821-5 (PMC11514872; doi:10.1186/s12964-024-01821-5)
Supplement: Supplementary file 3 — Supplementary Material 3: Supplementary data 3 Gene set enrichment analyses (GSEA) based on RNA-seq data: pathways from the hallmark collection. Data related to Fig. 1C, D. Excel document [file 12964_2024_1821_MOESM3_ESM.xlsx]

## Sheet: Sheet 1
test	ID	Title	cerno	N1	AUC	cES	P.Value	adj.P.Val
Ctrl_MCF10A_vs_MCF7	M5930	Hallmark epithelial mesenchymal transition	726.843	187	0.713006	1.94343	6.74044e-25	3.37022e-23
Ctrl_MCF10A_vs_MCF7	M5932	Hallmark inflammatory response	634.772	172	0.681705	1.84527	1.48403e-19	3.71008e-18
Ctrl_MCF10A_vs_MCF7	M5907	Hallmark estrogen response late	700.685	199	0.675299	1.76052	5.23417e-19	8.72361e-18
Ctrl_MCF10A_vs_MCF7	M5953	Hallmark kras signaling up	646.212	180	0.663998	1.79503	1.40899e-18	1.76123e-17
Ctrl_MCF10A_vs_MCF7	M5939	Hallmark p53 pathway	686.136	198	0.661255	1.73267	6.98197e-18	6.98197e-17
Ctrl_MCF10A_vs_MCF7	M5906	Hallmark estrogen response early	688.396	200	0.6724	1.72099	1.30811e-17	1.09009e-16
Ctrl_MCF10A_vs_MCF7	M5921	Hallmark complement	613.039	173	0.658606	1.77179	3.76229e-17	2.68735e-16
Ctrl_MCF10A_vs_MCF7	M5891	Hallmark hypoxia	648.611	188	0.669364	1.72503	8.25956e-17	5.16222e-16
Ctrl_MCF10A_vs_MCF7	M5890	Hallmark tnfa signaling via nfkb	654.876	194	0.668328	1.68782	5.77783e-16	3.2099e-15
Ctrl_MCF10A_vs_MCF7	M5902	Hallmark apoptosis	541.279	154	0.66112	1.7574	4.71442e-15	2.35721e-14
Ctrl_MCF10A_vs_MCF7	M5915	Hallmark apical junction	609.39	183	0.649722	1.665	2.02054e-14	9.18427e-14
Ctrl_MCF10A_vs_MCF7	M5946	Hallmark coagulation	397.072	112	0.644107	1.77264	8.71953e-12	3.63314e-11
Ctrl_MCF10A_vs_MCF7	M5913	Hallmark interferon gamma response	588.561	188	0.640033	1.56532	1.34611e-11	5.17733e-11
Ctrl_MCF10A_vs_MCF7	M5909	Hallmark myogenesis	523.783	166	0.636067	1.57766	8.75674e-11	3.12741e-10
Ctrl_MCF10A_vs_MCF7	M5950	Hallmark allograft rejection	482.743	153	0.640997	1.57759	4.44638e-10	1.48213e-09
Ctrl_MCF10A_vs_MCF7	M5911	Hallmark interferon alpha response	333.51	97	0.683641	1.71912	1.84919e-09	5.77872e-09
Ctrl_MCF10A_vs_MCF7	M5947	Hallmark il2 stat5 signaling	526.074	175	0.611279	1.50307	3.17024e-09	9.32422e-09
Ctrl_MCF10A_vs_MCF7	M5937	Hallmark glycolysis	542.661	189	0.596922	1.43561	5.38963e-08	1.45185e-07
Ctrl_MCF10A_vs_MCF7	M5942	Hallmark uv response dn	426.683	141	0.630373	1.51306	5.51703e-08	1.45185e-07
Ctrl_MCF10A_vs_MCF7	M5934	Hallmark xenobiotic metabolism	476.469	173	0.609417	1.37708	3.91085e-06	9.77711e-06
Ctrl_MCF10A_vs_MCF7	M5908	Hallmark androgen response	277.286	98	0.608599	1.41472	0.000117656	0.000280132
Ctrl_MCF10A_vs_MCF7	M5896	Hallmark tgf beta signaling	167.081	53	0.601911	1.57624	0.00014272	0.000324363
Ctrl_MCF10A_vs_MCF7	M5948	Hallmark bile acid metabolism	269.047	97	0.591969	1.38684	0.000291617	0.000633949
Ctrl_MCF10A_vs_MCF7	M5905	Hallmark adipogenesis	484.038	192	0.566034	1.26051	0.000389254	0.000810945
Ctrl_MCF10A_vs_MCF7	M5924	Hallmark mtorc1 signaling	497.72	199	0.569031	1.25055	0.000484665	0.00096933
Ctrl_MCF10A_vs_MCF7	M5949	Hallmark peroxisome	257.308	96	0.591834	1.34015	0.00114846	0.00220857
Ctrl_MCF10A_vs_MCF7	M5941	Hallmark uv response up	381.526	152	0.569455	1.25502	0.00165612	0.00306688
Ctrl_MCF10A_vs_MCF7	M5892	Hallmark cholesterol homeostasis	194.102	71	0.590779	1.36692	0.00242524	0.00425555
Ctrl_MCF10A_vs_MCF7	M5956	Hallmark kras signaling dn	382.381	154	0.578963	1.2415	0.00246822	0.00425555
Ctrl_MCF10A_vs_MCF7	M5897	Hallmark il6 jak stat3 signaling	207.284	79	0.569979	1.31192	0.00517302	0.0086217
Ctrl_MCF10A_vs_MCF7	M5919	Hallmark hedgehog signaling	102.927	35	0.637874	1.47039	0.00635639	0.0102522
Ctrl_MCF10A_vs_MCF7	M5916	Hallmark apical surface	115.058	42	0.583424	1.36973	0.0138415	0.0216274
Ctrl_MCF10A_vs_MCF7	M5895	Hallmark wnt beta catenin signaling	109.893	40	0.593909	1.37366	0.0149543	0.022658
Ctrl_MCF10A_vs_MCF7	M5935	Hallmark fatty acid metabolism	342.018	145	0.556802	1.17937	0.0192211	0.0282663
Ctrl_MCF10A_vs_MCF7	M5910	Hallmark protein secretion	232.07	95	0.567515	1.22142	0.020165	0.0288071
Ctrl_MCF10A_vs_MCF7	M5945	Hallmark heme metabolism	408.523	178	0.548428	1.14754	0.0284656	0.0395355
Ctrl_MCF10A_vs_MCF7	M5923	Hallmark pi3k akt mtor signaling	239.495	100	0.561777	1.19747	0.0293287	0.0396334
Ctrl_MCF10A_vs_MCF7	M5944	Hallmark angiogenesis	83.4909	31	0.612595	1.34663	0.0357911	0.0470936
MCF10A_TGF_1d_vs_Ctr	M5930	Hallmark epithelial mesenchymal transition	702.024	187	0.652774	1.87707	2.67672e-22	1.33836e-20
MCF10A_TGF_1d_vs_Ctr	M5928	Hallmark myc targets v2	308.182	57	0.844553	2.70335	8.63877e-20	2.15969e-18
MCF10A_TGF_1d_vs_Ctr	M5891	Hallmark hypoxia	597.983	188	0.63505	1.59038	2.29957e-12	3.83261e-11
MCF10A_TGF_1d_vs_Ctr	M5924	Hallmark mtorc1 signaling	615.55	199	0.632148	1.54661	1.40987e-11	1.76234e-10
MCF10A_TGF_1d_vs_Ctr	M5896	Hallmark tgf beta signaling	224.925	53	0.690032	2.12193	1.47122e-10	1.47122e-09
MCF10A_TGF_1d_vs_Ctr	M5890	Hallmark tnfa signaling via nfkb	575.341	194	0.625084	1.48284	1.86747e-09	1.55623e-08
MCF10A_TGF_1d_vs_Ctr	M5915	Hallmark apical junction	546.915	183	0.596313	1.4943	2.506e-09	1.79e-08
MCF10A_TGF_1d_vs_Ctr	M5910	Hallmark protein secretion	323.633	95	0.671751	1.70333	5.07204e-09	3.17003e-08
MCF10A_TGF_1d_vs_Ctr	M5926	Hallmark myc targets v1	574.66	199	0.638174	1.44387	1.49272e-08	8.2929e-08
MCF10A_TGF_1d_vs_Ctr	M5947	Hallmark il2 stat5 signaling	515.758	175	0.605237	1.47359	1.8234e-08	8.63262e-08
MCF10A_TGF_1d_vs_Ctr	M5937	Hallmark glycolysis	549.204	189	0.601183	1.45292	1.89918e-08	8.63262e-08
MCF10A_TGF_1d_vs_Ctr	M5942	Hallmark uv response dn	431.505	141	0.633447	1.53016	2.3406e-08	9.7525e-08
MCF10A_TGF_1d_vs_Ctr	M5908	Hallmark androgen response	319.653	98	0.619108	1.63088	5.68441e-08	2.18631e-07
MCF10A_TGF_1d_vs_Ctr	M5934	Hallmark xenobiotic metabolism	500.867	173	0.595868	1.44759	9.48224e-08	3.38651e-07
MCF10A_TGF_1d_vs_Ctr	M5906	Hallmark estrogen response early	556.425	200	0.592707	1.39106	3.48316e-07	1.16105e-06
MCF10A_TGF_1d_vs_Ctr	M5925	Hallmark e2f targets	555.655	200	0.648444	1.38914	3.89849e-07	1.21828e-06
MCF10A_TGF_1d_vs_Ctr	M5922	Hallmark unfolded protein response	341.568	111	0.637808	1.5386	4.31107e-07	1.26796e-06
MCF10A_TGF_1d_vs_Ctr	M5946	Hallmark coagulation	342.02	112	0.587935	1.52687	6.21038e-07	1.7251e-06
MCF10A_TGF_1d_vs_Ctr	M5893	Hallmark mitotic spindle	541.284	198	0.614378	1.36688	1.56404e-06	4.11591e-06
MCF10A_TGF_1d_vs_Ctr	M5939	Hallmark p53 pathway	522.272	198	0.57475	1.31887	2.01352e-05	5.03381e-05
MCF10A_TGF_1d_vs_Ctr	M5901	Hallmark g2m checkpoint	523.884	199	0.621352	1.31629	2.19571e-05	5.22788e-05
MCF10A_TGF_1d_vs_Ctr	M5907	Hallmark estrogen response late	522.084	199	0.575569	1.31177	2.75841e-05	6.2691e-05
MCF10A_TGF_1d_vs_Ctr	M5932	Hallmark inflammatory response	453.551	172	0.560154	1.31846	6.52037e-05	0.000141747
MCF10A_TGF_1d_vs_Ctr	M5892	Hallmark cholesterol homeostasis	212.485	71	0.641231	1.49638	0.000117264	0.0002443
MCF10A_TGF_1d_vs_Ctr	M5898	Hallmark dna repair	392.437	148	0.598173	1.3258	0.000143508	0.000287016
MCF10A_TGF_1d_vs_Ctr	M5953	Hallmark kras signaling up	462.722	180	0.553193	1.28534	0.000200732	0.000386022
MCF10A_TGF_1d_vs_Ctr	M5921	Hallmark complement	446.299	173	0.560519	1.28988	0.000214835	0.000397843
MCF10A_TGF_1d_vs_Ctr	M5902	Hallmark apoptosis	400.038	154	0.564756	1.29883	0.000314654	0.000561883
MCF10A_TGF_1d_vs_Ctr	M5909	Hallmark myogenesis	425.021	166	0.574858	1.28018	0.000412402	0.000711038
MCF10A_TGF_1d_vs_Ctr	M5945	Hallmark heme metabolism	449.476	178	0.547202	1.26257	0.000555419	0.000925699
MCF10A_TGF_1d_vs_Ctr	M5944	Hallmark angiogenesis	103.681	31	0.609079	1.67228	0.000716629	0.00115585
MCF10A_TGF_1d_vs_Ctr	M5905	Hallmark adipogenesis	477.087	192	0.593252	1.24242	0.000832999	0.00130156
MCF10A_TGF_1d_vs_Ctr	M5935	Hallmark fatty acid metabolism	368.805	145	0.574423	1.27174	0.00117303	0.00177731
MCF10A_TGF_1d_vs_Ctr	M5895	Hallmark wnt beta catenin signaling	119.065	40	0.581833	1.48831	0.00303379	0.00446146
MCF10A_TGF_1d_vs_Ctr	M5941	Hallmark uv response up	373.773	152	0.559796	1.22952	0.00385205	0.00550293
MCF10A_TGF_1d_vs_Ctr	M5923	Hallmark pi3k akt mtor signaling	255.124	100	0.57657	1.27562	0.00508718	0.00706553
MCF10A_TGF_1d_vs_Ctr	M5897	Hallmark il6 jak stat3 signaling	204.93	79	0.565392	1.29703	0.00708468	0.00957389
MCF10A_TGF_1d_vs_Ctr	M5919	Hallmark hedgehog signaling	97.8474	35	0.592846	1.39782	0.0156535	0.0205967
MCF10A_TGF_1d_vs_Ctr	M5936	Hallmark oxidative phosphorylation	459.554	200	0.541637	1.14889	0.0210467	0.026983
MCF10A_TGF_2d_vs_Ctr	M5930	Hallmark epithelial mesenchymal transition	738.222	187	0.67286	1.97385	4.03437e-26	2.01718e-24
MCF10A_TGF_2d_vs_Ctr	M5928	Hallmark myc targets v2	322.331	57	0.865687	2.82747	8.81644e-22	2.20411e-20
MCF10A_TGF_2d_vs_Ctr	M5926	Hallmark myc targets v1	638.87	199	0.685611	1.6052	1.80449e-13	3.00749e-12
MCF10A_TGF_2d_vs_Ctr	M5891	Hallmark hypoxia	601.485	188	0.642031	1.59969	1.17871e-12	1.47338e-11
MCF10A_TGF_2d_vs_Ctr	M5896	Hallmark tgf beta signaling	229.922	53	0.679642	2.16907	3.72582e-11	3.72582e-10
MCF10A_TGF_2d_vs_Ctr	M5910	Hallmark protein secretion	344.249	95	0.703706	1.81184	5.21054e-11	3.86335e-10
MCF10A_TGF_2d_vs_Ctr	M5908	Hallmark androgen response	352.042	98	0.673235	1.79613	5.40869e-11	3.86335e-10
MCF10A_TGF_2d_vs_Ctr	M5924	Hallmark mtorc1 signaling	606.437	199	0.640259	1.52371	7.1915e-11	4.49469e-10
MCF10A_TGF_2d_vs_Ctr	M5925	Hallmark e2f targets	604.64	200	0.67739	1.5116	1.51285e-10	8.19671e-10
MCF10A_TGF_2d_vs_Ctr	M5906	Hallmark estrogen response early	604.178	200	0.613286	1.51045	1.63934e-10	8.19671e-10
MCF10A_TGF_2d_vs_Ctr	M5942	Hallmark uv response dn	450.272	141	0.645406	1.59671	7.11817e-10	3.14549e-09
MCF10A_TGF_2d_vs_Ctr	M5915	Hallmark apical junction	553.864	183	0.607167	1.51329	7.54916e-10	3.14549e-09
MCF10A_TGF_2d_vs_Ctr	M5937	Hallmark glycolysis	565.368	189	0.626609	1.49568	1.29531e-09	4.98197e-09
MCF10A_TGF_2d_vs_Ctr	M5934	Hallmark xenobiotic metabolism	524.945	173	0.629525	1.51718	1.64727e-09	5.88311e-09
MCF10A_TGF_2d_vs_Ctr	M5901	Hallmark g2m checkpoint	584.456	199	0.656826	1.46848	3.05801e-09	1.01934e-08
MCF10A_TGF_2d_vs_Ctr	M5947	Hallmark il2 stat5 signaling	520.656	175	0.603385	1.48759	8.01015e-09	2.50317e-08
MCF10A_TGF_2d_vs_Ctr	M5946	Hallmark coagulation	343.976	112	0.600662	1.53561	4.35599e-07	1.28117e-06
MCF10A_TGF_2d_vs_Ctr	M5890	Hallmark tnfa signaling via nfkb	540.193	194	0.596733	1.39225	4.76e-07	1.32222e-06
MCF10A_TGF_2d_vs_Ctr	M5893	Hallmark mitotic spindle	546.978	198	0.626876	1.38126	6.95199e-07	1.82947e-06
MCF10A_TGF_2d_vs_Ctr	M5945	Hallmark heme metabolism	498.92	178	0.595413	1.40146	8.11492e-07	2.02873e-06
MCF10A_TGF_2d_vs_Ctr	M5907	Hallmark estrogen response late	542.069	199	0.589014	1.36198	1.94106e-06	4.62158e-06
MCF10A_TGF_2d_vs_Ctr	M5939	Hallmark p53 pathway	536.305	198	0.584899	1.3543	3.12456e-06	7.10126e-06
MCF10A_TGF_2d_vs_Ctr	M5922	Hallmark unfolded protein response	324.042	111	0.61422	1.45965	9.2215e-06	2.00467e-05
MCF10A_TGF_2d_vs_Ctr	M5909	Hallmark myogenesis	450.689	166	0.608283	1.3575	1.49425e-05	3.11302e-05
MCF10A_TGF_2d_vs_Ctr	M5905	Hallmark adipogenesis	494.472	192	0.588144	1.28769	0.000116086	0.000232172
MCF10A_TGF_2d_vs_Ctr	M5902	Hallmark apoptosis	405.122	154	0.57257	1.31533	0.000165136	0.000317568
MCF10A_TGF_2d_vs_Ctr	M5898	Hallmark dna repair	385.654	148	0.599077	1.30288	0.000344458	0.000637885
MCF10A_TGF_2d_vs_Ctr	M5921	Hallmark complement	436.654	173	0.589642	1.262	0.000665992	0.00118927
MCF10A_TGF_2d_vs_Ctr	M5932	Hallmark inflammatory response	429.466	172	0.539136	1.24845	0.00115618	0.00199341
MCF10A_TGF_2d_vs_Ctr	M5944	Hallmark angiogenesis	100.124	31	0.638875	1.61491	0.00155252	0.00258753
MCF10A_TGF_2d_vs_Ctr	M5941	Hallmark uv response up	381.176	152	0.561247	1.25387	0.00172256	0.00277832
MCF10A_TGF_2d_vs_Ctr	M5895	Hallmark wnt beta catenin signaling	119.334	40	0.620648	1.49167	0.00288609	0.00450951
MCF10A_TGF_2d_vs_Ctr	M5935	Hallmark fatty acid metabolism	351.521	145	0.558576	1.21214	0.00774721	0.0117382
MCF10A_TGF_2d_vs_Ctr	M5892	Hallmark cholesterol homeostasis	184.535	71	0.595938	1.29955	0.00945722	0.0139077
MCF10A_TGF_2d_vs_Ctr	M5936	Hallmark oxidative phosphorylation	466.842	200	0.549785	1.16711	0.0117144	0.0167349
MCF10A_TGF_2d_vs_Ctr	M5948	Hallmark bile acid metabolism	240.619	97	0.559467	1.24031	0.0127681	0.0177166
MCF10A_TGF_2d_vs_Ctr	M5923	Hallmark pi3k akt mtor signaling	247.059	100	0.563657	1.23529	0.0131103	0.0177166
MCF10A_TGF_2d_vs_Ctr	M5953	Hallmark kras signaling up	418.268	180	0.521721	1.16186	0.0183601	0.023841
MCF10A_TGF_2d_vs_Ctr	M5897	Hallmark il6 jak stat3 signaling	197.231	79	0.559133	1.2483	0.018596	0.023841
MCF10A_TGF_2d_vs_Ctr	M5919	Hallmark hedgehog signaling	94.5562	35	0.595482	1.3508	0.0269485	0.0336856
MCF10A_TGF_2d_vs_Ctr	M5956	Hallmark kras signaling dn	353.707	154	0.528356	1.1484	0.0371974	0.0453627
MCF10A_TGF_3d_vs_Ctr	M5930	Hallmark epithelial mesenchymal transition	775.506	187	0.699718	2.07354	2.94723e-30	1.47362e-28
MCF10A_TGF_3d_vs_Ctr	M5928	Hallmark myc targets v2	327.396	57	0.882657	2.8719	1.664e-22	4.16001e-21
MCF10A_TGF_3d_vs_Ctr	M5925	Hallmark e2f targets	687.372	200	0.748761	1.71843	1.62614e-17	2.71024e-16
MCF10A_TGF_3d_vs_Ctr	M5926	Hallmark myc targets v1	642.64	199	0.688087	1.61467	8.70226e-14	1.08778e-12
MCF10A_TGF_3d_vs_Ctr	M5901	Hallmark g2m checkpoint	626.405	199	0.688583	1.57388	1.9162e-12	1.9162e-11
MCF10A_TGF_3d_vs_Ctr	M5891	Hallmark hypoxia	584.403	188	0.631305	1.55426	2.89301e-11	2.41084e-10
MCF10A_TGF_3d_vs_Ctr	M5896	Hallmark tgf beta signaling	221.816	53	0.679407	2.0926	3.41514e-10	2.43938e-09
MCF10A_TGF_3d_vs_Ctr	M5915	Hallmark apical junction	556.358	183	0.601403	1.5201	4.8744e-10	3.0465e-09
MCF10A_TGF_3d_vs_Ctr	M5906	Hallmark estrogen response early	596.913	200	0.613061	1.49228	5.70883e-10	3.17157e-09
MCF10A_TGF_3d_vs_Ctr	M5937	Hallmark glycolysis	567.638	189	0.635789	1.50169	8.77693e-10	4.38846e-09
MCF10A_TGF_3d_vs_Ctr	M5934	Hallmark xenobiotic metabolism	524.943	173	0.62567	1.51718	1.64791e-09	7.49049e-09
MCF10A_TGF_3d_vs_Ctr	M5890	Hallmark tnfa signaling via nfkb	572.838	194	0.628292	1.47639	2.83793e-09	1.13397e-08
MCF10A_TGF_3d_vs_Ctr	M5946	Hallmark coagulation	369.836	112	0.604557	1.65105	2.94831e-09	1.13397e-08
MCF10A_TGF_3d_vs_Ctr	M5893	Hallmark mitotic spindle	571.474	198	0.640828	1.44312	1.69388e-08	6.04957e-08
MCF10A_TGF_3d_vs_Ctr	M5947	Hallmark il2 stat5 signaling	514.635	175	0.607603	1.47039	2.19703e-08	7.32345e-08
MCF10A_TGF_3d_vs_Ctr	M5942	Hallmark uv response dn	429.634	141	0.635793	1.52352	3.27129e-08	1.02228e-07
MCF10A_TGF_3d_vs_Ctr	M5924	Hallmark mtorc1 signaling	565.649	199	0.619148	1.42123	6.11308e-08	1.74673e-07
MCF10A_TGF_3d_vs_Ctr	M5908	Hallmark androgen response	319.151	98	0.634259	1.62832	6.28823e-08	1.74673e-07
MCF10A_TGF_3d_vs_Ctr	M5910	Hallmark protein secretion	307.469	95	0.659633	1.61826	1.42618e-07	3.7531e-07
MCF10A_TGF_3d_vs_Ctr	M5907	Hallmark estrogen response late	546.064	199	0.582956	1.37202	1.1069e-06	2.76726e-06
MCF10A_TGF_3d_vs_Ctr	M5909	Hallmark myogenesis	460.572	166	0.598009	1.38726	3.63327e-06	8.65064e-06
MCF10A_TGF_3d_vs_Ctr	M5945	Hallmark heme metabolism	485.97	178	0.595291	1.36509	5.32649e-06	1.21057e-05
MCF10A_TGF_3d_vs_Ctr	M5922	Hallmark unfolded protein response	326.286	111	0.616914	1.46976	6.33198e-06	1.37652e-05
MCF10A_TGF_3d_vs_Ctr	M5902	Hallmark apoptosis	417.305	154	0.582238	1.35489	3.22073e-05	6.70986e-05
MCF10A_TGF_3d_vs_Ctr	M5932	Hallmark inflammatory response	456.036	172	0.557114	1.32569	4.72125e-05	9.4425e-05
MCF10A_TGF_3d_vs_Ctr	M5939	Hallmark p53 pathway	507.173	198	0.578609	1.28074	0.000128769	0.000247633
MCF10A_TGF_3d_vs_Ctr	M5905	Hallmark adipogenesis	479.79	192	0.569144	1.24945	0.000622345	0.00115249
MCF10A_TGF_3d_vs_Ctr	M5944	Hallmark angiogenesis	103.078	31	0.626709	1.66254	0.000818916	0.00146235
MCF10A_TGF_3d_vs_Ctr	M5895	Hallmark wnt beta catenin signaling	123.786	40	0.641756	1.54733	0.00123137	0.00212305
MCF10A_TGF_3d_vs_Ctr	M5941	Hallmark uv response up	383.303	152	0.574397	1.26087	0.00135382	0.00225637
MCF10A_TGF_3d_vs_Ctr	M5897	Hallmark il6 jak stat3 signaling	216.037	79	0.602385	1.36732	0.00148864	0.00240104
MCF10A_TGF_3d_vs_Ctr	M5898	Hallmark dna repair	369.975	148	0.592571	1.24991	0.00221737	0.00346465
MCF10A_TGF_3d_vs_Ctr	M5921	Hallmark complement	424.444	173	0.552082	1.22672	0.00249773	0.00378444
MCF10A_TGF_3d_vs_Ctr	M5913	Hallmark interferon gamma response	454.235	188	0.590172	1.20807	0.00346686	0.00509833
MCF10A_TGF_3d_vs_Ctr	M5936	Hallmark oxidative phosphorylation	479.613	200	0.568944	1.19903	0.00378943	0.00541347
MCF10A_TGF_3d_vs_Ctr	M5935	Hallmark fatty acid metabolism	355.223	145	0.568694	1.22491	0.00530202	0.00736392
MCF10A_TGF_3d_vs_Ctr	M5919	Hallmark hedgehog signaling	94.8305	35	0.611146	1.35472	0.0257883	0.0348491
MCF10A_TGF_3d_vs_Ctr	M5892	Hallmark cholesterol homeostasis	174.392	71	0.556264	1.22811	0.0335034	0.0438873
MCF10A_TGF_3d_vs_Ctr	M5948	Hallmark bile acid metabolism	231.396	97	0.564704	1.19276	0.0342321	0.0438873
MCF10A_TGF_4d_vs_Ctr	M5930	Hallmark epithelial mesenchymal transition	793.523	187	0.71788	2.12172	2.53184e-32	1.26592e-30
MCF10A_TGF_4d_vs_Ctr	M5928	Hallmark myc targets v2	322.982	57	0.87917	2.83317	7.12219e-22	1.78055e-20
MCF10A_TGF_4d_vs_Ctr	M5925	Hallmark e2f targets	664.113	200	0.736599	1.66028	2.03014e-15	3.38357e-14
MCF10A_TGF_4d_vs_Ctr	M5926	Hallmark myc targets v1	646.23	199	0.697011	1.62369	4.31995e-14	5.39994e-13
MCF10A_TGF_4d_vs_Ctr	M5890	Hallmark tnfa signaling via nfkb	630.885	194	0.653769	1.62599	7.3542e-14	7.3542e-13
MCF10A_TGF_4d_vs_Ctr	M5891	Hallmark hypoxia	607.484	188	0.635065	1.61565	3.69817e-13	3.08181e-12
MCF10A_TGF_4d_vs_Ctr	M5934	Hallmark xenobiotic metabolism	558.659	173	0.648999	1.61462	3.16771e-12	2.26265e-11
MCF10A_TGF_4d_vs_Ctr	M5901	Hallmark g2m checkpoint	612.73	199	0.694079	1.53952	2.34487e-11	1.46554e-10
MCF10A_TGF_4d_vs_Ctr	M5946	Hallmark coagulation	390.452	112	0.653322	1.74309	3.77175e-11	2.03903e-10
MCF10A_TGF_4d_vs_Ctr	M5896	Hallmark tgf beta signaling	229.596	53	0.711364	2.166	4.07807e-11	2.03903e-10
MCF10A_TGF_4d_vs_Ctr	M5947	Hallmark il2 stat5 signaling	547.367	175	0.623853	1.56391	7.00787e-11	3.1854e-10
MCF10A_TGF_4d_vs_Ctr	M5915	Hallmark apical junction	544.092	183	0.61048	1.48659	4.04742e-09	1.68642e-08
MCF10A_TGF_4d_vs_Ctr	M5906	Hallmark estrogen response early	582.144	200	0.589854	1.45536	6.6013e-09	2.50524e-08
MCF10A_TGF_4d_vs_Ctr	M5937	Hallmark glycolysis	555.307	189	0.621826	1.46907	7.01467e-09	2.50524e-08
MCF10A_TGF_4d_vs_Ctr	M5932	Hallmark inflammatory response	512.713	172	0.607391	1.49044	8.9647e-09	2.98823e-08
MCF10A_TGF_4d_vs_Ctr	M5924	Hallmark mtorc1 signaling	573.733	199	0.635035	1.44154	1.72941e-08	5.4044e-08
MCF10A_TGF_4d_vs_Ctr	M5942	Hallmark uv response dn	428.824	141	0.628478	1.52065	3.77827e-08	1.11126e-07
MCF10A_TGF_4d_vs_Ctr	M5907	Hallmark estrogen response late	563.796	199	0.582711	1.41657	8.12029e-08	2.25564e-07
MCF10A_TGF_4d_vs_Ctr	M5908	Hallmark androgen response	316.482	98	0.610035	1.6147	1.07049e-07	2.81709e-07
MCF10A_TGF_4d_vs_Ctr	M5945	Hallmark heme metabolism	503.149	178	0.609218	1.41334	4.28202e-07	1.0705e-06
MCF10A_TGF_4d_vs_Ctr	M5909	Hallmark myogenesis	472.806	166	0.604669	1.42412	5.71554e-07	1.36084e-06
MCF10A_TGF_4d_vs_Ctr	M5939	Hallmark p53 pathway	546.326	198	0.593397	1.37961	7.636e-07	1.73545e-06
MCF10A_TGF_4d_vs_Ctr	M5913	Hallmark interferon gamma response	520.508	188	0.634439	1.38433	1.0784e-06	2.34435e-06
MCF10A_TGF_4d_vs_Ctr	M5893	Hallmark mitotic spindle	542.813	198	0.636062	1.37074	1.26051e-06	2.62605e-06
MCF10A_TGF_4d_vs_Ctr	M5902	Hallmark apoptosis	428.709	154	0.600515	1.39191	6.24404e-06	1.24881e-05
MCF10A_TGF_4d_vs_Ctr	M5922	Hallmark unfolded protein response	324.051	111	0.609452	1.45969	9.2086e-06	1.77089e-05
MCF10A_TGF_4d_vs_Ctr	M5941	Hallmark uv response up	420.607	152	0.594946	1.38358	1.03159e-05	1.86813e-05
MCF10A_TGF_4d_vs_Ctr	M5921	Hallmark complement	469.513	173	0.596456	1.35697	1.04615e-05	1.86813e-05
MCF10A_TGF_4d_vs_Ctr	M5910	Hallmark protein secretion	284.018	95	0.636024	1.49483	1.15588e-05	1.9929e-05
MCF10A_TGF_4d_vs_Ctr	M5897	Hallmark il6 jak stat3 signaling	239.14	79	0.631227	1.51355	3.26308e-05	5.43846e-05
MCF10A_TGF_4d_vs_Ctr	M5905	Hallmark adipogenesis	491.999	192	0.579869	1.28125	0.00015575	0.00025121
MCF10A_TGF_4d_vs_Ctr	M5895	Hallmark wnt beta catenin signaling	131.818	40	0.643213	1.64773	0.00023694	0.000370218
MCF10A_TGF_4d_vs_Ctr	M5944	Hallmark angiogenesis	108.116	31	0.641405	1.74381	0.00026163	0.000396409
MCF10A_TGF_4d_vs_Ctr	M5898	Hallmark dna repair	373.915	148	0.596263	1.26323	0.00141918	0.00208703
MCF10A_TGF_4d_vs_Ctr	M5953	Hallmark kras signaling up	437.005	180	0.540759	1.2139	0.00334524	0.00477891
MCF10A_TGF_4d_vs_Ctr	M5919	Hallmark hedgehog signaling	105.886	35	0.638058	1.51266	0.00363752	0.00505212
MCF10A_TGF_4d_vs_Ctr	M5956	Hallmark kras signaling dn	376.299	154	0.558339	1.22175	0.00469299	0.00634188
MCF10A_TGF_4d_vs_Ctr	M5892	Hallmark cholesterol homeostasis	189.4	71	0.570793	1.3338	0.00482793	0.00635254
MCF10A_TGF_4d_vs_Ctr	M5911	Hallmark interferon alpha response	247.052	97	0.600172	1.27346	0.00597007	0.0075324
MCF10A_TGF_4d_vs_Ctr	M5936	Hallmark oxidative phosphorylation	474.538	200	0.58058	1.18634	0.00602592	0.0075324
MCF10A_TGF_4d_vs_Ctr	M5916	Hallmark apical surface	117.201	42	0.610526	1.39525	0.00976341	0.0119066
MCF10A_TGF_4d_vs_Ctr	M5948	Hallmark bile acid metabolism	237.304	97	0.559529	1.22321	0.0184636	0.0219804
MCF10A_TGF_4d_vs_Ctr	M5950	Hallmark allograft rejection	357.369	153	0.513917	1.16787	0.0229083	0.0266376
MCF10A_TGF_4d_vs_Ctr	M5923	Hallmark pi3k akt mtor signaling	238.673	100	0.565682	1.19337	0.0318503	0.0361935
MCF10A_TGF_5d_vs_Ctr	M5928	Hallmark myc targets v2	370.311	57	0.90607	3.24834	7.4683e-29	3.73415e-27
MCF10A_TGF_5d_vs_Ctr	M5930	Hallmark epithelial mesenchymal transition	735.792	187	0.685909	1.96736	7.38837e-26	1.84709e-24
MCF10A_TGF_5d_vs_Ctr	M5925	Hallmark e2f targets	752.058	200	0.755861	1.88015	7.76823e-24	1.29471e-22
MCF10A_TGF_5d_vs_Ctr	M5926	Hallmark myc targets v1	735.589	199	0.733172	1.84821	1.97031e-22	2.46289e-21
MCF10A_TGF_5d_vs_Ctr	M5901	Hallmark g2m checkpoint	672.264	199	0.688156	1.68911	2.257e-16	2.257e-15
MCF10A_TGF_5d_vs_Ctr	M5924	Hallmark mtorc1 signaling	617.737	199	0.658251	1.5521	9.47534e-12	7.89612e-11
MCF10A_TGF_5d_vs_Ctr	M5947	Hallmark il2 stat5 signaling	549.768	175	0.619939	1.57077	4.48536e-11	3.20383e-10
MCF10A_TGF_5d_vs_Ctr	M5891	Hallmark hypoxia	580.879	188	0.634408	1.54489	5.49318e-11	3.43324e-10
MCF10A_TGF_5d_vs_Ctr	M5946	Hallmark coagulation	387.9	112	0.641858	1.7317	6.5788e-11	3.65489e-10
MCF10A_TGF_5d_vs_Ctr	M5934	Hallmark xenobiotic metabolism	539.935	173	0.638264	1.5605	1.10613e-10	5.53064e-10
MCF10A_TGF_5d_vs_Ctr	M5890	Hallmark tnfa signaling via nfkb	589.899	194	0.644181	1.52036	1.5289e-10	6.94954e-10
MCF10A_TGF_5d_vs_Ctr	M5937	Hallmark glycolysis	559.826	189	0.634255	1.48102	3.30836e-09	1.37849e-08
MCF10A_TGF_5d_vs_Ctr	M5896	Hallmark tgf beta signaling	212.039	53	0.697269	2.00037	4.52236e-09	1.73937e-08
MCF10A_TGF_5d_vs_Ctr	M5908	Hallmark androgen response	327.331	98	0.63402	1.67006	1.18279e-08	4.22426e-08
MCF10A_TGF_5d_vs_Ctr	M5906	Hallmark estrogen response early	569.264	200	0.605933	1.42316	5.05013e-08	1.68338e-07
MCF10A_TGF_5d_vs_Ctr	M5942	Hallmark uv response dn	426.309	141	0.648365	1.51174	5.89213e-08	1.84129e-07
MCF10A_TGF_5d_vs_Ctr	M5915	Hallmark apical junction	525.898	183	0.60619	1.43688	7.92843e-08	2.25252e-07
MCF10A_TGF_5d_vs_Ctr	M5945	Hallmark heme metabolism	513.811	178	0.612529	1.44329	8.10906e-08	2.25252e-07
MCF10A_TGF_5d_vs_Ctr	M5922	Hallmark unfolded protein response	347.189	111	0.636752	1.56391	1.5213e-07	4.00341e-07
MCF10A_TGF_5d_vs_Ctr	M5910	Hallmark protein secretion	305.6	95	0.6505	1.60842	2.06522e-07	5.16305e-07
MCF10A_TGF_5d_vs_Ctr	M5893	Hallmark mitotic spindle	553.784	198	0.636335	1.39844	2.56858e-07	6.11566e-07
MCF10A_TGF_5d_vs_Ctr	M5932	Hallmark inflammatory response	486.625	172	0.595401	1.41461	6.09735e-07	1.38576e-06
MCF10A_TGF_5d_vs_Ctr	M5909	Hallmark myogenesis	469.211	166	0.624534	1.41329	9.95235e-07	2.16356e-06
MCF10A_TGF_5d_vs_Ctr	M5907	Hallmark estrogen response late	542.492	199	0.592874	1.36304	1.82998e-06	3.81246e-06
MCF10A_TGF_5d_vs_Ctr	M5941	Hallmark uv response up	425.693	152	0.607745	1.40031	4.84792e-06	9.69584e-06
MCF10A_TGF_5d_vs_Ctr	M5905	Hallmark adipogenesis	514.949	192	0.594826	1.34101	8.60866e-06	1.65551e-05
MCF10A_TGF_5d_vs_Ctr	M5939	Hallmark p53 pathway	528.257	198	0.58656	1.33398	9.2419e-06	1.71146e-05
MCF10A_TGF_5d_vs_Ctr	M5913	Hallmark interferon gamma response	504.631	188	0.625764	1.3421	9.94926e-06	1.77665e-05
MCF10A_TGF_5d_vs_Ctr	M5898	Hallmark dna repair	410.748	148	0.625859	1.38766	1.10605e-05	1.90699e-05
MCF10A_TGF_5d_vs_Ctr	M5936	Hallmark oxidative phosphorylation	530.594	200	0.604309	1.32648	1.2437e-05	2.07283e-05
MCF10A_TGF_5d_vs_Ctr	M5902	Hallmark apoptosis	418.667	154	0.587887	1.35931	2.66208e-05	4.29368e-05
MCF10A_TGF_5d_vs_Ctr	M5921	Hallmark complement	450.458	173	0.57069	1.3019	0.000128904	0.000201413
MCF10A_TGF_5d_vs_Ctr	M5897	Hallmark il6 jak stat3 signaling	227.845	79	0.612086	1.44206	0.000231532	0.000350806
MCF10A_TGF_5d_vs_Ctr	M5895	Hallmark wnt beta catenin signaling	122.4	40	0.605993	1.53	0.00161325	0.00237242
MCF10A_TGF_5d_vs_Ctr	M5944	Hallmark angiogenesis	98.2978	31	0.640332	1.58545	0.00227958	0.00325655
MCF10A_TGF_5d_vs_Ctr	M5923	Hallmark pi3k akt mtor signaling	257.057	100	0.59452	1.28528	0.00400156	0.00555772
MCF10A_TGF_5d_vs_Ctr	M5953	Hallmark kras signaling up	430.815	180	0.545597	1.19671	0.00607032	0.00818711
MCF10A_TGF_5d_vs_Ctr	M5948	Hallmark bile acid metabolism	246.714	97	0.581105	1.27172	0.00622221	0.00818711
MCF10A_TGF_5d_vs_Ctr	M5911	Hallmark interferon alpha response	246.323	97	0.598678	1.26971	0.00652556	0.0083661
MCF10A_TGF_5d_vs_Ctr	M5892	Hallmark cholesterol homeostasis	186.031	71	0.570218	1.31007	0.00772553	0.00965691
MCF10A_TGF_5d_vs_Ctr	M5950	Hallmark allograft rejection	365.326	153	0.54177	1.19388	0.011152	0.0136
MCF10A_TGF_5d_vs_Ctr	M5919	Hallmark hedgehog signaling	95.8671	35	0.622165	1.36953	0.0217916	0.0259424
MCF10A_TGF_5d_vs_Ctr	M5935	Hallmark fatty acid metabolism	335.541	145	0.559365	1.15704	0.0338105	0.0393146
MCF10A_TGF_6d_vs_Ctr	M5926	Hallmark myc targets v1	839.48	199	0.785116	2.10925	1.09095e-33	5.45476e-32
MCF10A_TGF_6d_vs_Ctr	M5928	Hallmark myc targets v2	369.519	57	0.907064	3.24139	9.85078e-29	2.46269e-27
MCF10A_TGF_6d_vs_Ctr	M5930	Hallmark epithelial mesenchymal transition	750.22	187	0.693835	2.00594	1.97611e-27	3.29352e-26
MCF10A_TGF_6d_vs_Ctr	M5925	Hallmark e2f targets	754.814	200	0.755622	1.88703	4.0396e-24	5.04949e-23
MCF10A_TGF_6d_vs_Ctr	M5901	Hallmark g2m checkpoint	652.746	199	0.685657	1.64007	1.19307e-14	1.19307e-13
MCF10A_TGF_6d_vs_Ctr	M5924	Hallmark mtorc1 signaling	635.858	199	0.671715	1.59763	3.21579e-13	2.67982e-12
MCF10A_TGF_6d_vs_Ctr	M5891	Hallmark hypoxia	591.66	188	0.648657	1.57356	7.56588e-12	5.4042e-11
MCF10A_TGF_6d_vs_Ctr	M5936	Hallmark oxidative phosphorylation	613.331	200	0.645927	1.53333	3.27237e-11	2.04523e-10
MCF10A_TGF_6d_vs_Ctr	M5946	Hallmark coagulation	389.106	112	0.632527	1.73708	5.06151e-11	2.81195e-10
MCF10A_TGF_6d_vs_Ctr	M5947	Hallmark il2 stat5 signaling	540.998	175	0.622172	1.54571	2.25284e-10	1.12642e-09
MCF10A_TGF_6d_vs_Ctr	M5937	Hallmark glycolysis	569.34	189	0.642469	1.50619	6.54405e-10	2.97457e-09
MCF10A_TGF_6d_vs_Ctr	M5934	Hallmark xenobiotic metabolism	528.955	173	0.633765	1.52877	8.10235e-10	3.37598e-09
MCF10A_TGF_6d_vs_Ctr	M5896	Hallmark tgf beta signaling	214.55	53	0.709481	2.02406	2.35194e-09	9.04592e-09
MCF10A_TGF_6d_vs_Ctr	M5922	Hallmark unfolded protein response	359.437	111	0.644855	1.61909	1.43117e-08	4.8663e-08
MCF10A_TGF_6d_vs_Ctr	M5890	Hallmark tnfa signaling via nfkb	562.827	194	0.630921	1.45059	1.45989e-08	4.8663e-08
MCF10A_TGF_6d_vs_Ctr	M5915	Hallmark apical junction	530.585	183	0.616801	1.44969	3.75646e-08	1.17389e-07
MCF10A_TGF_6d_vs_Ctr	M5942	Hallmark uv response dn	426.626	141	0.645259	1.51286	5.57246e-08	1.63896e-07
MCF10A_TGF_6d_vs_Ctr	M5945	Hallmark heme metabolism	511.909	178	0.625129	1.43795	1.09701e-07	3.04724e-07
MCF10A_TGF_6d_vs_Ctr	M5908	Hallmark androgen response	315.779	98	0.627366	1.61112	1.23031e-07	3.23766e-07
MCF10A_TGF_6d_vs_Ctr	M5909	Hallmark myogenesis	478.337	166	0.611396	1.44078	2.3924e-07	5.98101e-07
MCF10A_TGF_6d_vs_Ctr	M5893	Hallmark mitotic spindle	553.546	198	0.646493	1.39784	2.6611e-07	6.33596e-07
MCF10A_TGF_6d_vs_Ctr	M5906	Hallmark estrogen response early	554.901	200	0.601121	1.38725	4.35142e-07	9.8896e-07
MCF10A_TGF_6d_vs_Ctr	M5898	Hallmark dna repair	427.272	148	0.637233	1.44349	8.64609e-07	1.87958e-06
MCF10A_TGF_6d_vs_Ctr	M5907	Hallmark estrogen response late	543.957	199	0.579568	1.36673	1.4905e-06	3.1052e-06
MCF10A_TGF_6d_vs_Ctr	M5905	Hallmark adipogenesis	526.819	192	0.60955	1.37193	1.67085e-06	3.34171e-06
MCF10A_TGF_6d_vs_Ctr	M5913	Hallmark interferon gamma response	513.697	188	0.624573	1.36622	2.85617e-06	5.49264e-06
MCF10A_TGF_6d_vs_Ctr	M5941	Hallmark uv response up	423.206	152	0.610692	1.39213	7.03136e-06	1.3021e-05
MCF10A_TGF_6d_vs_Ctr	M5932	Hallmark inflammatory response	462.847	172	0.578682	1.34549	1.9021e-05	3.39661e-05
MCF10A_TGF_6d_vs_Ctr	M5939	Hallmark p53 pathway	519.412	198	0.589757	1.31165	2.89627e-05	4.99356e-05
MCF10A_TGF_6d_vs_Ctr	M5902	Hallmark apoptosis	417.672	154	0.601044	1.35608	3.06012e-05	5.10021e-05
MCF10A_TGF_6d_vs_Ctr	M5910	Hallmark protein secretion	274.071	95	0.625032	1.44248	6.25339e-05	0.000100861
MCF10A_TGF_6d_vs_Ctr	M5921	Hallmark complement	452.571	173	0.573672	1.30801	9.89115e-05	0.000154549
MCF10A_TGF_6d_vs_Ctr	M5911	Hallmark interferon alpha response	268.531	97	0.631724	1.38418	0.00031523	0.000477622
MCF10A_TGF_6d_vs_Ctr	M5897	Hallmark il6 jak stat3 signaling	217.982	79	0.581322	1.37963	0.00111098	0.00163379
MCF10A_TGF_6d_vs_Ctr	M5944	Hallmark angiogenesis	97.67	31	0.643966	1.57532	0.0025959	0.00370843
MCF10A_TGF_6d_vs_Ctr	M5895	Hallmark wnt beta catenin signaling	115.328	40	0.596443	1.4416	0.00596372	0.00828295
MCF10A_TGF_6d_vs_Ctr	M5950	Hallmark allograft rejection	369.209	153	0.555486	1.20657	0.00767051	0.0103655
MCF10A_TGF_6d_vs_Ctr	M5892	Hallmark cholesterol homeostasis	182.388	71	0.571158	1.28442	0.0125579	0.0165236
MCF10A_TGF_6d_vs_Ctr	M5919	Hallmark hedgehog signaling	98.2377	35	0.605624	1.4034	0.0146449	0.0187755
MCF10A_TGF_6d_vs_Ctr	M5923	Hallmark pi3k akt mtor signaling	244.924	100	0.579152	1.22462	0.0165917	0.0207396
MCF10A_TGF_6d_vs_Ctr	M5948	Hallmark bile acid metabolism	236.609	97	0.559564	1.21964	0.0199058	0.0242754
MCF10A_TGF_6d_vs_Ctr	M5935	Hallmark fatty acid metabolism	340.043	145	0.565615	1.17256	0.0229417	0.0273116
MCF10A_BE_1d_vs_Ctr	M5930	Hallmark epithelial mesenchymal transition	649.773	187	0.635786	1.73736	3.68148e-17	1.84074e-15
MCF10A_BE_1d_vs_Ctr	M5891	Hallmark hypoxia	510.276	188	0.568099	1.35712	4.60447e-06	0.000115112
MCF10A_BE_1d_vs_Ctr	M5915	Hallmark apical junction	484.141	183	0.557272	1.32279	3.25779e-05	0.0004981
MCF10A_BE_1d_vs_Ctr	M5909	Hallmark myogenesis	443.508	166	0.572085	1.33587	3.9848e-05	0.0004981
MCF10A_BE_1d_vs_Ctr	M5946	Hallmark coagulation	309.379	112	0.553575	1.38115	0.00013509	0.0011308
MCF10A_BE_1d_vs_Ctr	M5892	Hallmark cholesterol homeostasis	211.09	71	0.5893	1.48655	0.00015023	0.0011308
MCF10A_BE_1d_vs_Ctr	M5939	Hallmark p53 pathway	505.407	198	0.584032	1.27628	0.000158313	0.0011308
MCF10A_BE_1d_vs_Ctr	M5934	Hallmark xenobiotic metabolism	442.51	173	0.562052	1.27893	0.000338075	0.00211297
MCF10A_BE_1d_vs_Ctr	M5895	Hallmark wnt beta catenin signaling	123.247	40	0.609122	1.54059	0.00136847	0.00760263
MCF10A_BE_1d_vs_Ctr	M5921	Hallmark complement	426.517	173	0.549644	1.23271	0.00201348	0.0100674
MCF10A_BE_1d_vs_Ctr	M5935	Hallmark fatty acid metabolism	360.508	145	0.568541	1.24313	0.0030124	0.0127268
MCF10A_BE_1d_vs_Ctr	M5942	Hallmark uv response dn	351.241	141	0.572409	1.24554	0.00313081	0.0127268
MCF10A_BE_1d_vs_Ctr	M5947	Hallmark il2 stat5 signaling	426.096	175	0.543304	1.21742	0.00330897	0.0127268
MCF10A_BE_1d_vs_Ctr	M5936	Hallmark oxidative phosphorylation	476.45	200	0.575046	1.19113	0.00507162	0.0181129
MCF10A_BE_1d_vs_Ctr	M5906	Hallmark estrogen response early	472.257	200	0.536136	1.18064	0.00737404	0.0245801
MCF10A_BE_1d_vs_Ctr	M5890	Hallmark tnfa signaling via nfkb	454.798	194	0.536681	1.17216	0.0108303	0.0338447
MCF10A_BE_1d_vs_Ctr	M5937	Hallmark glycolysis	442.374	189	0.527191	1.1703	0.0124136	0.0365106
MCF10A_BE_1d_vs_Ctr	M5907	Hallmark estrogen response late	461.894	199	0.519923	1.16054	0.014739	0.0409415
MCF10A_BE_2d_vs_Ctr	M5930	Hallmark epithelial mesenchymal transition	748.387	187	0.660752	2.00103	3.14294e-27	1.57147e-25
MCF10A_BE_2d_vs_Ctr	M5926	Hallmark myc targets v1	694.281	199	0.713023	1.74442	2.11366e-18	5.28414e-17
MCF10A_BE_2d_vs_Ctr	M5925	Hallmark e2f targets	694.794	200	0.753229	1.73698	3.32336e-18	5.53894e-17
MCF10A_BE_2d_vs_Ctr	M5946	Hallmark coagulation	406.077	112	0.63422	1.81284	1.1341e-12	1.41762e-11
MCF10A_BE_2d_vs_Ctr	M5928	Hallmark myc targets v2	239.152	57	0.787894	2.09783	6.81802e-11	6.81802e-10
MCF10A_BE_2d_vs_Ctr	M5901	Hallmark g2m checkpoint	599.697	199	0.70289	1.50678	2.3344e-10	1.94533e-09
MCF10A_BE_2d_vs_Ctr	M5891	Hallmark hypoxia	560.279	188	0.610156	1.4901	2.03696e-09	1.35374e-08
MCF10A_BE_2d_vs_Ctr	M5915	Hallmark apical junction	547.768	183	0.597675	1.49664	2.16599e-09	1.35374e-08
MCF10A_BE_2d_vs_Ctr	M5924	Hallmark mtorc1 signaling	570.548	199	0.616186	1.43354	2.85692e-08	1.58718e-07
MCF10A_BE_2d_vs_Ctr	M5893	Hallmark mitotic spindle	560.678	198	0.645139	1.41585	9.1023e-08	4.55115e-07
MCF10A_BE_2d_vs_Ctr	M5909	Hallmark myogenesis	482.769	166	0.61094	1.45412	1.17277e-07	5.33077e-07
MCF10A_BE_2d_vs_Ctr	M5896	Hallmark tgf beta signaling	198.288	53	0.630978	1.87064	1.42903e-07	5.9543e-07
MCF10A_BE_2d_vs_Ctr	M5934	Hallmark xenobiotic metabolism	492.982	173	0.605895	1.4248	3.2979e-07	1.26842e-06
MCF10A_BE_2d_vs_Ctr	M5937	Hallmark glycolysis	516.385	189	0.607609	1.3661	2.71604e-06	9.70013e-06
MCF10A_BE_2d_vs_Ctr	M5936	Hallmark oxidative phosphorylation	531.817	200	0.583409	1.32954	1.06023e-05	3.47585e-05
MCF10A_BE_2d_vs_Ctr	M5907	Hallmark estrogen response late	529.014	199	0.570244	1.32918	1.13224e-05	3.47585e-05
MCF10A_BE_2d_vs_Ctr	M5935	Hallmark fatty acid metabolism	403.253	145	0.600206	1.39053	1.18179e-05	3.47585e-05
MCF10A_BE_2d_vs_Ctr	M5906	Hallmark estrogen response early	524.311	200	0.587136	1.31078	2.77855e-05	7.55287e-05
MCF10A_BE_2d_vs_Ctr	M5947	Hallmark il2 stat5 signaling	466.713	175	0.549406	1.33346	2.87009e-05	7.55287e-05
MCF10A_BE_2d_vs_Ctr	M5921	Hallmark complement	456.755	173	0.579348	1.3201	5.79583e-05	0.000144896
MCF10A_BE_2d_vs_Ctr	M5942	Hallmark uv response dn	381.783	141	0.602022	1.35384	6.78747e-05	0.000161606
MCF10A_BE_2d_vs_Ctr	M5905	Hallmark adipogenesis	490.926	192	0.585275	1.27845	0.00017671	0.000401614
MCF10A_BE_2d_vs_Ctr	M5890	Hallmark tnfa signaling via nfkb	495.047	194	0.573763	1.27589	0.000184978	0.000402126
MCF10A_BE_2d_vs_Ctr	M5902	Hallmark apoptosis	403.158	154	0.590202	1.30895	0.000212421	0.000442544
MCF10A_BE_2d_vs_Ctr	M5908	Hallmark androgen response	270.741	98	0.606628	1.38133	0.000321738	0.000643477
MCF10A_BE_2d_vs_Ctr	M5939	Hallmark p53 pathway	491.928	198	0.572211	1.24224	0.000711369	0.00136802
MCF10A_BE_2d_vs_Ctr	M5922	Hallmark unfolded protein response	292.68	111	0.585312	1.31838	0.00102278	0.00189404
MCF10A_BE_2d_vs_Ctr	M5941	Hallmark uv response up	384.441	152	0.567561	1.26461	0.00118819	0.00212176
MCF10A_BE_2d_vs_Ctr	M5945	Hallmark heme metabolism	439.954	178	0.576438	1.23582	0.0015746	0.00271483
MCF10A_BE_2d_vs_Ctr	M5951	Hallmark spermatogenesis	255.985	97	0.590594	1.31951	0.00189005	0.00315009
MCF10A_BE_2d_vs_Ctr	M5932	Hallmark inflammatory response	421.016	172	0.536266	1.22388	0.00282998	0.00456449
MCF10A_BE_2d_vs_Ctr	M5913	Hallmark interferon gamma response	448.026	188	0.550712	1.19156	0.00622152	0.00972113
MCF10A_BE_2d_vs_Ctr	M5897	Hallmark il6 jak stat3 signaling	204.155	79	0.595545	1.29212	0.00784213	0.011882
MCF10A_BE_2d_vs_Ctr	M5956	Hallmark kras signaling dn	365.725	154	0.53678	1.18742	0.0131742	0.0193738
MCF10A_BE_2d_vs_Ctr	M5895	Hallmark wnt beta catenin signaling	109.902	40	0.604097	1.37377	0.0149333	0.0213333
MCF10A_BE_2d_vs_Ctr	M5944	Hallmark angiogenesis	88.2239	31	0.587194	1.42297	0.0159917	0.0222107
MCF10A_BE_2d_vs_Ctr	M5898	Hallmark dna repair	349.682	148	0.579308	1.18136	0.0173223	0.0234086
MCF10A_BE_2d_vs_Ctr	M5910	Hallmark protein secretion	230.196	95	0.561937	1.21156	0.0246539	0.0324393
MCF10A_BE_2d_vs_Ctr	M5919	Hallmark hedgehog signaling	94.4686	35	0.574746	1.34955	0.0273284	0.0350364
MCF10A_BE_2d_vs_Ctr	M5892	Hallmark cholesterol homeostasis	174.64	71	0.570638	1.22986	0.0325576	0.040697
MCF10A_BE_2d_vs_Ctr	M5953	Hallmark kras signaling up	408.266	180	0.52409	1.13407	0.0401696	0.0489873
MCF10A_BE_3d_vs_Ctr	M5926	Hallmark myc targets v1	748.503	199	0.750274	1.88066	9.51398e-24	4.75699e-22
MCF10A_BE_3d_vs_Ctr	M5930	Hallmark epithelial mesenchymal transition	711.863	187	0.651271	1.90338	2.56317e-23	6.40793e-22
MCF10A_BE_3d_vs_Ctr	M5925	Hallmark e2f targets	683.863	200	0.7431	1.70966	3.41841e-17	5.69735e-16
MCF10A_BE_3d_vs_Ctr	M5946	Hallmark coagulation	407.807	112	0.627559	1.82057	7.61678e-13	9.52097e-12
MCF10A_BE_3d_vs_Ctr	M5901	Hallmark g2m checkpoint	605.017	199	0.698577	1.52014	9.23559e-11	9.17467e-10
MCF10A_BE_3d_vs_Ctr	M5891	Hallmark hypoxia	577.016	188	0.624926	1.53462	1.10096e-10	9.17467e-10
MCF10A_BE_3d_vs_Ctr	M5928	Hallmark myc targets v2	231.559	57	0.761912	2.03122	5.12645e-10	3.66175e-09
MCF10A_BE_3d_vs_Ctr	M5890	Hallmark tnfa signaling via nfkb	577.196	194	0.636691	1.48762	1.36637e-09	8.53982e-09
MCF10A_BE_3d_vs_Ctr	M5934	Hallmark xenobiotic metabolism	524.813	173	0.626952	1.5168	1.68608e-09	9.36708e-09
MCF10A_BE_3d_vs_Ctr	M5936	Hallmark oxidative phosphorylation	580.996	200	0.604867	1.45249	7.9444e-09	3.9722e-08
MCF10A_BE_3d_vs_Ctr	M5924	Hallmark mtorc1 signaling	572.18	199	0.613096	1.43764	2.21063e-08	1.00483e-07
MCF10A_BE_3d_vs_Ctr	M5942	Hallmark uv response dn	426.977	141	0.616415	1.5141	5.23912e-08	2.18297e-07
MCF10A_BE_3d_vs_Ctr	M5896	Hallmark tgf beta signaling	201.5	53	0.640124	1.90095	6.5081e-08	2.50311e-07
MCF10A_BE_3d_vs_Ctr	M5913	Hallmark interferon gamma response	536.228	188	0.635078	1.42614	1.0155e-07	3.6268e-07
MCF10A_BE_3d_vs_Ctr	M5909	Hallmark myogenesis	478.99	166	0.594249	1.44274	2.15585e-07	7.18615e-07
MCF10A_BE_3d_vs_Ctr	M5902	Hallmark apoptosis	443.757	154	0.619637	1.44077	6.1364e-07	1.82441e-06
MCF10A_BE_3d_vs_Ctr	M5907	Hallmark estrogen response late	550.111	199	0.596115	1.38219	6.20298e-07	1.82441e-06
MCF10A_BE_3d_vs_Ctr	M5915	Hallmark apical junction	508.662	183	0.595299	1.38979	1.09597e-06	3.04436e-06
MCF10A_BE_3d_vs_Ctr	M5937	Hallmark glycolysis	513.668	189	0.609269	1.35891	3.97059e-06	1.03974e-05
MCF10A_BE_3d_vs_Ctr	M5939	Hallmark p53 pathway	534.213	198	0.608828	1.34902	4.15895e-06	1.03974e-05
MCF10A_BE_3d_vs_Ctr	M5906	Hallmark estrogen response early	535.78	200	0.596976	1.33945	6.27912e-06	1.49503e-05
MCF10A_BE_3d_vs_Ctr	M5947	Hallmark il2 stat5 signaling	475.877	175	0.563911	1.35965	8.23847e-06	1.87238e-05
MCF10A_BE_3d_vs_Ctr	M5921	Hallmark complement	470.064	173	0.594717	1.35857	9.69049e-06	2.10663e-05
MCF10A_BE_3d_vs_Ctr	M5908	Hallmark androgen response	291.102	98	0.606202	1.48521	1.19779e-05	2.4954e-05
MCF10A_BE_3d_vs_Ctr	M5905	Hallmark adipogenesis	505.087	192	0.584673	1.31533	3.12628e-05	6.25256e-05
MCF10A_BE_3d_vs_Ctr	M5941	Hallmark uv response up	412.201	152	0.603036	1.35592	3.43408e-05	6.60399e-05
MCF10A_BE_3d_vs_Ctr	M5893	Hallmark mitotic spindle	514.728	198	0.612338	1.29982	5.18979e-05	9.61072e-05
MCF10A_BE_3d_vs_Ctr	M5935	Hallmark fatty acid metabolism	383.61	145	0.592938	1.32279	0.000185261	0.000330824
MCF10A_BE_3d_vs_Ctr	M5932	Hallmark inflammatory response	437.179	172	0.557113	1.27087	0.00048464	0.000835586
MCF10A_BE_3d_vs_Ctr	M5945	Hallmark heme metabolism	446.648	178	0.5741	1.25463	0.000762704	0.00127117
MCF10A_BE_3d_vs_Ctr	M5922	Hallmark unfolded protein response	293.947	111	0.587448	1.32408	0.00086356	0.00139284
MCF10A_BE_3d_vs_Ctr	M5897	Hallmark il6 jak stat3 signaling	218.047	79	0.607028	1.38004	0.00110008	0.00171887
MCF10A_BE_3d_vs_Ctr	M5950	Hallmark allograft rejection	375.811	153	0.546249	1.22814	0.00392455	0.00594629
MCF10A_BE_3d_vs_Ctr	M5898	Hallmark dna repair	363.68	148	0.580593	1.22865	0.00438369	0.00644661
MCF10A_BE_3d_vs_Ctr	M5951	Hallmark spermatogenesis	248.932	97	0.565683	1.28315	0.00472867	0.00675524
MCF10A_BE_3d_vs_Ctr	M5911	Hallmark interferon alpha response	244.352	97	0.600153	1.25955	0.00827226	0.0114893
MCF10A_BE_3d_vs_Ctr	M5938	Hallmark reactive oxygen species pathway	126.401	49	0.612685	1.28981	0.0282664	0.0381979
MCF10A_BE_3d_vs_Ctr	M5919	Hallmark hedgehog signaling	93.4731	35	0.594636	1.33533	0.0319882	0.0411953
MCF10A_BE_3d_vs_Ctr	M5944	Hallmark angiogenesis	84.1511	31	0.543031	1.35728	0.0321323	0.0411953
MCF10A_BE_4d_vs_Ctr	M5926	Hallmark myc targets v1	829.031	199	0.779142	2.08299	1.716e-32	8.58e-31
MCF10A_BE_4d_vs_Ctr	M5930	Hallmark epithelial mesenchymal transition	773.216	187	0.676973	2.06742	5.357e-30	1.33925e-28
MCF10A_BE_4d_vs_Ctr	M5925	Hallmark e2f targets	739.378	200	0.764718	1.84844	1.52218e-22	2.53696e-21
MCF10A_BE_4d_vs_Ctr	M5928	Hallmark myc targets v2	281.432	57	0.828743	2.4687	3.63313e-16	4.54142e-15
MCF10A_BE_4d_vs_Ctr	M5901	Hallmark g2m checkpoint	643.716	199	0.705258	1.61738	7.05887e-14	7.05887e-13
MCF10A_BE_4d_vs_Ctr	M5936	Hallmark oxidative phosphorylation	641.233	200	0.665347	1.60308	1.85667e-13	1.54723e-12
MCF10A_BE_4d_vs_Ctr	M5946	Hallmark coagulation	407.044	112	0.634332	1.81716	9.08047e-13	6.48605e-12
MCF10A_BE_4d_vs_Ctr	M5891	Hallmark hypoxia	591.189	188	0.631127	1.57231	8.26117e-12	5.16323e-11
MCF10A_BE_4d_vs_Ctr	M5942	Hallmark uv response dn	459.212	141	0.640804	1.62841	1.24001e-10	6.88897e-10
MCF10A_BE_4d_vs_Ctr	M5924	Hallmark mtorc1 signaling	602.38	199	0.631763	1.51352	1.46514e-10	7.32568e-10
MCF10A_BE_4d_vs_Ctr	M5909	Hallmark myogenesis	497.73	166	0.58742	1.49919	9.59243e-09	4.36019e-08
MCF10A_BE_4d_vs_Ctr	M5934	Hallmark xenobiotic metabolism	513.959	173	0.610857	1.48543	1.09515e-08	4.56314e-08
MCF10A_BE_4d_vs_Ctr	M5915	Hallmark apical junction	527.019	183	0.598213	1.43994	6.63947e-08	2.55364e-07
MCF10A_BE_4d_vs_Ctr	M5896	Hallmark tgf beta signaling	200.34	53	0.649302	1.89	8.65866e-08	3.09238e-07
MCF10A_BE_4d_vs_Ctr	M5937	Hallmark glycolysis	534.598	189	0.617795	1.41428	1.88015e-07	6.26715e-07
MCF10A_BE_4d_vs_Ctr	M5906	Hallmark estrogen response early	552.178	200	0.601435	1.38044	6.45414e-07	1.99075e-06
MCF10A_BE_4d_vs_Ctr	M5893	Hallmark mitotic spindle	547.164	198	0.639024	1.38173	6.76856e-07	1.99075e-06
MCF10A_BE_4d_vs_Ctr	M5907	Hallmark estrogen response late	547.53	199	0.586748	1.3757	8.98579e-07	2.49605e-06
MCF10A_BE_4d_vs_Ctr	M5947	Hallmark il2 stat5 signaling	489.034	175	0.572287	1.39724	1.23531e-06	3.25082e-06
MCF10A_BE_4d_vs_Ctr	M5890	Hallmark tnfa signaling via nfkb	528.659	194	0.607211	1.36252	2.48642e-06	6.21606e-06
MCF10A_BE_4d_vs_Ctr	M5939	Hallmark p53 pathway	537.55	198	0.609541	1.35745	2.632e-06	6.26666e-06
MCF10A_BE_4d_vs_Ctr	M5905	Hallmark adipogenesis	521.121	192	0.594392	1.35708	3.71401e-06	8.44093e-06
MCF10A_BE_4d_vs_Ctr	M5908	Hallmark androgen response	293.262	98	0.610855	1.49624	8.22254e-06	1.78751e-05
MCF10A_BE_4d_vs_Ctr	M5902	Hallmark apoptosis	420.679	154	0.59719	1.36584	2.00393e-05	4.17486e-05
MCF10A_BE_4d_vs_Ctr	M5922	Hallmark unfolded protein response	316.413	111	0.601909	1.42529	3.18903e-05	6.37805e-05
MCF10A_BE_4d_vs_Ctr	M5921	Hallmark complement	459.81	173	0.583527	1.32893	3.88965e-05	7.48011e-05
MCF10A_BE_4d_vs_Ctr	M5945	Hallmark heme metabolism	467.714	178	0.592386	1.3138	6.17384e-05	0.00011433
MCF10A_BE_4d_vs_Ctr	M5913	Hallmark interferon gamma response	487.886	188	0.607314	1.29757	8.58113e-05	0.000153234
MCF10A_BE_4d_vs_Ctr	M5898	Hallmark dna repair	389.286	148	0.610633	1.31516	0.000216635	0.000373508
MCF10A_BE_4d_vs_Ctr	M5941	Hallmark uv response up	391.631	152	0.581059	1.28826	0.000506623	0.000844371
MCF10A_BE_4d_vs_Ctr	M5932	Hallmark inflammatory response	419.573	172	0.535066	1.21969	0.00327703	0.00513504
MCF10A_BE_4d_vs_Ctr	M5935	Hallmark fatty acid metabolism	359.711	145	0.564675	1.24038	0.00328642	0.00513504
MCF10A_BE_4d_vs_Ctr	M5951	Hallmark spermatogenesis	245.71	97	0.563522	1.26655	0.00702895	0.0106499
MCF10A_BE_4d_vs_Ctr	M5897	Hallmark il6 jak stat3 signaling	201.167	79	0.585786	1.27321	0.0114943	0.0169034
MCF10A_BE_4d_vs_Ctr	M5911	Hallmark interferon alpha response	235.902	97	0.593423	1.21599	0.0214747	0.0306781
MCF10A_BE_4d_vs_Ctr	M5944	Hallmark angiogenesis	86.0384	31	0.550886	1.38772	0.0234153	0.0325212
MCF10A_BE_4d_vs_Ctr	M5950	Hallmark allograft rejection	355.415	153	0.521524	1.16149	0.0270723	0.0365842
MCF10A_BE_4d_vs_Ctr	M5895	Hallmark wnt beta catenin signaling	105.403	40	0.604151	1.31754	0.0300853	0.0395859
MCF10A_BE_4d_vs_Ctr	M5919	Hallmark hedgehog signaling	92.7477	35	0.558693	1.32497	0.0358059	0.045905
MCF10A_BE_5d_vs_Ctr	M5926	Hallmark myc targets v1	914.289	199	0.813594	2.29721	1.26921e-42	6.34603e-41
MCF10A_BE_5d_vs_Ctr	M5925	Hallmark e2f targets	776.081	200	0.777552	1.9402	2.38121e-26	5.95303e-25
MCF10A_BE_5d_vs_Ctr	M5930	Hallmark epithelial mesenchymal transition	720.619	187	0.661928	1.92679	3.08584e-24	5.14307e-23
MCF10A_BE_5d_vs_Ctr	M5928	Hallmark myc targets v2	305.154	57	0.858419	2.67679	2.27155e-19	2.83944e-18
MCF10A_BE_5d_vs_Ctr	M5936	Hallmark oxidative phosphorylation	684.085	200	0.662794	1.71021	3.26183e-17	3.26183e-16
MCF10A_BE_5d_vs_Ctr	M5901	Hallmark g2m checkpoint	669.886	199	0.71658	1.68313	3.69263e-16	3.07719e-15
MCF10A_BE_5d_vs_Ctr	M5924	Hallmark mtorc1 signaling	629.221	199	0.652595	1.58096	1.1312e-12	8.08001e-12
MCF10A_BE_5d_vs_Ctr	M5946	Hallmark coagulation	401.801	112	0.635298	1.79375	3.00777e-12	1.87986e-11
MCF10A_BE_5d_vs_Ctr	M5891	Hallmark hypoxia	587.069	188	0.631856	1.56135	1.77306e-11	9.85035e-11
MCF10A_BE_5d_vs_Ctr	M5942	Hallmark uv response dn	440.7	141	0.630531	1.56277	4.35809e-09	2.17904e-08
MCF10A_BE_5d_vs_Ctr	M5909	Hallmark myogenesis	499.495	166	0.606305	1.5045	7.07151e-09	3.00081e-08
MCF10A_BE_5d_vs_Ctr	M5934	Hallmark xenobiotic metabolism	516.427	173	0.622396	1.49256	7.20195e-09	3.00081e-08
MCF10A_BE_5d_vs_Ctr	M5896	Hallmark tgf beta signaling	200.474	53	0.653867	1.89126	8.37952e-08	3.22289e-07
MCF10A_BE_5d_vs_Ctr	M5937	Hallmark glycolysis	536.654	189	0.61958	1.41972	1.3725e-07	4.90179e-07
MCF10A_BE_5d_vs_Ctr	M5905	Hallmark adipogenesis	540.823	192	0.592239	1.40839	2.14683e-07	7.15609e-07
MCF10A_BE_5d_vs_Ctr	M5913	Hallmark interferon gamma response	525.179	188	0.631824	1.39675	5.43367e-07	1.69802e-06
MCF10A_BE_5d_vs_Ctr	M5947	Hallmark il2 stat5 signaling	490.256	175	0.586775	1.40073	1.02935e-06	3.02751e-06
MCF10A_BE_5d_vs_Ctr	M5922	Hallmark unfolded protein response	336.376	111	0.628023	1.51521	1.10063e-06	3.05731e-06
MCF10A_BE_5d_vs_Ctr	M5907	Hallmark estrogen response late	543.984	199	0.589212	1.36679	1.48492e-06	3.90768e-06
MCF10A_BE_5d_vs_Ctr	M5902	Hallmark apoptosis	437.558	154	0.62139	1.42064	1.62948e-06	4.0737e-06
MCF10A_BE_5d_vs_Ctr	M5915	Hallmark apical junction	500.818	183	0.600069	1.36836	3.39386e-06	8.08062e-06
MCF10A_BE_5d_vs_Ctr	M5893	Hallmark mitotic spindle	534.636	198	0.631822	1.35009	3.92611e-06	8.92297e-06
MCF10A_BE_5d_vs_Ctr	M5908	Hallmark androgen response	296.769	98	0.617191	1.51413	4.41853e-06	9.60551e-06
MCF10A_BE_5d_vs_Ctr	M5890	Hallmark tnfa signaling via nfkb	520.31	194	0.607073	1.34101	7.79411e-06	1.62377e-05
MCF10A_BE_5d_vs_Ctr	M5939	Hallmark p53 pathway	528.505	198	0.603434	1.33461	8.944e-06	1.7888e-05
MCF10A_BE_5d_vs_Ctr	M5921	Hallmark complement	466.157	173	0.592367	1.34728	1.66072e-05	3.19369e-05
MCF10A_BE_5d_vs_Ctr	M5906	Hallmark estrogen response early	527.843	200	0.596168	1.31961	1.77404e-05	3.28526e-05
MCF10A_BE_5d_vs_Ctr	M5941	Hallmark uv response up	407.864	152	0.591759	1.34166	6.24257e-05	0.000111474
MCF10A_BE_5d_vs_Ctr	M5898	Hallmark dna repair	397.087	148	0.621343	1.34151	7.69084e-05	0.000132601
MCF10A_BE_5d_vs_Ctr	M5945	Hallmark heme metabolism	463.213	178	0.579921	1.30116	0.000108744	0.000181239
MCF10A_BE_5d_vs_Ctr	M5911	Hallmark interferon alpha response	270.988	97	0.637363	1.39685	0.000216954	0.000349925
MCF10A_BE_5d_vs_Ctr	M5935	Hallmark fatty acid metabolism	369.996	145	0.564678	1.27585	0.00101889	0.00159201
MCF10A_BE_5d_vs_Ctr	M5951	Hallmark spermatogenesis	254.543	97	0.578022	1.31208	0.0022919	0.00347258
MCF10A_BE_5d_vs_Ctr	M5950	Hallmark allograft rejection	379.658	153	0.548908	1.24071	0.00260469	0.00383043
MCF10A_BE_5d_vs_Ctr	M5932	Hallmark inflammatory response	414.568	172	0.547971	1.20514	0.00537515	0.00767879
MCF10A_BE_5d_vs_Ctr	M5897	Hallmark il6 jak stat3 signaling	198.755	79	0.584929	1.25794	0.0154837	0.0215052
MCF10A_BE_5d_vs_Ctr	M5895	Hallmark wnt beta catenin signaling	106.921	40	0.627068	1.33651	0.023905	0.0323041
MCF10A_BE_5d_vs_Ctr	M5919	Hallmark hedgehog signaling	94.9748	35	0.579776	1.35678	0.0251958	0.0331524
MCF10A_BE_6d_vs_Ctr	M5926	Hallmark myc targets v1	891.564	199	0.809166	2.24011	7.62641e-40	3.8132e-38
MCF10A_BE_6d_vs_Ctr	M5930	Hallmark epithelial mesenchymal transition	744.563	187	0.682473	1.99081	8.24171e-27	2.06043e-25
MCF10A_BE_6d_vs_Ctr	M5925	Hallmark e2f targets	771.913	200	0.789052	1.92978	6.58917e-26	1.09819e-24
MCF10A_BE_6d_vs_Ctr	M5928	Hallmark myc targets v2	286.506	57	0.854319	2.51321	7.73107e-17	9.66384e-16
MCF10A_BE_6d_vs_Ctr	M5901	Hallmark g2m checkpoint	662.194	199	0.724958	1.6638	1.78518e-15	1.78518e-14
MCF10A_BE_6d_vs_Ctr	M5936	Hallmark oxidative phosphorylation	662.291	200	0.668842	1.65573	2.93398e-15	2.44499e-14
MCF10A_BE_6d_vs_Ctr	M5924	Hallmark mtorc1 signaling	643.301	199	0.661708	1.61633	7.65384e-14	5.46703e-13
MCF10A_BE_6d_vs_Ctr	M5946	Hallmark coagulation	396.611	112	0.617046	1.77059	9.66508e-12	6.04067e-11
MCF10A_BE_6d_vs_Ctr	M5891	Hallmark hypoxia	581.082	188	0.6217	1.54543	5.29481e-11	2.94156e-10
MCF10A_BE_6d_vs_Ctr	M5942	Hallmark uv response dn	453.703	141	0.643257	1.60888	3.66209e-10	1.83104e-09
MCF10A_BE_6d_vs_Ctr	M5909	Hallmark myogenesis	501.422	166	0.614618	1.51031	5.05802e-09	2.2991e-08
MCF10A_BE_6d_vs_Ctr	M5937	Hallmark glycolysis	538.065	189	0.613591	1.42345	1.10415e-07	4.60063e-07
MCF10A_BE_6d_vs_Ctr	M5896	Hallmark tgf beta signaling	196.301	53	0.635185	1.85189	2.31013e-07	8.88512e-07
MCF10A_BE_6d_vs_Ctr	M5934	Hallmark xenobiotic metabolism	493.21	173	0.604741	1.42546	3.18311e-07	1.13683e-06
MCF10A_BE_6d_vs_Ctr	M5893	Hallmark mitotic spindle	545.868	198	0.641307	1.37845	8.15599e-07	2.71866e-06
MCF10A_BE_6d_vs_Ctr	M5915	Hallmark apical junction	510.055	183	0.606035	1.39359	8.92833e-07	2.7901e-06
MCF10A_BE_6d_vs_Ctr	M5902	Hallmark apoptosis	434.5	154	0.614932	1.41072	2.60963e-06	7.67539e-06
MCF10A_BE_6d_vs_Ctr	M5905	Hallmark adipogenesis	518.125	192	0.582215	1.34928	5.60313e-06	1.55642e-05
MCF10A_BE_6d_vs_Ctr	M5922	Hallmark unfolded protein response	326.617	111	0.605891	1.47125	5.9885e-06	1.57592e-05
MCF10A_BE_6d_vs_Ctr	M5939	Hallmark p53 pathway	529.186	198	0.600675	1.33633	8.17205e-06	2.04301e-05
MCF10A_BE_6d_vs_Ctr	M5947	Hallmark il2 stat5 signaling	469.893	175	0.571213	1.34255	1.87424e-05	4.46248e-05
MCF10A_BE_6d_vs_Ctr	M5907	Hallmark estrogen response late	522.145	199	0.576208	1.31192	2.73733e-05	6.2212e-05
MCF10A_BE_6d_vs_Ctr	M5945	Hallmark heme metabolism	468.961	178	0.590323	1.31731	5.26336e-05	0.000114421
MCF10A_BE_6d_vs_Ctr	M5921	Hallmark complement	450.551	173	0.573566	1.30217	0.000127413	0.000259253
MCF10A_BE_6d_vs_Ctr	M5908	Hallmark androgen response	276.669	98	0.589839	1.41158	0.000129626	0.000259253
MCF10A_BE_6d_vs_Ctr	M5890	Hallmark tnfa signaling via nfkb	493.564	194	0.579163	1.27207	0.000219668	0.000422439
MCF10A_BE_6d_vs_Ctr	M5906	Hallmark estrogen response early	500.974	200	0.580201	1.25243	0.000433624	0.000803007
MCF10A_BE_6d_vs_Ctr	M5941	Hallmark uv response up	390.909	152	0.586049	1.28589	0.00055305	0.000987589
MCF10A_BE_6d_vs_Ctr	M5935	Hallmark fatty acid metabolism	373.424	145	0.575123	1.28767	0.000674216	0.00116244
MCF10A_BE_6d_vs_Ctr	M5913	Hallmark interferon gamma response	464.759	188	0.585807	1.23606	0.00119836	0.00199726
MCF10A_BE_6d_vs_Ctr	M5898	Hallmark dna repair	373.248	148	0.592497	1.26097	0.00153224	0.00247135
MCF10A_BE_6d_vs_Ctr	M5951	Hallmark spermatogenesis	256.654	97	0.573749	1.32296	0.00172658	0.00269778
MCF10A_BE_6d_vs_Ctr	M5892	Hallmark cholesterol homeostasis	185.844	71	0.60024	1.30876	0.00792463	0.012007
MCF10A_BE_6d_vs_Ctr	M5919	Hallmark hedgehog signaling	101.491	35	0.61357	1.44987	0.00826285	0.0121512
MCF10A_BE_6d_vs_Ctr	M5950	Hallmark allograft rejection	365.739	153	0.537045	1.19522	0.0107248	0.0153212
MCF10A_BE_6d_vs_Ctr	M5932	Hallmark inflammatory response	396.017	172	0.533954	1.15121	0.0276654	0.0384242
MCF10A_BE_6d_vs_Ctr	M5895	Hallmark wnt beta catenin signaling	105.241	40	0.61583	1.31551	0.0308231	0.0416528
Int_MCF10A_1d_vs_Ctr_TGFB_vs_BE	M5928	Hallmark myc targets v2	214.392	57	0.71337	1.88063	3.94417e-08	1.97208e-06
Int_MCF10A_1d_vs_Ctr_TGFB_vs_BE	M5910	Hallmark protein secretion	306.515	95	0.6867	1.61324	1.72348e-07	4.30869e-06
Int_MCF10A_1d_vs_Ctr_TGFB_vs_BE	M5922	Hallmark unfolded protein response	311.817	111	0.614472	1.40458	6.54525e-05	0.00109087
Int_MCF10A_1d_vs_Ctr_TGFB_vs_BE	M5942	Hallmark uv response dn	372.417	141	0.587566	1.32063	0.000241365	0.00301706
Int_MCF10A_1d_vs_Ctr_TGFB_vs_BE	M5893	Hallmark mitotic spindle	494.478	198	0.568915	1.24868	0.000540843	0.00540843
Int_MCF10A_1d_vs_Ctr_TGFB_vs_BE	M5936	Hallmark oxidative phosphorylation	485.058	200	0.571636	1.21264	0.00225324	0.018777
Int_MCF10A_1d_vs_Ctr_TGFB_vs_BE	M5896	Hallmark tgf beta signaling	150.395	53	0.642501	1.41882	0.00299133	0.0207955
Int_MCF10A_1d_vs_Ctr_TGFB_vs_BE	M5898	Hallmark dna repair	366.27	148	0.563981	1.2374	0.00332727	0.0207955
Int_MCF10A_1d_vs_Ctr_TGFB_vs_BE	M5947	Hallmark il2 stat5 signaling	415.827	175	0.568721	1.18808	0.00884514	0.0491397
Int_MCF10A_4d_vs_Ctr_TGFB_vs_BE	M5936	Hallmark oxidative phosphorylation	498.143	200	0.602181	1.24536	0.00058937	0.0294685
Int_MCF10A_6d_vs_Ctr_TGFB_vs_BE	M5924	Hallmark mtorc1 signaling	486.557	199	0.561697	1.2225	0.00156106	0.0392738
Int_MCF10A_6d_vs_Ctr_TGFB_vs_BE	M5928	Hallmark myc targets v2	163.772	57	0.674025	1.4366	0.00157095	0.0392738
MCF7_TGF_1d_vs_Ctr	M5906	Hallmark estrogen response early	657.623	200	0.647002	1.64406	7.48708e-15	3.74354e-13
MCF7_TGF_1d_vs_Ctr	M5930	Hallmark epithelial mesenchymal transition	603.354	187	0.60222	1.61325	5.05858e-13	1.26465e-11
MCF7_TGF_1d_vs_Ctr	M5890	Hallmark tnfa signaling via nfkb	616.03	194	0.59405	1.58771	1.29177e-12	2.15295e-11
MCF7_TGF_1d_vs_Ctr	M5891	Hallmark hypoxia	586.952	188	0.626522	1.56104	1.81161e-11	2.26452e-10
MCF7_TGF_1d_vs_Ctr	M5896	Hallmark tgf beta signaling	216.88	53	0.632277	2.04604	1.27423e-09	1.27423e-08
MCF7_TGF_1d_vs_Ctr	M5907	Hallmark estrogen response late	580	199	0.597199	1.45729	6.33266e-09	5.27721e-08
MCF7_TGF_1d_vs_Ctr	M5947	Hallmark il2 stat5 signaling	491.263	175	0.585805	1.40361	8.85037e-07	6.32169e-06
MCF7_TGF_1d_vs_Ctr	M5915	Hallmark apical junction	493.788	183	0.573198	1.34915	9.01837e-06	5.12424e-05
MCF7_TGF_1d_vs_Ctr	M5942	Hallmark uv response dn	395.484	141	0.554216	1.40243	9.22363e-06	5.12424e-05
MCF7_TGF_1d_vs_Ctr	M5946	Hallmark coagulation	320.36	112	0.559825	1.43018	2.48496e-05	0.000113965
MCF7_TGF_1d_vs_Ctr	M5939	Hallmark p53 pathway	520.552	198	0.572553	1.31452	2.50722e-05	0.000113965
MCF7_TGF_1d_vs_Ctr	M5908	Hallmark androgen response	283.67	98	0.610317	1.4473	4.20316e-05	0.000175132
MCF7_TGF_1d_vs_Ctr	M5953	Hallmark kras signaling up	455.773	180	0.521835	1.26604	0.000452295	0.00165117
MCF7_TGF_1d_vs_Ctr	M5932	Hallmark inflammatory response	437.585	172	0.534238	1.27205	0.000462327	0.00165117
MCF7_TGF_1d_vs_Ctr	M5916	Hallmark apical surface	132.481	42	0.60438	1.57716	0.000588356	0.00196119
MCF7_TGF_1d_vs_Ctr	M5919	Hallmark hedgehog signaling	114.52	35	0.628137	1.636	0.000627745	0.0019617
MCF7_TGF_1d_vs_Ctr	M5944	Hallmark angiogenesis	103.691	31	0.600372	1.67244	0.000715042	0.00210306
MCF7_TGF_1d_vs_Ctr	M5909	Hallmark myogenesis	410.523	166	0.543155	1.23651	0.00211185	0.00586626
MCF7_TGF_1d_vs_Ctr	M5897	Hallmark il6 jak stat3 signaling	210.518	79	0.567463	1.33239	0.00331051	0.00871187
MCF7_TGF_1d_vs_Ctr	M5950	Hallmark allograft rejection	374.793	153	0.512204	1.22481	0.0043637	0.0109092
MCF7_TGF_1d_vs_Ctr	M5921	Hallmark complement	414.835	173	0.532473	1.19894	0.00646235	0.0153866
MCF7_TGF_1d_vs_Ctr	M5956	Hallmark kras signaling dn	366.127	154	0.551275	1.18872	0.0126929	0.0288474
MCF7_TGF_1d_vs_Ctr	M5934	Hallmark xenobiotic metabolism	405.308	173	0.538704	1.17141	0.0152995	0.0330898
MCF7_TGF_1d_vs_Ctr	M5902	Hallmark apoptosis	363.679	154	0.554974	1.18078	0.0158831	0.0330898
MCF7_TGF_2d_vs_Ctr	M5906	Hallmark estrogen response early	756.959	200	0.685952	1.8924	2.42366e-24	1.21183e-22
MCF7_TGF_2d_vs_Ctr	M5890	Hallmark tnfa signaling via nfkb	702.994	194	0.645713	1.81184	1.64661e-20	4.11654e-19
MCF7_TGF_2d_vs_Ctr	M5891	Hallmark hypoxia	682.653	188	0.678651	1.81557	4.48188e-20	7.4698e-19
MCF7_TGF_2d_vs_Ctr	M5907	Hallmark estrogen response late	705.211	199	0.661909	1.77189	1.93277e-19	2.41596e-18
MCF7_TGF_2d_vs_Ctr	M5930	Hallmark epithelial mesenchymal transition	659.874	187	0.624737	1.76437	4.07518e-18	4.07518e-17
MCF7_TGF_2d_vs_Ctr	M5896	Hallmark tgf beta signaling	242.792	53	0.693971	2.29049	9.74487e-13	8.12072e-12
MCF7_TGF_2d_vs_Ctr	M5939	Hallmark p53 pathway	618.986	198	0.630091	1.5631	4.78527e-12	3.41805e-11
MCF7_TGF_2d_vs_Ctr	M5915	Hallmark apical junction	574.728	183	0.612475	1.57029	1.74738e-11	1.09211e-10
MCF7_TGF_2d_vs_Ctr	M5942	Hallmark uv response dn	448.386	141	0.590038	1.59002	1.02217e-09	5.67874e-09
MCF7_TGF_2d_vs_Ctr	M5909	Hallmark myogenesis	495.142	166	0.599847	1.49139	1.49469e-08	7.47343e-08
MCF7_TGF_2d_vs_Ctr	M5893	Hallmark mitotic spindle	564.745	198	0.599503	1.42612	4.87023e-08	2.21374e-07
MCF7_TGF_2d_vs_Ctr	M5947	Hallmark il2 stat5 signaling	507.194	175	0.600266	1.44913	7.40712e-08	3.0863e-07
MCF7_TGF_2d_vs_Ctr	M5946	Hallmark coagulation	343.334	112	0.565211	1.53274	4.89589e-07	1.88304e-06
MCF7_TGF_2d_vs_Ctr	M5892	Hallmark cholesterol homeostasis	234.938	71	0.678314	1.65449	1.51858e-06	5.30016e-06
MCF7_TGF_2d_vs_Ctr	M5908	Hallmark androgen response	302.391	98	0.582353	1.54281	1.59005e-06	5.30016e-06
MCF7_TGF_2d_vs_Ctr	M5924	Hallmark mtorc1 signaling	536.31	199	0.593882	1.34751	4.28428e-06	1.33884e-05
MCF7_TGF_2d_vs_Ctr	M5934	Hallmark xenobiotic metabolism	474.902	173	0.581313	1.37255	4.89574e-06	1.43992e-05
MCF7_TGF_2d_vs_Ctr	M5937	Hallmark glycolysis	499.083	189	0.575631	1.32033	2.79718e-05	7.76993e-05
MCF7_TGF_2d_vs_Ctr	M5953	Hallmark kras signaling up	477.124	180	0.538305	1.32535	3.31287e-05	8.71808e-05
MCF7_TGF_2d_vs_Ctr	M5944	Hallmark angiogenesis	114.778	31	0.620943	1.85125	5.29358e-05	0.000132339
MCF7_TGF_2d_vs_Ctr	M5919	Hallmark hedgehog signaling	120.612	35	0.599264	1.72303	0.000163568	0.000389448
MCF7_TGF_2d_vs_Ctr	M5902	Hallmark apoptosis	403.738	154	0.578989	1.31084	0.000197254	0.000448305
MCF7_TGF_2d_vs_Ctr	M5905	Hallmark adipogenesis	486.581	192	0.5742	1.26714	0.000292002	0.000634786
MCF7_TGF_2d_vs_Ctr	M5935	Hallmark fatty acid metabolism	379.301	145	0.576032	1.30793	0.000323713	0.000674403
MCF7_TGF_2d_vs_Ctr	M5941	Hallmark uv response up	385.832	152	0.561044	1.26918	0.00101127	0.00202254
MCF7_TGF_2d_vs_Ctr	M5949	Hallmark peroxisome	255.365	96	0.593608	1.33003	0.00150396	0.0027925
MCF7_TGF_2d_vs_Ctr	M5921	Hallmark complement	429.243	173	0.529737	1.24059	0.00150795	0.0027925
MCF7_TGF_2d_vs_Ctr	M5925	Hallmark e2f targets	488.489	200	0.635728	1.22122	0.00160511	0.00286627
MCF7_TGF_2d_vs_Ctr	M5938	Hallmark reactive oxygen species pathway	141.651	49	0.627714	1.44541	0.00260777	0.00449615
MCF7_TGF_2d_vs_Ctr	M5901	Hallmark g2m checkpoint	480.411	199	0.617146	1.20706	0.00285548	0.00475914
MCF7_TGF_2d_vs_Ctr	M5897	Hallmark il6 jak stat3 signaling	210.985	79	0.575126	1.33535	0.00309947	0.00499915
MCF7_TGF_2d_vs_Ctr	M5945	Hallmark heme metabolism	424.931	178	0.559857	1.19363	0.00698951	0.0109211
MCF7_TGF_2d_vs_Ctr	M5950	Hallmark allograft rejection	369.031	153	0.495018	1.20598	0.00780565	0.0118267
MCF7_TGF_2d_vs_Ctr	M5932	Hallmark inflammatory response	410.08	172	0.515254	1.19209	0.00822049	0.012089
MCF7_TGF_2d_vs_Ctr	M5936	Hallmark oxidative phosphorylation	466.42	200	0.582789	1.16605	0.0121331	0.017333
MCF7_TGF_2d_vs_Ctr	M5903	Hallmark notch signaling	84.1302	31	0.609991	1.35694	0.0322431	0.0447821
MCF7_TGF_3d_vs_Ctr	M5890	Hallmark tnfa signaling via nfkb	739.139	194	0.675354	1.905	3.51346e-24	1.75673e-22
MCF7_TGF_3d_vs_Ctr	M5930	Hallmark epithelial mesenchymal transition	681.555	187	0.642402	1.82234	3.13759e-20	7.84399e-19
MCF7_TGF_3d_vs_Ctr	M5939	Hallmark p53 pathway	689.959	198	0.67054	1.74232	3.06234e-18	5.1039e-17
MCF7_TGF_3d_vs_Ctr	M5906	Hallmark estrogen response early	691.901	200	0.654303	1.72975	6.18752e-18	7.7344e-17
MCF7_TGF_3d_vs_Ctr	M5891	Hallmark hypoxia	651.88	188	0.67568	1.73372	4.09755e-17	4.09755e-16
MCF7_TGF_3d_vs_Ctr	M5907	Hallmark estrogen response late	654.825	199	0.650383	1.64529	7.8815e-15	6.56792e-14
MCF7_TGF_3d_vs_Ctr	M5893	Hallmark mitotic spindle	643.968	198	0.664188	1.62618	4.10067e-14	2.92905e-13
MCF7_TGF_3d_vs_Ctr	M5925	Hallmark e2f targets	623.496	200	0.73526	1.55874	5.19837e-12	3.24898e-11
MCF7_TGF_3d_vs_Ctr	M5896	Hallmark tgf beta signaling	234.903	53	0.681347	2.21606	9.2563e-12	5.14239e-11
MCF7_TGF_3d_vs_Ctr	M5915	Hallmark apical junction	574.115	183	0.623767	1.56862	1.95851e-11	9.79255e-11
MCF7_TGF_3d_vs_Ctr	M5901	Hallmark g2m checkpoint	609.805	199	0.713305	1.53217	3.95792e-11	1.79905e-10
MCF7_TGF_3d_vs_Ctr	M5942	Hallmark uv response dn	458.065	141	0.606185	1.62434	1.55618e-10	6.48408e-10
MCF7_TGF_3d_vs_Ctr	M5909	Hallmark myogenesis	509.805	166	0.61093	1.53556	1.14549e-09	4.40572e-09
MCF7_TGF_3d_vs_Ctr	M5892	Hallmark cholesterol homeostasis	266.208	71	0.7145	1.8747	1.33554e-09	4.66617e-09
MCF7_TGF_3d_vs_Ctr	M5924	Hallmark mtorc1 signaling	589.165	199	0.620082	1.48031	1.39985e-09	4.66617e-09
MCF7_TGF_3d_vs_Ctr	M5946	Hallmark coagulation	347.925	112	0.579919	1.55324	2.10675e-07	6.58359e-07
MCF7_TGF_3d_vs_Ctr	M5947	Hallmark il2 stat5 signaling	497.847	175	0.598644	1.42242	3.24045e-07	9.53072e-07
MCF7_TGF_3d_vs_Ctr	M5944	Hallmark angiogenesis	133.303	31	0.708163	2.15004	3.93759e-07	1.09377e-06
MCF7_TGF_3d_vs_Ctr	M5934	Hallmark xenobiotic metabolism	491.1	173	0.590105	1.41936	4.41305e-07	1.16133e-06
MCF7_TGF_3d_vs_Ctr	M5908	Hallmark androgen response	303.341	98	0.629017	1.54766	1.33373e-06	3.33433e-06
MCF7_TGF_3d_vs_Ctr	M5941	Hallmark uv response up	425.46	152	0.608597	1.39954	5.02084e-06	1.19544e-05
MCF7_TGF_3d_vs_Ctr	M5902	Hallmark apoptosis	429.64	154	0.604071	1.39493	5.43668e-06	1.23561e-05
MCF7_TGF_3d_vs_Ctr	M5935	Hallmark fatty acid metabolism	402.168	145	0.609453	1.38679	1.38768e-05	3.01669e-05
MCF7_TGF_3d_vs_Ctr	M5897	Hallmark il6 jak stat3 signaling	243.2	79	0.632791	1.53924	1.5501e-05	3.22938e-05
MCF7_TGF_3d_vs_Ctr	M5953	Hallmark kras signaling up	482.188	180	0.559547	1.33941	1.69522e-05	3.39044e-05
MCF7_TGF_3d_vs_Ctr	M5919	Hallmark hedgehog signaling	129.472	35	0.647763	1.8496	2.01419e-05	3.87344e-05
MCF7_TGF_3d_vs_Ctr	M5937	Hallmark glycolysis	491.315	189	0.58634	1.29977	7.44612e-05	0.000137891
MCF7_TGF_3d_vs_Ctr	M5949	Hallmark peroxisome	264.726	96	0.612033	1.37878	0.000392438	0.000700783
MCF7_TGF_3d_vs_Ctr	M5921	Hallmark complement	438.617	173	0.551614	1.26768	0.000532273	0.000917713
MCF7_TGF_3d_vs_Ctr	M5905	Hallmark adipogenesis	471.742	192	0.561641	1.2285	0.00145826	0.00243044
MCF7_TGF_3d_vs_Ctr	M5945	Hallmark heme metabolism	432.241	178	0.568587	1.21416	0.00346626	0.00559074
MCF7_TGF_3d_vs_Ctr	M5932	Hallmark inflammatory response	417.801	172	0.52664	1.21454	0.00391439	0.00611624
MCF7_TGF_3d_vs_Ctr	M5950	Hallmark allograft rejection	374.988	153	0.515124	1.22545	0.00427601	0.00647881
MCF7_TGF_3d_vs_Ctr	M5938	Hallmark reactive oxygen species pathway	134.24	49	0.599014	1.36979	0.0088755	0.0130522
MCF7_TGF_3d_vs_Ctr	M5926	Hallmark myc targets v1	465.024	199	0.589724	1.1684	0.0113835	0.0162622
MCF7_TGF_3d_vs_Ctr	M5903	Hallmark notch signaling	89.593	31	0.619199	1.44505	0.0124947	0.0173538
MCF7_TGF_3d_vs_Ctr	M5911	Hallmark interferon alpha response	236.656	97	0.577814	1.21988	0.0198051	0.0267637
MCF7_TGF_3d_vs_Ctr	M5922	Hallmark unfolded protein response	267.191	111	0.580579	1.20357	0.0204045	0.026848
MCF7_TGF_3d_vs_Ctr	M5913	Hallmark interferon gamma response	433.104	188	0.545994	1.15187	0.0222454	0.0285197
MCF7_TGF_3d_vs_Ctr	M5948	Hallmark bile acid metabolism	234.088	97	0.563988	1.20664	0.0260028	0.0325034
MCF7_TGF_4d_vs_Ctr	M5925	Hallmark e2f targets	765.114	200	0.801412	1.91278	3.42553e-25	1.71276e-23
MCF7_TGF_4d_vs_Ctr	M5890	Hallmark tnfa signaling via nfkb	732.242	194	0.673781	1.88722	1.82795e-23	4.56987e-22
MCF7_TGF_4d_vs_Ctr	M5930	Hallmark epithelial mesenchymal transition	710.14	187	0.668729	1.89877	3.87489e-23	6.45816e-22
MCF7_TGF_4d_vs_Ctr	M5906	Hallmark estrogen response early	726.481	200	0.668737	1.8162	2.95866e-21	3.69832e-20
MCF7_TGF_4d_vs_Ctr	M5939	Hallmark p53 pathway	700.926	198	0.663198	1.77002	2.78688e-19	2.78688e-18
MCF7_TGF_4d_vs_Ctr	M5907	Hallmark estrogen response late	691.456	199	0.670421	1.73733	3.89206e-18	3.2137e-17
MCF7_TGF_4d_vs_Ctr	M5901	Hallmark g2m checkpoint	690.783	199	0.735788	1.73563	4.49918e-18	3.2137e-17
MCF7_TGF_4d_vs_Ctr	M5893	Hallmark mitotic spindle	668.209	198	0.669809	1.6874	3.07046e-16	1.91904e-15
MCF7_TGF_4d_vs_Ctr	M5891	Hallmark hypoxia	621.724	188	0.654478	1.65352	2.20068e-14	1.17655e-13
MCF7_TGF_4d_vs_Ctr	M5892	Hallmark cholesterol homeostasis	308.453	71	0.739585	2.1722	2.3531e-14	1.17655e-13
MCF7_TGF_4d_vs_Ctr	M5924	Hallmark mtorc1 signaling	644.835	199	0.655657	1.62019	5.67456e-14	2.57934e-13
MCF7_TGF_4d_vs_Ctr	M5896	Hallmark tgf beta signaling	241.187	53	0.739385	2.27535	1.54726e-12	6.44693e-12
MCF7_TGF_4d_vs_Ctr	M5942	Hallmark uv response dn	462.169	141	0.604479	1.6389	6.87927e-11	2.64587e-10
MCF7_TGF_4d_vs_Ctr	M5934	Hallmark xenobiotic metabolism	527.329	173	0.614984	1.52407	1.08166e-09	3.86308e-09
MCF7_TGF_4d_vs_Ctr	M5909	Hallmark myogenesis	499.418	166	0.594109	1.50427	7.16714e-09	2.38905e-08
MCF7_TGF_4d_vs_Ctr	M5908	Hallmark androgen response	329.207	98	0.655098	1.67963	7.9979e-09	2.49934e-08
MCF7_TGF_4d_vs_Ctr	M5915	Hallmark apical junction	529.482	183	0.572452	1.44667	4.48374e-08	1.31875e-07
MCF7_TGF_4d_vs_Ctr	M5944	Hallmark angiogenesis	139.407	31	0.69786	2.24849	6.90297e-08	1.91749e-07
MCF7_TGF_4d_vs_Ctr	M5947	Hallmark il2 stat5 signaling	505.323	175	0.591766	1.44378	9.99939e-08	2.63142e-07
MCF7_TGF_4d_vs_Ctr	M5935	Hallmark fatty acid metabolism	423.696	145	0.631952	1.46102	4.79644e-07	1.19911e-06
MCF7_TGF_4d_vs_Ctr	M5905	Hallmark adipogenesis	531.793	192	0.620618	1.38488	8.17859e-07	1.94728e-06
MCF7_TGF_4d_vs_Ctr	M5946	Hallmark coagulation	337.512	112	0.569716	1.50675	1.38801e-06	3.15456e-06
MCF7_TGF_4d_vs_Ctr	M5941	Hallmark uv response up	432.783	152	0.596155	1.42363	1.63549e-06	3.55541e-06
MCF7_TGF_4d_vs_Ctr	M5937	Hallmark glycolysis	517.603	189	0.616678	1.36932	2.287e-06	4.76458e-06
MCF7_TGF_4d_vs_Ctr	M5902	Hallmark apoptosis	426.889	154	0.584115	1.386	8.16954e-06	1.63391e-05
MCF7_TGF_4d_vs_Ctr	M5953	Hallmark kras signaling up	483.167	180	0.570778	1.34213	1.48605e-05	2.85778e-05
MCF7_TGF_4d_vs_Ctr	M5932	Hallmark inflammatory response	452.465	172	0.567552	1.31531	7.49711e-05	0.000138835
MCF7_TGF_4d_vs_Ctr	M5897	Hallmark il6 jak stat3 signaling	231.337	79	0.617169	1.46416	0.00012865	0.000229732
MCF7_TGF_4d_vs_Ctr	M5919	Hallmark hedgehog signaling	120.966	35	0.602175	1.72809	0.00015089	0.000260156
MCF7_TGF_4d_vs_Ctr	M5950	Hallmark allograft rejection	399.872	153	0.550262	1.30677	0.000241272	0.00040212
MCF7_TGF_4d_vs_Ctr	M5926	Hallmark myc targets v1	501.588	199	0.622894	1.26027	0.000316292	0.000510148
MCF7_TGF_4d_vs_Ctr	M5949	Hallmark peroxisome	260.929	96	0.59555	1.359	0.000685955	0.0010718
MCF7_TGF_4d_vs_Ctr	M5945	Hallmark heme metabolism	438.939	178	0.564979	1.23298	0.00175176	0.00262769
MCF7_TGF_4d_vs_Ctr	M5921	Hallmark complement	427.65	173	0.52878	1.23598	0.00178683	0.00262769
MCF7_TGF_4d_vs_Ctr	M5922	Hallmark unfolded protein response	287.4	111	0.589977	1.29459	0.00202983	0.00289976
MCF7_TGF_4d_vs_Ctr	M5903	Hallmark notch signaling	92.1671	31	0.603551	1.48657	0.00773317	0.0107405
MCF7_TGF_4d_vs_Ctr	M5895	Hallmark wnt beta catenin signaling	107.814	40	0.570684	1.34767	0.020817	0.0281311
MCF7_TGF_4d_vs_Ctr	M5936	Hallmark oxidative phosphorylation	457.72	200	0.57118	1.1443	0.0242269	0.0313746
MCF7_TGF_4d_vs_Ctr	M5948	Hallmark bile acid metabolism	234.668	97	0.553094	1.20963	0.0244722	0.0313746
MCF7_TGF_4d_vs_Ctr	M5898	Hallmark dna repair	342.248	148	0.572555	1.15624	0.0331047	0.0413808
MCF7_TGF_5d_vs_Ctr	M5925	Hallmark e2f targets	774.834	200	0.809245	1.93708	3.23096e-26	1.61548e-24
MCF7_TGF_5d_vs_Ctr	M5890	Hallmark tnfa signaling via nfkb	735.419	194	0.673447	1.89541	8.57035e-24	1.92229e-22
MCF7_TGF_5d_vs_Ctr	M5939	Hallmark p53 pathway	744.99	198	0.683915	1.88129	1.15337e-23	1.92229e-22
MCF7_TGF_5d_vs_Ctr	M5930	Hallmark epithelial mesenchymal transition	702.126	187	0.664108	1.87734	2.61273e-22	3.26591e-21
MCF7_TGF_5d_vs_Ctr	M5906	Hallmark estrogen response early	714.244	200	0.675714	1.78561	4.66643e-20	4.66643e-19
MCF7_TGF_5d_vs_Ctr	M5901	Hallmark g2m checkpoint	707.064	199	0.748178	1.77654	1.28235e-19	1.06862e-18
MCF7_TGF_5d_vs_Ctr	M5907	Hallmark estrogen response late	688.542	199	0.679144	1.73001	7.27981e-18	5.19986e-17
MCF7_TGF_5d_vs_Ctr	M5924	Hallmark mtorc1 signaling	661.477	199	0.662936	1.662	2.06473e-15	1.29045e-14
MCF7_TGF_5d_vs_Ctr	M5892	Hallmark cholesterol homeostasis	314.968	71	0.749213	2.21808	3.84807e-15	2.13782e-14
MCF7_TGF_5d_vs_Ctr	M5893	Hallmark mitotic spindle	651.798	198	0.654952	1.64595	8.68506e-15	4.34253e-14
MCF7_TGF_5d_vs_Ctr	M5891	Hallmark hypoxia	596.518	188	0.628981	1.58648	3.03598e-12	1.37999e-11
MCF7_TGF_5d_vs_Ctr	M5942	Hallmark uv response dn	465.864	141	0.615661	1.652	3.26846e-11	1.36186e-10
MCF7_TGF_5d_vs_Ctr	M5896	Hallmark tgf beta signaling	224.798	53	0.695667	2.12074	1.52275e-10	5.85672e-10
MCF7_TGF_5d_vs_Ctr	M5934	Hallmark xenobiotic metabolism	528.022	173	0.617967	1.52608	9.56492e-10	3.41604e-09
MCF7_TGF_5d_vs_Ctr	M5909	Hallmark myogenesis	504.792	166	0.596706	1.52046	2.79857e-09	9.32857e-09
MCF7_TGF_5d_vs_Ctr	M5908	Hallmark androgen response	324.302	98	0.650012	1.6546	2.21099e-08	6.90934e-08
MCF7_TGF_5d_vs_Ctr	M5915	Hallmark apical junction	527.291	183	0.573136	1.44069	6.35904e-08	1.87031e-07
MCF7_TGF_5d_vs_Ctr	M5935	Hallmark fatty acid metabolism	429.016	145	0.623602	1.47936	1.97527e-07	5.48686e-07
MCF7_TGF_5d_vs_Ctr	M5941	Hallmark uv response up	443.86	152	0.609466	1.46007	2.77487e-07	7.3023e-07
MCF7_TGF_5d_vs_Ctr	M5944	Hallmark angiogenesis	131.209	31	0.637201	2.11627	7.06047e-07	1.76512e-06
MCF7_TGF_5d_vs_Ctr	M5946	Hallmark coagulation	339.057	112	0.586426	1.51365	1.05571e-06	2.51359e-06
MCF7_TGF_5d_vs_Ctr	M5937	Hallmark glycolysis	520.107	189	0.61565	1.37594	1.6016e-06	3.64e-06
MCF7_TGF_5d_vs_Ctr	M5947	Hallmark il2 stat5 signaling	486.397	175	0.569898	1.38971	1.82468e-06	3.96671e-06
MCF7_TGF_5d_vs_Ctr	M5902	Hallmark apoptosis	432.623	154	0.588352	1.40462	3.47257e-06	7.23452e-06
MCF7_TGF_5d_vs_Ctr	M5926	Hallmark myc targets v1	537.38	199	0.645829	1.3502	3.70414e-06	7.40827e-06
MCF7_TGF_5d_vs_Ctr	M5953	Hallmark kras signaling up	486.979	180	0.577418	1.35272	8.8411e-06	1.70021e-05
MCF7_TGF_5d_vs_Ctr	M5905	Hallmark adipogenesis	514.151	192	0.606534	1.33894	9.57927e-06	1.77394e-05
MCF7_TGF_5d_vs_Ctr	M5897	Hallmark il6 jak stat3 signaling	245.316	79	0.637889	1.55263	1.04314e-05	1.86276e-05
MCF7_TGF_5d_vs_Ctr	M5932	Hallmark inflammatory response	461.929	172	0.567657	1.34282	2.1544e-05	3.71449e-05
MCF7_TGF_5d_vs_Ctr	M5950	Hallmark allograft rejection	402.43	153	0.553707	1.31513	0.000173962	0.000289937
MCF7_TGF_5d_vs_Ctr	M5919	Hallmark hedgehog signaling	119.885	35	0.627325	1.71264	0.000192873	0.000311085
MCF7_TGF_5d_vs_Ctr	M5949	Hallmark peroxisome	259.672	96	0.597328	1.35246	0.000821935	0.00128427
MCF7_TGF_5d_vs_Ctr	M5922	Hallmark unfolded protein response	291.261	111	0.603944	1.31198	0.00123371	0.00186926
MCF7_TGF_5d_vs_Ctr	M5913	Hallmark interferon gamma response	456.299	188	0.566764	1.21356	0.00283461	0.00416855
MCF7_TGF_5d_vs_Ctr	M5921	Hallmark complement	420.882	173	0.526259	1.21642	0.00358629	0.00512327
MCF7_TGF_5d_vs_Ctr	M5945	Hallmark heme metabolism	430.975	178	0.574398	1.2106	0.00392672	0.00545377
MCF7_TGF_5d_vs_Ctr	M5911	Hallmark interferon alpha response	246.998	97	0.620367	1.27318	0.0060096	0.00812108
MCF7_TGF_5d_vs_Ctr	M5951	Hallmark spermatogenesis	243.943	97	0.601172	1.25744	0.00868373	0.011426
MCF7_TGF_5d_vs_Ctr	M5903	Hallmark notch signaling	91.0036	31	0.603702	1.4678	0.00963027	0.0123465
MCF7_TGF_5d_vs_Ctr	M5895	Hallmark wnt beta catenin signaling	109.712	40	0.550978	1.3714	0.0153988	0.0192485
MCF7_TGF_5d_vs_Ctr	M5948	Hallmark bile acid metabolism	235.346	97	0.556167	1.21312	0.022785	0.0277866
MCF7_TGF_5d_vs_Ctr	M5923	Hallmark pi3k akt mtor signaling	241.342	100	0.550966	1.20671	0.024275	0.0288988
MCF7_TGF_5d_vs_Ctr	M5956	Hallmark kras signaling dn	354.539	154	0.541638	1.1511	0.0347806	0.0404426
MCF7_TGF_5d_vs_Ctr	M5936	Hallmark oxidative phosphorylation	450.546	200	0.564688	1.12637	0.0409078	0.0464861
MCF7_TGF_6d_vs_Ctr	M5939	Hallmark p53 pathway	795.411	198	0.703816	2.00861	4.86323e-29	2.43161e-27
MCF7_TGF_6d_vs_Ctr	M5925	Hallmark e2f targets	787.976	200	0.803612	1.96994	1.26385e-27	3.15963e-26
MCF7_TGF_6d_vs_Ctr	M5890	Hallmark tnfa signaling via nfkb	752.442	194	0.67928	1.93928	1.39348e-25	2.32247e-24
MCF7_TGF_6d_vs_Ctr	M5930	Hallmark epithelial mesenchymal transition	701.402	187	0.670222	1.87541	3.10065e-22	3.87581e-21
MCF7_TGF_6d_vs_Ctr	M5901	Hallmark g2m checkpoint	721.832	199	0.74605	1.81365	4.65497e-21	4.65497e-20
MCF7_TGF_6d_vs_Ctr	M5906	Hallmark estrogen response early	718.089	200	0.677007	1.79522	1.97371e-20	1.64476e-19
MCF7_TGF_6d_vs_Ctr	M5907	Hallmark estrogen response late	694.536	199	0.672456	1.74507	1.99988e-18	1.42849e-17
MCF7_TGF_6d_vs_Ctr	M5924	Hallmark mtorc1 signaling	675.076	199	0.673251	1.69617	1.25713e-16	7.85707e-16
MCF7_TGF_6d_vs_Ctr	M5892	Hallmark cholesterol homeostasis	314.862	71	0.745228	2.21734	3.96352e-15	2.20196e-14
MCF7_TGF_6d_vs_Ctr	M5893	Hallmark mitotic spindle	653.116	198	0.639545	1.64928	6.67026e-15	3.33513e-14
MCF7_TGF_6d_vs_Ctr	M5891	Hallmark hypoxia	617.898	188	0.645244	1.64335	4.74174e-14	2.15534e-13
MCF7_TGF_6d_vs_Ctr	M5896	Hallmark tgf beta signaling	236.767	53	0.734296	2.23365	5.46554e-12	2.27731e-11
MCF7_TGF_6d_vs_Ctr	M5934	Hallmark xenobiotic metabolism	541.192	173	0.623744	1.56414	8.76734e-11	3.37205e-10
MCF7_TGF_6d_vs_Ctr	M5942	Hallmark uv response dn	459.527	141	0.600618	1.62953	1.16498e-10	4.16065e-10
MCF7_TGF_6d_vs_Ctr	M5941	Hallmark uv response up	469.378	152	0.637707	1.54401	3.33827e-09	1.11276e-08
MCF7_TGF_6d_vs_Ctr	M5908	Hallmark androgen response	327.811	98	0.649083	1.6725	1.07054e-08	3.34543e-08
MCF7_TGF_6d_vs_Ctr	M5902	Hallmark apoptosis	466.579	154	0.614811	1.51487	1.327e-08	3.90296e-08
MCF7_TGF_6d_vs_Ctr	M5909	Hallmark myogenesis	489.131	166	0.578832	1.47329	4.1179e-08	1.14386e-07
MCF7_TGF_6d_vs_Ctr	M5915	Hallmark apical junction	521.725	183	0.574391	1.42548	1.52396e-07	4.01043e-07
MCF7_TGF_6d_vs_Ctr	M5944	Hallmark angiogenesis	135.689	31	0.677347	2.18853	2.00707e-07	5.01768e-07
MCF7_TGF_6d_vs_Ctr	M5937	Hallmark glycolysis	527.49	189	0.614827	1.39548	5.46822e-07	1.30196e-06
MCF7_TGF_6d_vs_Ctr	M5946	Hallmark coagulation	338.884	112	0.593163	1.51287	1.08881e-06	2.47456e-06
MCF7_TGF_6d_vs_Ctr	M5947	Hallmark il2 stat5 signaling	488.78	175	0.565911	1.39652	1.28282e-06	2.78873e-06
MCF7_TGF_6d_vs_Ctr	M5935	Hallmark fatty acid metabolism	413.06	145	0.610028	1.42434	2.64832e-06	5.51733e-06
MCF7_TGF_6d_vs_Ctr	M5953	Hallmark kras signaling up	485.694	180	0.571784	1.34915	1.05446e-05	2.10892e-05
MCF7_TGF_6d_vs_Ctr	M5897	Hallmark il6 jak stat3 signaling	242.789	79	0.611579	1.53664	1.67293e-05	3.21718e-05
MCF7_TGF_6d_vs_Ctr	M5905	Hallmark adipogenesis	508.59	192	0.595811	1.32445	1.99249e-05	3.6898e-05
MCF7_TGF_6d_vs_Ctr	M5932	Hallmark inflammatory response	456.784	172	0.568498	1.32786	4.27979e-05	7.64248e-05
MCF7_TGF_6d_vs_Ctr	M5950	Hallmark allograft rejection	411.759	153	0.563063	1.34562	5.02988e-05	8.67221e-05
MCF7_TGF_6d_vs_Ctr	M5919	Hallmark hedgehog signaling	118.558	35	0.637017	1.69368	0.000259788	0.00043298
MCF7_TGF_6d_vs_Ctr	M5921	Hallmark complement	441.762	173	0.540977	1.27677	0.000369237	0.000595544
MCF7_TGF_6d_vs_Ctr	M5922	Hallmark unfolded protein response	296.589	111	0.591449	1.33599	0.00060303	0.000942235
MCF7_TGF_6d_vs_Ctr	M5926	Hallmark myc targets v1	491.425	199	0.6058	1.23474	0.000948091	0.0014365
MCF7_TGF_6d_vs_Ctr	M5945	Hallmark heme metabolism	443.892	178	0.570732	1.24689	0.00103255	0.00151845
MCF7_TGF_6d_vs_Ctr	M5913	Hallmark interferon gamma response	459.095	188	0.567781	1.221	0.00214628	0.00306611
MCF7_TGF_6d_vs_Ctr	M5949	Hallmark peroxisome	250.34	96	0.597184	1.30385	0.00295166	0.00409953
MCF7_TGF_6d_vs_Ctr	M5895	Hallmark wnt beta catenin signaling	116.843	40	0.599185	1.46053	0.00455358	0.00615348
MCF7_TGF_6d_vs_Ctr	M5923	Hallmark pi3k akt mtor signaling	249.739	100	0.556548	1.2487	0.00966651	0.0127191
MCF7_TGF_6d_vs_Ctr	M5951	Hallmark spermatogenesis	240.898	97	0.591433	1.24174	0.0123689	0.0158576
MCF7_TGF_6d_vs_Ctr	M5903	Hallmark notch signaling	89.3703	31	0.593059	1.44146	0.0130116	0.0162645
MCF7_TGF_6d_vs_Ctr	M5948	Hallmark bile acid metabolism	237.576	97	0.576782	1.22462	0.0179235	0.021858
MCF7_BE_1d_vs_Ctr	M5906	Hallmark estrogen response early	717.8	200	0.674142	1.7945	2.10567e-20	1.05284e-18
MCF7_BE_1d_vs_Ctr	M5907	Hallmark estrogen response late	584.715	199	0.602665	1.46913	2.9304e-09	5.96217e-08
MCF7_BE_1d_vs_Ctr	M5930	Hallmark epithelial mesenchymal transition	554.518	187	0.56847	1.48267	3.5773e-09	5.96217e-08
MCF7_BE_1d_vs_Ctr	M5942	Hallmark uv response dn	434.846	141	0.606879	1.54201	1.27974e-08	1.59968e-07
MCF7_BE_1d_vs_Ctr	M5891	Hallmark hypoxia	537.839	188	0.605438	1.43042	7.90186e-08	7.90186e-07
MCF7_BE_1d_vs_Ctr	M5890	Hallmark tnfa signaling via nfkb	543.761	194	0.559107	1.40145	2.80618e-07	2.33848e-06
MCF7_BE_1d_vs_Ctr	M5896	Hallmark tgf beta signaling	190.698	53	0.619963	1.79904	8.70399e-07	6.21714e-06
MCF7_BE_1d_vs_Ctr	M5939	Hallmark p53 pathway	502.917	198	0.56177	1.26999	0.000211054	0.00131909
MCF7_BE_1d_vs_Ctr	M5932	Hallmark inflammatory response	440.939	172	0.546814	1.2818	0.000311588	0.00173105
MCF7_BE_1d_vs_Ctr	M5908	Hallmark androgen response	269.795	98	0.604346	1.37651	0.0003705	0.00178901
MCF7_BE_1d_vs_Ctr	M5956	Hallmark kras signaling dn	398.23	154	0.565913	1.29295	0.000393582	0.00178901
MCF7_BE_1d_vs_Ctr	M5909	Hallmark myogenesis	409.221	166	0.553231	1.23259	0.00242379	0.00915514
MCF7_BE_1d_vs_Ctr	M5947	Hallmark il2 stat5 signaling	428.933	175	0.549282	1.22552	0.00248159	0.00915514
MCF7_BE_1d_vs_Ctr	M5892	Hallmark cholesterol homeostasis	193.733	71	0.606108	1.36432	0.00256344	0.00915514
MCF7_BE_1d_vs_Ctr	M5953	Hallmark kras signaling up	438.589	180	0.52755	1.2183	0.00285711	0.00952371
MCF7_BE_1d_vs_Ctr	M5944	Hallmark angiogenesis	96.0397	31	0.541097	1.54903	0.00361957	0.0113112
MCF7_BE_1d_vs_Ctr	M5934	Hallmark xenobiotic metabolism	418.246	173	0.548301	1.2088	0.00465412	0.0136886
MCF7_BE_1d_vs_Ctr	M5919	Hallmark hedgehog signaling	101.085	35	0.625294	1.44408	0.00888842	0.0246901
MCF7_BE_1d_vs_Ctr	M5924	Hallmark mtorc1 signaling	465.304	199	0.533576	1.16911	0.0111195	0.0292618
MCF7_BE_2d_vs_Ctr	M5906	Hallmark estrogen response early	765.294	200	0.685036	1.91324	3.27963e-25	1.63982e-23
MCF7_BE_2d_vs_Ctr	M5891	Hallmark hypoxia	664.147	188	0.67499	1.76635	2.83503e-18	7.08757e-17
MCF7_BE_2d_vs_Ctr	M5930	Hallmark epithelial mesenchymal transition	641.266	187	0.614339	1.71462	2.27124e-16	3.7854e-15
MCF7_BE_2d_vs_Ctr	M5890	Hallmark tnfa signaling via nfkb	654.699	194	0.635622	1.68737	5.99423e-16	7.49279e-15
MCF7_BE_2d_vs_Ctr	M5907	Hallmark estrogen response late	642.379	199	0.629552	1.61402	9.15607e-14	9.15607e-13
MCF7_BE_2d_vs_Ctr	M5892	Hallmark cholesterol homeostasis	268.606	71	0.693585	1.89159	7.47442e-10	6.22868e-09
MCF7_BE_2d_vs_Ctr	M5942	Hallmark uv response dn	445.995	141	0.584878	1.58154	1.61188e-09	1.15134e-08
MCF7_BE_2d_vs_Ctr	M5896	Hallmark tgf beta signaling	215.355	53	0.628405	2.03165	1.9043e-09	1.19019e-08
MCF7_BE_2d_vs_Ctr	M5924	Hallmark mtorc1 signaling	578.427	199	0.60755	1.45333	8.16563e-09	4.53646e-08
MCF7_BE_2d_vs_Ctr	M5939	Hallmark p53 pathway	562.695	198	0.58626	1.42095	6.68303e-08	3.34151e-07
MCF7_BE_2d_vs_Ctr	M5909	Hallmark myogenesis	476.066	166	0.603899	1.43393	3.43006e-07	1.55912e-06
MCF7_BE_2d_vs_Ctr	M5947	Hallmark il2 stat5 signaling	492.742	175	0.581039	1.40784	7.08e-07	2.95e-06
MCF7_BE_2d_vs_Ctr	M5915	Hallmark apical junction	503.078	183	0.583162	1.37453	2.46116e-06	9.466e-06
MCF7_BE_2d_vs_Ctr	M5908	Hallmark androgen response	293.68	98	0.598344	1.49837	7.64052e-06	2.72876e-05
MCF7_BE_2d_vs_Ctr	M5953	Hallmark kras signaling up	480.671	180	0.550576	1.3352	2.07624e-05	6.92081e-05
MCF7_BE_2d_vs_Ctr	M5950	Hallmark allograft rejection	406.302	153	0.544256	1.32778	0.000104884	0.00031905
MCF7_BE_2d_vs_Ctr	M5937	Hallmark glycolysis	488.233	189	0.577449	1.29162	0.000108477	0.00031905
MCF7_BE_2d_vs_Ctr	M5897	Hallmark il6 jak stat3 signaling	228.957	79	0.600773	1.4491	0.000192358	0.000534326
MCF7_BE_2d_vs_Ctr	M5946	Hallmark coagulation	305.253	112	0.545467	1.36274	0.000246929	0.000649813
MCF7_BE_2d_vs_Ctr	M5932	Hallmark inflammatory response	440.212	172	0.538735	1.27969	0.000339673	0.000849182
MCF7_BE_2d_vs_Ctr	M5919	Hallmark hedgehog signaling	113.725	35	0.599592	1.62465	0.000743519	0.00177028
MCF7_BE_2d_vs_Ctr	M5902	Hallmark apoptosis	391.293	154	0.559861	1.27043	0.000904175	0.00205494
MCF7_BE_2d_vs_Ctr	M5935	Hallmark fatty acid metabolism	368.961	145	0.565745	1.27228	0.00115162	0.00250351
MCF7_BE_2d_vs_Ctr	M5944	Hallmark angiogenesis	100.116	31	0.544229	1.61477	0.00155521	0.00324001
MCF7_BE_2d_vs_Ctr	M5934	Hallmark xenobiotic metabolism	423.954	173	0.551414	1.2253	0.00262694	0.00525387
MCF7_BE_2d_vs_Ctr	M5949	Hallmark peroxisome	249.521	96	0.586857	1.29959	0.00328376	0.00631492
MCF7_BE_2d_vs_Ctr	M5921	Hallmark complement	410.87	173	0.523274	1.18748	0.00934223	0.0172445
MCF7_BE_2d_vs_Ctr	M5893	Hallmark mitotic spindle	464.804	198	0.551942	1.17375	0.0096569	0.0172445
MCF7_BE_2d_vs_Ctr	M5905	Hallmark adipogenesis	450.612	192	0.523587	1.17347	0.0106972	0.0184435
MCF7_BE_2d_vs_Ctr	M5941	Hallmark uv response up	360.344	152	0.544034	1.18534	0.0144792	0.0241319
MCF7_BE_2d_vs_Ctr	M5948	Hallmark bile acid metabolism	237.274	97	0.571909	1.22306	0.0185238	0.0298771
MCF7_BE_2d_vs_Ctr	M5910	Hallmark protein secretion	232.337	95	0.577666	1.22283	0.0195873	0.0304528
MCF7_BE_2d_vs_Ctr	M5956	Hallmark kras signaling dn	361.035	154	0.549446	1.17219	0.0200989	0.0304528
MCF7_BE_2d_vs_Ctr	M5916	Hallmark apical surface	111.505	42	0.557862	1.32744	0.024032	0.0353411
MCF7_BE_3d_vs_Ctr	M5930	Hallmark epithelial mesenchymal transition	688.729	187	0.645567	1.84152	6.01641e-21	3.0082e-19
MCF7_BE_3d_vs_Ctr	M5906	Hallmark estrogen response early	669.623	200	0.630817	1.67406	6.60718e-16	1.23636e-14
MCF7_BE_3d_vs_Ctr	M5890	Hallmark tnfa signaling via nfkb	653.67	194	0.640064	1.68472	7.41814e-16	1.23636e-14
MCF7_BE_3d_vs_Ctr	M5892	Hallmark cholesterol homeostasis	297.677	71	0.727592	2.09632	4.39748e-13	5.49685e-12
MCF7_BE_3d_vs_Ctr	M5891	Hallmark hypoxia	603.644	188	0.635818	1.60544	7.78223e-13	7.78223e-12
MCF7_BE_3d_vs_Ctr	M5907	Hallmark estrogen response late	597.636	199	0.614664	1.5016	3.33027e-10	2.77523e-09
MCF7_BE_3d_vs_Ctr	M5924	Hallmark mtorc1 signaling	587.366	199	0.60416	1.47579	1.88972e-09	1.3498e-08
MCF7_BE_3d_vs_Ctr	M5896	Hallmark tgf beta signaling	214.081	53	0.674235	2.01963	2.65893e-09	1.66183e-08
MCF7_BE_3d_vs_Ctr	M5942	Hallmark uv response dn	442.713	141	0.563405	1.56991	2.99231e-09	1.66239e-08
MCF7_BE_3d_vs_Ctr	M5909	Hallmark myogenesis	496.74	166	0.615374	1.4962	1.13725e-08	5.68627e-08
MCF7_BE_3d_vs_Ctr	M5915	Hallmark apical junction	535.035	183	0.597602	1.46184	1.82529e-08	8.29677e-08
MCF7_BE_3d_vs_Ctr	M5939	Hallmark p53 pathway	563.52	198	0.586664	1.42303	5.88534e-08	2.45222e-07
MCF7_BE_3d_vs_Ctr	M5947	Hallmark il2 stat5 signaling	497.22	175	0.608951	1.42063	3.57067e-07	1.37334e-06
MCF7_BE_3d_vs_Ctr	M5934	Hallmark xenobiotic metabolism	489.796	173	0.589084	1.4156	5.39228e-07	1.92581e-06
MCF7_BE_3d_vs_Ctr	M5946	Hallmark coagulation	340.303	112	0.565871	1.51921	8.45397e-07	2.80601e-06
MCF7_BE_3d_vs_Ctr	M5953	Hallmark kras signaling up	502.955	180	0.567125	1.3971	8.97925e-07	2.80601e-06
MCF7_BE_3d_vs_Ctr	M5908	Hallmark androgen response	292.67	98	0.603899	1.49322	9.11949e-06	2.57888e-05
MCF7_BE_3d_vs_Ctr	M5935	Hallmark fatty acid metabolism	404.87	145	0.615898	1.39611	9.28398e-06	2.57888e-05
MCF7_BE_3d_vs_Ctr	M5944	Hallmark angiogenesis	119.421	31	0.65831	1.92614	1.64481e-05	4.32844e-05
MCF7_BE_3d_vs_Ctr	M5905	Hallmark adipogenesis	508.828	192	0.585348	1.32507	1.93189e-05	4.82972e-05
MCF7_BE_3d_vs_Ctr	M5950	Hallmark allograft rejection	416.754	153	0.570885	1.36194	2.51179e-05	5.87438e-05
MCF7_BE_3d_vs_Ctr	M5932	Hallmark inflammatory response	460.579	172	0.574578	1.33889	2.58473e-05	5.87438e-05
MCF7_BE_3d_vs_Ctr	M5937	Hallmark glycolysis	488.992	189	0.575257	1.29363	9.89391e-05	0.000215085
MCF7_BE_3d_vs_Ctr	M5897	Hallmark il6 jak stat3 signaling	227.529	79	0.61939	1.44006	0.000244005	0.000508344
MCF7_BE_3d_vs_Ctr	M5919	Hallmark hedgehog signaling	118.017	35	0.616257	1.68596	0.000292976	0.000585951
MCF7_BE_3d_vs_Ctr	M5921	Hallmark complement	439.326	173	0.544032	1.26973	0.000490459	0.00094319
MCF7_BE_3d_vs_Ctr	M5893	Hallmark mitotic spindle	485.714	198	0.550867	1.22655	0.00135919	0.00251701
MCF7_BE_3d_vs_Ctr	M5916	Hallmark apical surface	127.267	42	0.622595	1.51509	0.00162931	0.00290949
MCF7_BE_3d_vs_Ctr	M5949	Hallmark peroxisome	247.085	96	0.575247	1.2869	0.00448621	0.00773485
MCF7_BE_3d_vs_Ctr	M5913	Hallmark interferon gamma response	450.384	188	0.545533	1.19783	0.00500119	0.00833532
MCF7_BE_3d_vs_Ctr	M5941	Hallmark uv response up	370.529	152	0.558124	1.21885	0.00539041	0.00869422
MCF7_BE_3d_vs_Ctr	M5948	Hallmark bile acid metabolism	245.72	97	0.552921	1.2666	0.0070211	0.0109705
MCF7_BE_3d_vs_Ctr	M5902	Hallmark apoptosis	361.861	154	0.530218	1.17487	0.0186886	0.0283161
MCF7_BE_3d_vs_Ctr	M5936	Hallmark oxidative phosphorylation	460.088	200	0.574342	1.15022	0.0201918	0.0296938
MCF7_BE_4d_vs_Ctr	M5930	Hallmark epithelial mesenchymal transition	724.28	187	0.662707	1.93658	1.26298e-24	6.31489e-23
MCF7_BE_4d_vs_Ctr	M5890	Hallmark tnfa signaling via nfkb	666.792	194	0.646941	1.71854	4.73147e-17	1.18287e-15
MCF7_BE_4d_vs_Ctr	M5892	Hallmark cholesterol homeostasis	314.132	71	0.731967	2.2122	4.86205e-15	8.10342e-14
MCF7_BE_4d_vs_Ctr	M5906	Hallmark estrogen response early	629.664	200	0.609277	1.57416	1.66016e-12	2.07521e-11
MCF7_BE_4d_vs_Ctr	M5942	Hallmark uv response dn	460.102	141	0.583636	1.63157	1.03911e-10	1.03911e-09
MCF7_BE_4d_vs_Ctr	M5891	Hallmark hypoxia	575.124	188	0.6196	1.52959	1.54307e-10	1.2859e-09
MCF7_BE_4d_vs_Ctr	M5924	Hallmark mtorc1 signaling	593.155	199	0.600258	1.49034	7.15227e-10	5.10876e-09
MCF7_BE_4d_vs_Ctr	M5939	Hallmark p53 pathway	581.627	198	0.604918	1.46875	3.27587e-09	2.04742e-08
MCF7_BE_4d_vs_Ctr	M5909	Hallmark myogenesis	497.998	166	0.620074	1.49999	9.16076e-09	5.08931e-08
MCF7_BE_4d_vs_Ctr	M5896	Hallmark tgf beta signaling	206.641	53	0.658993	1.94945	1.8008e-08	9.00402e-08
MCF7_BE_4d_vs_Ctr	M5907	Hallmark estrogen response late	569.728	199	0.599828	1.43148	3.24809e-08	1.4764e-07
MCF7_BE_4d_vs_Ctr	M5946	Hallmark coagulation	354.184	112	0.592975	1.58118	6.48107e-08	2.70045e-07
MCF7_BE_4d_vs_Ctr	M5915	Hallmark apical junction	520.612	183	0.575146	1.42244	1.81069e-07	6.96419e-07
MCF7_BE_4d_vs_Ctr	M5905	Hallmark adipogenesis	537.589	192	0.601716	1.39997	3.48665e-07	1.24523e-06
MCF7_BE_4d_vs_Ctr	M5947	Hallmark il2 stat5 signaling	494.974	175	0.600785	1.41421	5.04213e-07	1.68071e-06
MCF7_BE_4d_vs_Ctr	M5953	Hallmark kras signaling up	506.163	180	0.557318	1.40601	5.55549e-07	1.73609e-06
MCF7_BE_4d_vs_Ctr	M5934	Hallmark xenobiotic metabolism	486.526	173	0.572932	1.40614	8.86934e-07	2.60863e-06
MCF7_BE_4d_vs_Ctr	M5932	Hallmark inflammatory response	473.872	172	0.576036	1.37754	4.05813e-06	1.07927e-05
MCF7_BE_4d_vs_Ctr	M5937	Hallmark glycolysis	513.434	189	0.607251	1.35829	4.10122e-06	1.07927e-05
MCF7_BE_4d_vs_Ctr	M5944	Hallmark angiogenesis	119.728	31	0.643417	1.93109	1.52019e-05	3.80047e-05
MCF7_BE_4d_vs_Ctr	M5950	Hallmark allograft rejection	411.486	153	0.555716	1.34473	5.22121e-05	0.000124314
MCF7_BE_4d_vs_Ctr	M5919	Hallmark hedgehog signaling	125.114	35	0.642074	1.78734	5.75407e-05	0.000130774
MCF7_BE_4d_vs_Ctr	M5936	Hallmark oxidative phosphorylation	515.766	200	0.613999	1.28942	7.94299e-05	0.000172674
MCF7_BE_4d_vs_Ctr	M5902	Hallmark apoptosis	408.97	154	0.570304	1.32782	9.9891e-05	0.000208106
MCF7_BE_4d_vs_Ctr	M5908	Hallmark androgen response	273.704	98	0.556356	1.39645	0.000205338	0.000410675
MCF7_BE_4d_vs_Ctr	M5921	Hallmark complement	439.421	173	0.542381	1.27	0.000485136	0.000932954
MCF7_BE_4d_vs_Ctr	M5897	Hallmark il6 jak stat3 signaling	221.217	79	0.617673	1.40011	0.000674495	0.00124906
MCF7_BE_4d_vs_Ctr	M5935	Hallmark fatty acid metabolism	366.889	145	0.55705	1.26513	0.00146719	0.00261998
MCF7_BE_4d_vs_Ctr	M5913	Hallmark interferon gamma response	451.022	188	0.552018	1.19953	0.00471083	0.00812212
MCF7_BE_4d_vs_Ctr	M5893	Hallmark mitotic spindle	470.371	198	0.539077	1.1878	0.00592465	0.00987442
MCF7_BE_4d_vs_Ctr	M5941	Hallmark uv response up	362.352	152	0.545444	1.19195	0.0120143	0.019378
MCF7_BE_4d_vs_Ctr	M5949	Hallmark peroxisome	235.782	96	0.542107	1.22803	0.0171132	0.0267394
MCF7_BE_4d_vs_Ctr	M5895	Hallmark wnt beta catenin signaling	108.688	40	0.552477	1.3586	0.0181394	0.0274839
MCF7_BE_4d_vs_Ctr	M5916	Hallmark apical surface	110.685	42	0.586191	1.31768	0.0271646	0.0399479
MCF7_BE_5d_vs_Ctr	M5930	Hallmark epithelial mesenchymal transition	669.9	187	0.644736	1.79118	4.39598e-19	2.19799e-17
MCF7_BE_5d_vs_Ctr	M5890	Hallmark tnfa signaling via nfkb	667.799	194	0.646207	1.72113	3.81939e-17	9.54847e-16
MCF7_BE_5d_vs_Ctr	M5939	Hallmark p53 pathway	650.587	198	0.646164	1.6429	1.1063e-14	1.84383e-13
MCF7_BE_5d_vs_Ctr	M5891	Hallmark hypoxia	612.663	188	0.649399	1.62942	1.34053e-13	1.67566e-12
MCF7_BE_5d_vs_Ctr	M5942	Hallmark uv response dn	468.275	141	0.600672	1.66055	2.00174e-11	2.00174e-10
MCF7_BE_5d_vs_Ctr	M5892	Hallmark cholesterol homeostasis	273.154	71	0.708145	1.92362	2.44934e-10	2.04112e-09
MCF7_BE_5d_vs_Ctr	M5915	Hallmark apical junction	549.248	183	0.602592	1.50068	1.68045e-09	1.20032e-08
MCF7_BE_5d_vs_Ctr	M5896	Hallmark tgf beta signaling	212.73	53	0.641408	2.00689	3.78009e-09	2.23934e-08
MCF7_BE_5d_vs_Ctr	M5924	Hallmark mtorc1 signaling	582.773	199	0.603508	1.46425	4.03081e-09	2.23934e-08
MCF7_BE_5d_vs_Ctr	M5936	Hallmark oxidative phosphorylation	572.544	200	0.635066	1.43136	3.03547e-08	1.48776e-07
MCF7_BE_5d_vs_Ctr	M5947	Hallmark il2 stat5 signaling	512.218	175	0.616183	1.46348	3.27307e-08	1.48776e-07
MCF7_BE_5d_vs_Ctr	M5905	Hallmark adipogenesis	535.889	192	0.609853	1.39554	4.4869e-07	1.86954e-06
MCF7_BE_5d_vs_Ctr	M5909	Hallmark myogenesis	472.693	166	0.590914	1.42377	5.81749e-07	2.2375e-06
MCF7_BE_5d_vs_Ctr	M5902	Hallmark apoptosis	437.504	154	0.594135	1.42047	1.64316e-06	5.86844e-06
MCF7_BE_5d_vs_Ctr	M5932	Hallmark inflammatory response	478.539	172	0.603723	1.3911	2.05521e-06	6.46675e-06
MCF7_BE_5d_vs_Ctr	M5906	Hallmark estrogen response early	543.935	200	0.571097	1.35984	2.06936e-06	6.46675e-06
MCF7_BE_5d_vs_Ctr	M5946	Hallmark coagulation	332.54	112	0.568958	1.48456	3.29694e-06	9.69688e-06
MCF7_BE_5d_vs_Ctr	M5944	Hallmark angiogenesis	124.921	31	0.647192	2.01486	3.90338e-06	1.08427e-05
MCF7_BE_5d_vs_Ctr	M5897	Hallmark il6 jak stat3 signaling	248.26	79	0.650568	1.57127	5.95838e-06	1.56799e-05
MCF7_BE_5d_vs_Ctr	M5937	Hallmark glycolysis	507.762	189	0.610502	1.34329	8.90879e-06	2.2272e-05
MCF7_BE_5d_vs_Ctr	M5953	Hallmark kras signaling up	482.573	180	0.567384	1.34048	1.60987e-05	3.83301e-05
MCF7_BE_5d_vs_Ctr	M5934	Hallmark xenobiotic metabolism	464.548	173	0.561677	1.34262	2.06655e-05	4.6967e-05
MCF7_BE_5d_vs_Ctr	M5893	Hallmark mitotic spindle	519.953	198	0.555913	1.31301	2.70485e-05	5.76621e-05
MCF7_BE_5d_vs_Ctr	M5907	Hallmark estrogen response late	522.057	199	0.564101	1.3117	2.76778e-05	5.76621e-05
MCF7_BE_5d_vs_Ctr	M5919	Hallmark hedgehog signaling	126.693	35	0.63852	1.80989	3.95074e-05	7.90149e-05
MCF7_BE_5d_vs_Ctr	M5913	Hallmark interferon gamma response	493.342	188	0.598725	1.31208	4.34682e-05	8.35927e-05
MCF7_BE_5d_vs_Ctr	M5950	Hallmark allograft rejection	410.167	153	0.567488	1.34041	6.24882e-05	0.000115719
MCF7_BE_5d_vs_Ctr	M5921	Hallmark complement	454.265	173	0.563199	1.3129	7.97957e-05	0.000142492
MCF7_BE_5d_vs_Ctr	M5916	Hallmark apical surface	136.719	42	0.626542	1.62761	0.000246483	0.00042497
MCF7_BE_5d_vs_Ctr	M5908	Hallmark androgen response	269.944	98	0.576742	1.37726	0.000362394	0.000603991
MCF7_BE_5d_vs_Ctr	M5935	Hallmark fatty acid metabolism	373.59	145	0.570749	1.28824	0.000660614	0.00106551
MCF7_BE_5d_vs_Ctr	M5911	Hallmark interferon alpha response	260.699	97	0.615354	1.34381	0.000987083	0.00154232
MCF7_BE_5d_vs_Ctr	M5895	Hallmark wnt beta catenin signaling	121.724	40	0.568957	1.52155	0.00183729	0.00278378
MCF7_BE_5d_vs_Ctr	M5941	Hallmark uv response up	378.526	152	0.557208	1.24515	0.00231129	0.00339896
MCF7_BE_5d_vs_Ctr	M5903	Hallmark notch signaling	98.0406	31	0.616717	1.5813	0.00240454	0.00343506
MCF7_BE_5d_vs_Ctr	M5938	Hallmark reactive oxygen species pathway	139.432	49	0.620148	1.42277	0.00381063	0.00529255
MCF7_BE_6d_vs_Ctr	M5930	Hallmark epithelial mesenchymal transition	732.623	187	0.678908	1.95888	1.62136e-25	8.10681e-24
MCF7_BE_6d_vs_Ctr	M5890	Hallmark tnfa signaling via nfkb	712.229	194	0.668215	1.83564	1.98844e-21	4.9711e-20
MCF7_BE_6d_vs_Ctr	M5939	Hallmark p53 pathway	670.75	198	0.647394	1.69381	1.81086e-16	3.01811e-15
MCF7_BE_6d_vs_Ctr	M5891	Hallmark hypoxia	593.357	188	0.619505	1.57808	5.5067e-12	6.88338e-11
MCF7_BE_6d_vs_Ctr	M5892	Hallmark cholesterol homeostasis	279.062	71	0.696412	1.96523	5.59147e-11	5.59147e-10
MCF7_BE_6d_vs_Ctr	M5906	Hallmark estrogen response early	596.891	200	0.606713	1.49223	5.72975e-10	4.77479e-09
MCF7_BE_6d_vs_Ctr	M5942	Hallmark uv response dn	450.257	141	0.593505	1.59666	7.13846e-10	5.0989e-09
MCF7_BE_6d_vs_Ctr	M5915	Hallmark apical junction	540.913	183	0.588079	1.4779	6.90651e-09	4.31657e-08
MCF7_BE_6d_vs_Ctr	M5896	Hallmark tgf beta signaling	207.604	53	0.645062	1.95853	1.41097e-08	7.8387e-08
MCF7_BE_6d_vs_Ctr	M5924	Hallmark mtorc1 signaling	564.186	199	0.598976	1.41755	7.65081e-08	3.8254e-07
MCF7_BE_6d_vs_Ctr	M5953	Hallmark kras signaling up	514.056	180	0.580295	1.42793	1.65568e-07	7.5258e-07
MCF7_BE_6d_vs_Ctr	M5907	Hallmark estrogen response late	556.916	199	0.593683	1.39929	2.28921e-07	9.53838e-07
MCF7_BE_6d_vs_Ctr	M5947	Hallmark il2 stat5 signaling	492.639	175	0.601211	1.40754	7.19132e-07	2.76589e-06
MCF7_BE_6d_vs_Ctr	M5913	Hallmark interferon gamma response	519.568	188	0.587285	1.38183	1.23581e-06	4.41361e-06
MCF7_BE_6d_vs_Ctr	M5909	Hallmark myogenesis	466.778	166	0.584655	1.40596	1.441e-06	4.80334e-06
MCF7_BE_6d_vs_Ctr	M5934	Hallmark xenobiotic metabolism	478.698	173	0.570391	1.38352	2.8322e-06	8.85064e-06
MCF7_BE_6d_vs_Ctr	M5902	Hallmark apoptosis	422.292	154	0.564399	1.37108	1.59207e-05	4.68257e-05
MCF7_BE_6d_vs_Ctr	M5905	Hallmark adipogenesis	504.194	192	0.593402	1.31301	3.50167e-05	9.72686e-05
MCF7_BE_6d_vs_Ctr	M5937	Hallmark glycolysis	496.721	189	0.595683	1.31408	3.78448e-05	9.95916e-05
MCF7_BE_6d_vs_Ctr	M5946	Hallmark coagulation	317.117	112	0.538745	1.4157	4.15022e-05	0.000103756
MCF7_BE_6d_vs_Ctr	M5932	Hallmark inflammatory response	456.376	172	0.560685	1.32667	4.51575e-05	0.000107518
MCF7_BE_6d_vs_Ctr	M5950	Hallmark allograft rejection	411.786	153	0.55125	1.3457	5.01162e-05	0.0001139
MCF7_BE_6d_vs_Ctr	M5911	Hallmark interferon alpha response	278.692	97	0.613574	1.43656	6.41832e-05	0.000136322
MCF7_BE_6d_vs_Ctr	M5944	Hallmark angiogenesis	113.916	31	0.613943	1.83736	6.54345e-05	0.000136322
MCF7_BE_6d_vs_Ctr	M5897	Hallmark il6 jak stat3 signaling	234.021	79	0.608559	1.48115	8.0972e-05	0.000161944
MCF7_BE_6d_vs_Ctr	M5935	Hallmark fatty acid metabolism	386.125	145	0.576275	1.33147	0.000132707	0.000255205
MCF7_BE_6d_vs_Ctr	M5941	Hallmark uv response up	400.801	152	0.564501	1.31842	0.000159681	0.000295705
MCF7_BE_6d_vs_Ctr	M5893	Hallmark mitotic spindle	494.012	198	0.543862	1.2475	0.000568822	0.00101575
MCF7_BE_6d_vs_Ctr	M5921	Hallmark complement	432.483	173	0.541594	1.24995	0.00106091	0.00182916
MCF7_BE_6d_vs_Ctr	M5919	Hallmark hedgehog signaling	109.106	35	0.600415	1.55866	0.00193043	0.00321738
MCF7_BE_6d_vs_Ctr	M5908	Hallmark androgen response	251.844	98	0.551936	1.28492	0.0043593	0.00703113
MCF7_BE_6d_vs_Ctr	M5895	Hallmark wnt beta catenin signaling	115.798	40	0.571945	1.44748	0.00548759	0.00857436
MCF7_BE_6d_vs_Ctr	M5916	Hallmark apical surface	110.479	42	0.558203	1.31523	0.0280056	0.0424327
Int_MCF7_2d_vs_Ctr_TGFB_vs_BE	M5936	Hallmark oxidative phosphorylation	518.223	200	0.567362	1.29556	5.90276e-05	0.00295138
Int_MCF7_3d_vs_Ctr_TGFB_vs_BE	M5939	Hallmark p53 pathway	527.937	198	0.589221	1.33317	9.64056e-06	0.000482028
Int_MCF7_3d_vs_Ctr_TGFB_vs_BE	M5946	Hallmark coagulation	318.764	112	0.591274	1.42305	3.20282e-05	0.000800704
Int_MCF7_3d_vs_Ctr_TGFB_vs_BE	M5896	Hallmark tgf beta signaling	170.645	53	0.64605	1.60986	6.98762e-05	0.00113441
Int_MCF7_3d_vs_Ctr_TGFB_vs_BE	M5890	Hallmark tnfa signaling via nfkb	500.647	194	0.562533	1.29033	9.53022e-05	0.00113441
Int_MCF7_3d_vs_Ctr_TGFB_vs_BE	M5893	Hallmark mitotic spindle	508.227	198	0.596456	1.2834	0.000113715	0.00113441
Int_MCF7_3d_vs_Ctr_TGFB_vs_BE	M5915	Hallmark apical junction	472.746	183	0.556958	1.29165	0.000136129	0.00113441
Int_MCF7_3d_vs_Ctr_TGFB_vs_BE	M5925	Hallmark e2f targets	506.382	200	0.648058	1.26596	0.000237392	0.00169566
Int_MCF7_3d_vs_Ctr_TGFB_vs_BE	M5901	Hallmark g2m checkpoint	494.376	199	0.644028	1.24215	0.000694729	0.00403595
Int_MCF7_3d_vs_Ctr_TGFB_vs_BE	M5944	Hallmark angiogenesis	103.62	31	0.64568	1.67129	0.000726472	0.00403595
Int_MCF7_3d_vs_Ctr_TGFB_vs_BE	M5930	Hallmark epithelial mesenchymal transition	456.151	187	0.55576	1.21966	0.00231099	0.0115549
Int_MCF7_3d_vs_Ctr_TGFB_vs_BE	M5907	Hallmark estrogen response late	474.592	199	0.557784	1.19244	0.00492392	0.0223815
Int_MCF7_4d_vs_Ctr_TGFB_vs_BE	M5925	Hallmark e2f targets	748.599	200	0.76482	1.8715	1.75896e-23	8.79481e-22
Int_MCF7_4d_vs_Ctr_TGFB_vs_BE	M5901	Hallmark g2m checkpoint	673.361	199	0.712656	1.69186	1.79698e-16	4.49246e-15
Int_MCF7_4d_vs_Ctr_TGFB_vs_BE	M5907	Hallmark estrogen response late	594.483	199	0.623592	1.49368	5.70865e-10	9.51442e-09
Int_MCF7_4d_vs_Ctr_TGFB_vs_BE	M5893	Hallmark mitotic spindle	589.125	198	0.612855	1.48769	9.38031e-10	1.17254e-08
Int_MCF7_4d_vs_Ctr_TGFB_vs_BE	M5906	Hallmark estrogen response early	585.718	200	0.608916	1.4643	3.69114e-09	3.69114e-08
Int_MCF7_4d_vs_Ctr_TGFB_vs_BE	M5939	Hallmark p53 pathway	575.767	198	0.601746	1.45396	8.51666e-09	7.09722e-08
Int_MCF7_4d_vs_Ctr_TGFB_vs_BE	M5930	Hallmark epithelial mesenchymal transition	537.403	187	0.583545	1.43691	5.81896e-08	4.1564e-07
Int_MCF7_4d_vs_Ctr_TGFB_vs_BE	M5890	Hallmark tnfa signaling via nfkb	534.153	194	0.587903	1.37668	1.14341e-06	7.14633e-06
Int_MCF7_4d_vs_Ctr_TGFB_vs_BE	M5944	Hallmark angiogenesis	123.76	31	0.622794	1.99613	5.31271e-06	2.95151e-05
Int_MCF7_4d_vs_Ctr_TGFB_vs_BE	M5896	Hallmark tgf beta signaling	179.974	53	0.62404	1.69787	9.78372e-06	4.89186e-05
Int_MCF7_4d_vs_Ctr_TGFB_vs_BE	M5946	Hallmark coagulation	309.873	112	0.564625	1.38336	0.000125514	0.000570517
Int_MCF7_4d_vs_Ctr_TGFB_vs_BE	M5947	Hallmark il2 stat5 signaling	449.158	175	0.541511	1.28331	0.000262623	0.00109426
Int_MCF7_4d_vs_Ctr_TGFB_vs_BE	M5902	Hallmark apoptosis	400.331	154	0.583603	1.29978	0.000303373	0.00116682
Int_MCF7_4d_vs_Ctr_TGFB_vs_BE	M5915	Hallmark apical junction	464.011	183	0.539802	1.26779	0.000381263	0.00134643
Int_MCF7_4d_vs_Ctr_TGFB_vs_BE	M5908	Hallmark androgen response	269.213	98	0.562002	1.37353	0.000403928	0.00134643
Int_MCF7_4d_vs_Ctr_TGFB_vs_BE	M5892	Hallmark cholesterol homeostasis	198.012	71	0.561673	1.39445	0.00133062	0.00415819
Int_MCF7_4d_vs_Ctr_TGFB_vs_BE	M5903	Hallmark notch signaling	97.7276	31	0.592802	1.57625	0.00256525	0.00754484
Int_MCF7_4d_vs_Ctr_TGFB_vs_BE	M5924	Hallmark mtorc1 signaling	479.478	199	0.564022	1.20472	0.00312174	0.0086715
Int_MCF7_4d_vs_Ctr_TGFB_vs_BE	M5891	Hallmark hypoxia	454.107	188	0.562677	1.20773	0.00351014	0.0092372
Int_MCF7_4d_vs_Ctr_TGFB_vs_BE	M5941	Hallmark uv response up	368.116	152	0.55243	1.21091	0.00687623	0.0171906
Int_MCF7_4d_vs_Ctr_TGFB_vs_BE	M5922	Hallmark unfolded protein response	276.488	111	0.575056	1.24544	0.00752249	0.0179107
Int_MCF7_4d_vs_Ctr_TGFB_vs_BE	M5942	Hallmark uv response dn	339.79	141	0.546408	1.20493	0.0103831	0.0228278
Int_MCF7_4d_vs_Ctr_TGFB_vs_BE	M5919	Hallmark hedgehog signaling	100.149	35	0.560902	1.43071	0.0105008	0.0228278
Int_MCF7_4d_vs_Ctr_TGFB_vs_BE	M5897	Hallmark il6 jak stat3 signaling	199.425	79	0.563739	1.26218	0.0142675	0.0297239
Int_MCF7_4d_vs_Ctr_TGFB_vs_BE	M5909	Hallmark myogenesis	385.893	166	0.518968	1.16233	0.0220332	0.0440663
Int_MCF7_4d_vs_Ctr_TGFB_vs_BE	M5935	Hallmark fatty acid metabolism	339.944	145	0.552694	1.17222	0.0231443	0.0445082
Int_MCF7_5d_vs_Ctr_TGFB_vs_BE	M5925	Hallmark e2f targets	753.122	200	0.762329	1.8828	6.03742e-24	3.01871e-22
Int_MCF7_5d_vs_Ctr_TGFB_vs_BE	M5901	Hallmark g2m checkpoint	691.882	199	0.719882	1.7384	3.54981e-18	8.87453e-17
Int_MCF7_5d_vs_Ctr_TGFB_vs_BE	M5907	Hallmark estrogen response late	683.529	199	0.670602	1.71741	2.12128e-17	3.53546e-16
Int_MCF7_5d_vs_Ctr_TGFB_vs_BE	M5906	Hallmark estrogen response early	678.936	200	0.64526	1.69734	9.6167e-17	1.20209e-15
Int_MCF7_5d_vs_Ctr_TGFB_vs_BE	M5939	Hallmark p53 pathway	609.052	198	0.625622	1.53801	2.91629e-11	2.91629e-10
Int_MCF7_5d_vs_Ctr_TGFB_vs_BE	M5893	Hallmark mitotic spindle	559.882	198	0.60071	1.41384	1.02755e-07	8.5629e-07
Int_MCF7_5d_vs_Ctr_TGFB_vs_BE	M5924	Hallmark mtorc1 signaling	549.492	199	0.610174	1.38063	6.78188e-07	4.8442e-06
Int_MCF7_5d_vs_Ctr_TGFB_vs_BE	M5892	Hallmark cholesterol homeostasis	237.386	71	0.63553	1.67173	9.09883e-07	5.68677e-06
Int_MCF7_5d_vs_Ctr_TGFB_vs_BE	M5930	Hallmark epithelial mesenchymal transition	510.279	187	0.571978	1.36438	3.3282e-06	1.849e-05
Int_MCF7_5d_vs_Ctr_TGFB_vs_BE	M5908	Hallmark androgen response	286.249	98	0.591542	1.46046	2.73752e-05	0.000136876
Int_MCF7_5d_vs_Ctr_TGFB_vs_BE	M5902	Hallmark apoptosis	400.533	154	0.575474	1.30043	0.000295807	0.00134458
Int_MCF7_5d_vs_Ctr_TGFB_vs_BE	M5944	Hallmark angiogenesis	106.477	31	0.613075	1.71738	0.000381738	0.00152509
Int_MCF7_5d_vs_Ctr_TGFB_vs_BE	M5896	Hallmark tgf beta signaling	161.781	53	0.612394	1.52623	0.000396524	0.00152509
Int_MCF7_5d_vs_Ctr_TGFB_vs_BE	M5890	Hallmark tnfa signaling via nfkb	482.691	194	0.539012	1.24405	0.000736624	0.0026308
Int_MCF7_5d_vs_Ctr_TGFB_vs_BE	M5947	Hallmark il2 stat5 signaling	439.266	175	0.532516	1.25505	0.000821591	0.00273864
Int_MCF7_5d_vs_Ctr_TGFB_vs_BE	M5941	Hallmark uv response up	381.834	152	0.544702	1.25603	0.00159957	0.00499866
Int_MCF7_5d_vs_Ctr_TGFB_vs_BE	M5934	Hallmark xenobiotic metabolism	426.652	173	0.561012	1.2331	0.0019851	0.00583854
Int_MCF7_5d_vs_Ctr_TGFB_vs_BE	M5922	Hallmark unfolded protein response	282.425	111	0.57416	1.27218	0.00375584	0.0104329
Int_MCF7_5d_vs_Ctr_TGFB_vs_BE	M5942	Hallmark uv response dn	349.061	141	0.535357	1.23781	0.0039748	0.01046
Int_MCF7_5d_vs_Ctr_TGFB_vs_BE	M5935	Hallmark fatty acid metabolism	353.206	145	0.557595	1.21795	0.00653013	0.0158448
Int_MCF7_5d_vs_Ctr_TGFB_vs_BE	M5891	Hallmark hypoxia	447.289	188	0.571867	1.1896	0.00665481	0.0158448
Int_MCF7_5d_vs_Ctr_TGFB_vs_BE	M5926	Hallmark myc targets v1	470.327	199	0.57537	1.18173	0.00721848	0.0164056
Int_MCF7_5d_vs_Ctr_TGFB_vs_BE	M5909	Hallmark myogenesis	395.103	166	0.528579	1.19007	0.00978692	0.0212759
Int_MCF7_5d_vs_Ctr_TGFB_vs_BE	M5897	Hallmark il6 jak stat3 signaling	197.555	79	0.553187	1.25035	0.0178918	0.0372746
Int_MCF7_6d_vs_Ctr_TGFB_vs_BE	M5925	Hallmark e2f targets	768.666	200	0.763713	1.92167	1.45051e-25	7.25256e-24
Int_MCF7_6d_vs_Ctr_TGFB_vs_BE	M5901	Hallmark g2m checkpoint	720.828	199	0.726558	1.81113	5.84692e-21	1.46173e-19
Int_MCF7_6d_vs_Ctr_TGFB_vs_BE	M5907	Hallmark estrogen response late	688.308	199	0.670461	1.72942	7.65491e-18	1.27582e-16
Int_MCF7_6d_vs_Ctr_TGFB_vs_BE	M5906	Hallmark estrogen response early	661.989	200	0.64179	1.65497	3.11829e-15	3.89786e-14
Int_MCF7_6d_vs_Ctr_TGFB_vs_BE	M5939	Hallmark p53 pathway	653.203	198	0.642827	1.6495	6.55428e-15	6.55428e-14
Int_MCF7_6d_vs_Ctr_TGFB_vs_BE	M5924	Hallmark mtorc1 signaling	600.666	199	0.630652	1.50921	1.97372e-10	1.64477e-09
Int_MCF7_6d_vs_Ctr_TGFB_vs_BE	M5893	Hallmark mitotic spindle	570.184	198	0.596623	1.43986	2.07829e-08	1.48449e-07
Int_MCF7_6d_vs_Ctr_TGFB_vs_BE	M5892	Hallmark cholesterol homeostasis	246.745	71	0.638266	1.73764	1.20505e-07	7.53154e-07
Int_MCF7_6d_vs_Ctr_TGFB_vs_BE	M5896	Hallmark tgf beta signaling	198.211	53	0.666204	1.86991	1.45625e-07	8.09027e-07
Int_MCF7_6d_vs_Ctr_TGFB_vs_BE	M5930	Hallmark epithelial mesenchymal transition	525.49	187	0.576905	1.40505	3.64757e-07	1.82378e-06
Int_MCF7_6d_vs_Ctr_TGFB_vs_BE	M5890	Hallmark tnfa signaling via nfkb	540.766	194	0.580883	1.39373	4.37511e-07	1.98868e-06
Int_MCF7_6d_vs_Ctr_TGFB_vs_BE	M5908	Hallmark androgen response	307.714	98	0.606781	1.56997	5.8679e-07	2.44496e-06
Int_MCF7_6d_vs_Ctr_TGFB_vs_BE	M5944	Hallmark angiogenesis	119.989	31	0.636726	1.9353	1.42157e-05	5.16028e-05
Int_MCF7_6d_vs_Ctr_TGFB_vs_BE	M5947	Hallmark il2 stat5 signaling	471.808	175	0.558789	1.34802	1.44488e-05	5.16028e-05
Int_MCF7_6d_vs_Ctr_TGFB_vs_BE	M5902	Hallmark apoptosis	412.711	154	0.585798	1.33997	6.05335e-05	0.000200487
Int_MCF7_6d_vs_Ctr_TGFB_vs_BE	M5891	Hallmark hypoxia	490.24	188	0.593368	1.30383	6.41559e-05	0.000200487
Int_MCF7_6d_vs_Ctr_TGFB_vs_BE	M5922	Hallmark unfolded protein response	303.576	111	0.595882	1.36746	0.000224659	0.000660762
Int_MCF7_6d_vs_Ctr_TGFB_vs_BE	M5941	Hallmark uv response up	396.854	152	0.579285	1.30544	0.000264861	0.000735725
Int_MCF7_6d_vs_Ctr_TGFB_vs_BE	M5942	Hallmark uv response dn	368.63	141	0.57067	1.3072	0.000393984	0.0010368
Int_MCF7_6d_vs_Ctr_TGFB_vs_BE	M5937	Hallmark glycolysis	470.086	189	0.566975	1.24361	0.000861935	0.00215484
Int_MCF7_6d_vs_Ctr_TGFB_vs_BE	M5909	Hallmark myogenesis	415.491	166	0.55152	1.25148	0.00123154	0.00293224
Int_MCF7_6d_vs_Ctr_TGFB_vs_BE	M5934	Hallmark xenobiotic metabolism	428.318	173	0.561968	1.23791	0.00166469	0.00378338
Int_MCF7_6d_vs_Ctr_TGFB_vs_BE	M5935	Hallmark fatty acid metabolism	353.532	145	0.563759	1.21907	0.00631592	0.0137303
Int_MCF7_6d_vs_Ctr_TGFB_vs_BE	M5897	Hallmark il6 jak stat3 signaling	204.798	79	0.582426	1.29619	0.00720888	0.0150185
Int_MCF7_6d_vs_Ctr_TGFB_vs_BE	M5905	Hallmark adipogenesis	454.182	192	0.540643	1.18277	0.00783474	0.0156695
Int_MCF7_6d_vs_Ctr_TGFB_vs_BE	M5926	Hallmark myc targets v1	467.458	199	0.58403	1.17452	0.00926199	0.0178115
Int_MCF7_6d_vs_Ctr_TGFB_vs_BE	M5915	Hallmark apical junction	430.862	183	0.528593	1.17722	0.0109214	0.0202247
Int_MCF7_6d_vs_Ctr_TGFB_vs_BE	M5946	Hallmark coagulation	269.589	112	0.540254	1.20352	0.0199898	0.0356961
Int_MCF7_6d_vs_Ctr_TGFB_vs_BE	M5921	Hallmark complement	398.353	173	0.526396	1.15131	0.0272489	0.0469809
Int_1d_vs_Ctr_MCF10A_vs_MCF7	M5928	Hallmark myc targets v2	317.636	57	0.83357	2.78628	4.08665e-21	2.04333e-19
Int_1d_vs_Ctr_MCF10A_vs_MCF7	M5906	Hallmark estrogen response early	625.953	200	0.627001	1.56488	3.30675e-12	8.26688e-11
Int_1d_vs_Ctr_MCF10A_vs_MCF7	M5907	Hallmark estrogen response late	585.804	199	0.595371	1.47187	2.44819e-09	4.08032e-08
Int_1d_vs_Ctr_MCF10A_vs_MCF7	M5924	Hallmark mtorc1 signaling	583.431	199	0.619559	1.46591	3.61883e-09	4.52353e-08
Int_1d_vs_Ctr_MCF10A_vs_MCF7	M5910	Hallmark protein secretion	319.737	95	0.660961	1.68283	1.15793e-08	1.15793e-07
Int_1d_vs_Ctr_MCF10A_vs_MCF7	M5926	Hallmark myc targets v1	568.497	199	0.625321	1.42838	3.93545e-08	3.27954e-07
Int_1d_vs_Ctr_MCF10A_vs_MCF7	M5930	Hallmark epithelial mesenchymal transition	536.211	187	0.588375	1.43372	7.0205e-08	5.01465e-07
Int_1d_vs_Ctr_MCF10A_vs_MCF7	M5934	Hallmark xenobiotic metabolism	489.53	173	0.598498	1.41483	5.61647e-07	3.51029e-06
Int_1d_vs_Ctr_MCF10A_vs_MCF7	M5922	Hallmark unfolded protein response	334.677	111	0.609977	1.50755	1.4877e-06	8.26502e-06
Int_1d_vs_Ctr_MCF10A_vs_MCF7	M5947	Hallmark il2 stat5 signaling	486.844	175	0.583042	1.39098	1.70839e-06	8.54197e-06
Int_1d_vs_Ctr_MCF10A_vs_MCF7	M5939	Hallmark p53 pathway	537.533	198	0.573425	1.35741	2.6382e-06	1.19918e-05
Int_1d_vs_Ctr_MCF10A_vs_MCF7	M5908	Hallmark androgen response	282.169	98	0.58514	1.43964	5.37681e-05	0.000224034
Int_1d_vs_Ctr_MCF10A_vs_MCF7	M5891	Hallmark hypoxia	488.986	188	0.564132	1.3005	7.49453e-05	0.000288251
Int_1d_vs_Ctr_MCF10A_vs_MCF7	M5937	Hallmark glycolysis	487.947	189	0.569331	1.29087	0.000112299	0.000401066
Int_1d_vs_Ctr_MCF10A_vs_MCF7	M5944	Hallmark angiogenesis	109.543	31	0.591013	1.76682	0.000187351	0.000624504
Int_1d_vs_Ctr_MCF10A_vs_MCF7	M5896	Hallmark tgf beta signaling	162.015	53	0.633256	1.52844	0.00037943	0.00118572
Int_1d_vs_Ctr_MCF10A_vs_MCF7	M5890	Hallmark tnfa signaling via nfkb	487.584	194	0.576888	1.25666	0.000432037	0.0012707
Int_1d_vs_Ctr_MCF10A_vs_MCF7	M5942	Hallmark uv response dn	365.777	141	0.587859	1.29708	0.000564821	0.00156895
Int_1d_vs_Ctr_MCF10A_vs_MCF7	M5945	Hallmark heme metabolism	447.583	178	0.564467	1.25726	0.000687269	0.0018086
Int_1d_vs_Ctr_MCF10A_vs_MCF7	M5898	Hallmark dna repair	372.435	148	0.572052	1.25823	0.00168104	0.00420261
Int_1d_vs_Ctr_MCF10A_vs_MCF7	M5893	Hallmark mitotic spindle	478.866	198	0.559707	1.20926	0.00268179	0.00638522
Int_1d_vs_Ctr_MCF10A_vs_MCF7	M5915	Hallmark apical junction	443.136	183	0.542655	1.21075	0.00350385	0.00796328
Int_1d_vs_Ctr_MCF10A_vs_MCF7	M5921	Hallmark complement	417.543	173	0.541525	1.20677	0.00498403	0.0108348
Int_1d_vs_Ctr_MCF10A_vs_MCF7	M5895	Hallmark wnt beta catenin signaling	114.193	40	0.591989	1.42741	0.00727237	0.0151508
Int_1d_vs_Ctr_MCF10A_vs_MCF7	M5946	Hallmark coagulation	277.51	112	0.557799	1.23889	0.00861323	0.0170824
Int_1d_vs_Ctr_MCF10A_vs_MCF7	M5902	Hallmark apoptosis	369.896	154	0.565306	1.20096	0.00888287	0.0170824
Int_1d_vs_Ctr_MCF10A_vs_MCF7	M5935	Hallmark fatty acid metabolism	345.934	145	0.535259	1.19287	0.0133698	0.024759
Int_1d_vs_Ctr_MCF10A_vs_MCF7	M5905	Hallmark adipogenesis	447.436	192	0.558379	1.1652	0.0139875	0.0249776
Int_1d_vs_Ctr_MCF10A_vs_MCF7	M5941	Hallmark uv response up	359.478	152	0.54202	1.18249	0.0156723	0.0270212
Int_1d_vs_Ctr_MCF10A_vs_MCF7	M5923	Hallmark pi3k akt mtor signaling	243.294	100	0.5459	1.21647	0.019773	0.0329551
Int_1d_vs_Ctr_MCF10A_vs_MCF7	M5919	Hallmark hedgehog signaling	95.557	35	0.547563	1.3651	0.0229254	0.0369764
Int_1d_vs_Ctr_MCF10A_vs_MCF7	M5932	Hallmark inflammatory response	395.095	172	0.53983	1.14853	0.0297657	0.0465089
Int_2d_vs_Ctr_MCF10A_vs_MCF7	M5906	Hallmark estrogen response early	748.711	200	0.666514	1.87178	1.71326e-23	8.56628e-22
Int_2d_vs_Ctr_MCF10A_vs_MCF7	M5907	Hallmark estrogen response late	678.873	199	0.618418	1.70571	5.67387e-17	1.41847e-15
Int_2d_vs_Ctr_MCF10A_vs_MCF7	M5934	Hallmark xenobiotic metabolism	574.778	173	0.63874	1.66121	1.27966e-13	2.13277e-12
Int_2d_vs_Ctr_MCF10A_vs_MCF7	M5928	Hallmark myc targets v2	247.151	57	0.771421	2.16799	7.67981e-12	9.59977e-11
Int_2d_vs_Ctr_MCF10A_vs_MCF7	M5939	Hallmark p53 pathway	610.229	198	0.60731	1.54098	2.36035e-11	2.36035e-10
Int_2d_vs_Ctr_MCF10A_vs_MCF7	M5910	Hallmark protein secretion	339.165	95	0.689233	1.78508	1.66314e-10	1.38595e-09
Int_2d_vs_Ctr_MCF10A_vs_MCF7	M5942	Hallmark uv response dn	434.892	141	0.619378	1.54217	1.26906e-08	9.06469e-08
Int_2d_vs_Ctr_MCF10A_vs_MCF7	M5924	Hallmark mtorc1 signaling	570.629	199	0.608182	1.43374	2.82103e-08	1.76315e-07
Int_2d_vs_Ctr_MCF10A_vs_MCF7	M5891	Hallmark hypoxia	525.848	188	0.588426	1.39853	4.91973e-07	2.73318e-06
Int_2d_vs_Ctr_MCF10A_vs_MCF7	M5908	Hallmark androgen response	307.161	98	0.630034	1.56715	6.51664e-07	3.25832e-06
Int_2d_vs_Ctr_MCF10A_vs_MCF7	M5930	Hallmark epithelial mesenchymal transition	517.408	187	0.582964	1.38344	1.20346e-06	5.47026e-06
Int_2d_vs_Ctr_MCF10A_vs_MCF7	M5945	Hallmark heme metabolism	489.697	178	0.604055	1.37555	3.13653e-06	1.30689e-05
Int_2d_vs_Ctr_MCF10A_vs_MCF7	M5890	Hallmark tnfa signaling via nfkb	516.109	194	0.571021	1.33018	1.36087e-05	5.23411e-05
Int_2d_vs_Ctr_MCF10A_vs_MCF7	M5941	Hallmark uv response up	416.338	152	0.596314	1.36953	1.91366e-05	6.83451e-05
Int_2d_vs_Ctr_MCF10A_vs_MCF7	M5947	Hallmark il2 stat5 signaling	465.274	175	0.573316	1.32935	3.47173e-05	0.00011323
Int_2d_vs_Ctr_MCF10A_vs_MCF7	M5896	Hallmark tgf beta signaling	173.834	53	0.640852	1.63995	3.62335e-05	0.00011323
Int_2d_vs_Ctr_MCF10A_vs_MCF7	M5937	Hallmark glycolysis	493.659	189	0.569945	1.30598	5.5668e-05	0.000163729
Int_2d_vs_Ctr_MCF10A_vs_MCF7	M5926	Hallmark myc targets v1	514.929	199	0.586327	1.29379	6.68333e-05	0.000185648
Int_2d_vs_Ctr_MCF10A_vs_MCF7	M5915	Hallmark apical junction	477.056	183	0.561411	1.30343	8.01627e-05	0.000210954
Int_2d_vs_Ctr_MCF10A_vs_MCF7	M5944	Hallmark angiogenesis	112.21	31	0.648772	1.80985	9.91166e-05	0.000247792
Int_2d_vs_Ctr_MCF10A_vs_MCF7	M5905	Hallmark adipogenesis	489.116	192	0.570146	1.27374	0.000218183	0.000519482
Int_2d_vs_Ctr_MCF10A_vs_MCF7	M5921	Hallmark complement	442.614	173	0.565346	1.27923	0.000333942	0.000758959
Int_2d_vs_Ctr_MCF10A_vs_MCF7	M5898	Hallmark dna repair	378.946	148	0.590346	1.28022	0.000785851	0.00170837
Int_2d_vs_Ctr_MCF10A_vs_MCF7	M5922	Hallmark unfolded protein response	290.354	111	0.561817	1.3079	0.00138889	0.00282713
Int_2d_vs_Ctr_MCF10A_vs_MCF7	M5938	Hallmark reactive oxygen species pathway	145.112	49	0.620611	1.48074	0.00141357	0.00282713
Int_2d_vs_Ctr_MCF10A_vs_MCF7	M5935	Hallmark fatty acid metabolism	366.868	145	0.554943	1.26506	0.00147071	0.00282829
Int_2d_vs_Ctr_MCF10A_vs_MCF7	M5909	Hallmark myogenesis	410.813	166	0.541136	1.23739	0.00204755	0.00379177
Int_2d_vs_Ctr_MCF10A_vs_MCF7	M5919	Hallmark hedgehog signaling	108.235	35	0.599023	1.54621	0.00229747	0.00410262
Int_2d_vs_Ctr_MCF10A_vs_MCF7	M5948	Hallmark bile acid metabolism	251.31	97	0.541874	1.29541	0.00349688	0.0060291
Int_2d_vs_Ctr_MCF10A_vs_MCF7	M5946	Hallmark coagulation	283.751	112	0.547977	1.26675	0.00419636	0.00699393
Int_2d_vs_Ctr_MCF10A_vs_MCF7	M5956	Hallmark kras signaling dn	369.396	154	0.534992	1.19934	0.00932087	0.0150337
Int_2d_vs_Ctr_MCF10A_vs_MCF7	M5892	Hallmark cholesterol homeostasis	183.079	71	0.608662	1.28929	0.0114726	0.017926
Int_2d_vs_Ctr_MCF10A_vs_MCF7	M5902	Hallmark apoptosis	364.867	154	0.536106	1.18463	0.0142554	0.0215991
Int_2d_vs_Ctr_MCF10A_vs_MCF7	M5923	Hallmark pi3k akt mtor signaling	240.868	100	0.531509	1.20434	0.0254944	0.0374918
Int_2d_vs_Ctr_MCF10A_vs_MCF7	M5949	Hallmark peroxisome	231.263	96	0.52736	1.2045	0.0277568	0.0396526
Int_3d_vs_Ctr_MCF10A_vs_MCF7	M5906	Hallmark estrogen response early	743.908	200	0.684945	1.85977	5.29259e-23	2.6463e-21
Int_3d_vs_Ctr_MCF10A_vs_MCF7	M5939	Hallmark p53 pathway	660.671	198	0.643494	1.66836	1.44655e-15	2.93103e-14
Int_3d_vs_Ctr_MCF10A_vs_MCF7	M5907	Hallmark estrogen response late	662.268	199	0.619986	1.66399	1.75862e-15	2.93103e-14
Int_3d_vs_Ctr_MCF10A_vs_MCF7	M5934	Hallmark xenobiotic metabolism	588.356	173	0.632154	1.70045	7.73703e-15	9.67129e-14
Int_3d_vs_Ctr_MCF10A_vs_MCF7	M5930	Hallmark epithelial mesenchymal transition	576.356	187	0.619588	1.54106	7.9641e-11	7.9641e-10
Int_3d_vs_Ctr_MCF10A_vs_MCF7	M5942	Hallmark uv response dn	459.517	141	0.642761	1.62949	1.1672e-10	9.72664e-10
Int_3d_vs_Ctr_MCF10A_vs_MCF7	M5910	Hallmark protein secretion	336.168	95	0.648017	1.76931	3.26564e-10	2.3326e-09
Int_3d_vs_Ctr_MCF10A_vs_MCF7	M5890	Hallmark tnfa signaling via nfkb	579.613	194	0.618582	1.49385	9.06891e-10	5.66807e-09
Int_3d_vs_Ctr_MCF10A_vs_MCF7	M5928	Hallmark myc targets v2	207.871	57	0.752683	1.82343	1.88269e-07	9.5267e-07
Int_3d_vs_Ctr_MCF10A_vs_MCF7	M5891	Hallmark hypoxia	532.142	188	0.595912	1.41527	1.90534e-07	9.5267e-07
Int_3d_vs_Ctr_MCF10A_vs_MCF7	M5924	Hallmark mtorc1 signaling	556.408	199	0.587501	1.39801	2.46862e-07	1.1221e-06
Int_3d_vs_Ctr_MCF10A_vs_MCF7	M5915	Hallmark apical junction	514.529	183	0.58262	1.40582	4.58104e-07	1.90877e-06
Int_3d_vs_Ctr_MCF10A_vs_MCF7	M5945	Hallmark heme metabolism	493.236	178	0.604281	1.38549	1.8799e-06	7.23037e-06
Int_3d_vs_Ctr_MCF10A_vs_MCF7	M5935	Hallmark fatty acid metabolism	406.192	145	0.604172	1.40066	7.61129e-06	2.71832e-05
Int_3d_vs_Ctr_MCF10A_vs_MCF7	M5944	Hallmark angiogenesis	121.291	31	0.694341	1.95631	1.01494e-05	3.38312e-05
Int_3d_vs_Ctr_MCF10A_vs_MCF7	M5896	Hallmark tgf beta signaling	178.858	53	0.644232	1.68734	1.24665e-05	3.86388e-05
Int_3d_vs_Ctr_MCF10A_vs_MCF7	M5908	Hallmark androgen response	290.567	98	0.617127	1.48248	1.31372e-05	3.86388e-05
Int_3d_vs_Ctr_MCF10A_vs_MCF7	M5937	Hallmark glycolysis	501.283	189	0.585602	1.32614	2.1036e-05	5.84334e-05
Int_3d_vs_Ctr_MCF10A_vs_MCF7	M5941	Hallmark uv response up	405.263	152	0.58681	1.3331	8.86567e-05	0.000233307
Int_3d_vs_Ctr_MCF10A_vs_MCF7	M5946	Hallmark coagulation	310.901	112	0.562992	1.38795	0.000107629	0.000269072
Int_3d_vs_Ctr_MCF10A_vs_MCF7	M5905	Hallmark adipogenesis	494.122	192	0.578197	1.28677	0.000121051	0.000288217
Int_3d_vs_Ctr_MCF10A_vs_MCF7	M5947	Hallmark il2 stat5 signaling	454.467	175	0.580111	1.29848	0.000137871	0.000313343
Int_3d_vs_Ctr_MCF10A_vs_MCF7	M5948	Hallmark bile acid metabolism	271.859	97	0.607491	1.40134	0.000189704	0.000412399
Int_3d_vs_Ctr_MCF10A_vs_MCF7	M5909	Hallmark myogenesis	426.989	166	0.534199	1.28611	0.000325898	0.000678955
Int_3d_vs_Ctr_MCF10A_vs_MCF7	M5892	Hallmark cholesterol homeostasis	205.913	71	0.636803	1.45009	0.000367425	0.000734849
Int_3d_vs_Ctr_MCF10A_vs_MCF7	M5902	Hallmark apoptosis	398.119	154	0.564583	1.29259	0.000399007	0.000767321
Int_3d_vs_Ctr_MCF10A_vs_MCF7	M5919	Hallmark hedgehog signaling	115.516	35	0.630355	1.65022	0.000506743	0.000938414
Int_3d_vs_Ctr_MCF10A_vs_MCF7	M5923	Hallmark pi3k akt mtor signaling	265.726	100	0.556764	1.32863	0.00128415	0.00229313
Int_3d_vs_Ctr_MCF10A_vs_MCF7	M5949	Hallmark peroxisome	254.757	96	0.586439	1.32686	0.00163465	0.00281837
Int_3d_vs_Ctr_MCF10A_vs_MCF7	M5921	Hallmark complement	424.106	173	0.53994	1.22574	0.00258626	0.00431044
Int_3d_vs_Ctr_MCF10A_vs_MCF7	M5895	Hallmark wnt beta catenin signaling	117.369	40	0.62049	1.46711	0.0041404	0.00650981
Int_3d_vs_Ctr_MCF10A_vs_MCF7	M5938	Hallmark reactive oxygen species pathway	138.901	49	0.603208	1.41735	0.00416628	0.00650981
Int_3d_vs_Ctr_MCF10A_vs_MCF7	M5922	Hallmark unfolded protein response	278.484	111	0.552714	1.25443	0.00598478	0.00906785
Int_3d_vs_Ctr_MCF10A_vs_MCF7	M5897	Hallmark il6 jak stat3 signaling	204.396	79	0.556728	1.29365	0.0075991	0.0111751
Int_3d_vs_Ctr_MCF10A_vs_MCF7	M5893	Hallmark mitotic spindle	464.361	198	0.527323	1.17263	0.0100285	0.0143265
Int_3d_vs_Ctr_MCF10A_vs_MCF7	M5932	Hallmark inflammatory response	399.677	172	0.536306	1.16185	0.0205273	0.0285101
Int_3d_vs_Ctr_MCF10A_vs_MCF7	M5956	Hallmark kras signaling dn	358.183	154	0.546686	1.16293	0.0257062	0.0347381
Int_4d_vs_Ctr_MCF10A_vs_MCF7	M5906	Hallmark estrogen response early	783.296	200	0.70159	1.95824	4.03359e-27	2.01679e-25
Int_4d_vs_Ctr_MCF10A_vs_MCF7	M5907	Hallmark estrogen response late	724.748	199	0.660328	1.82098	2.39467e-21	5.98667e-20
Int_4d_vs_Ctr_MCF10A_vs_MCF7	M5939	Hallmark p53 pathway	700.876	198	0.65139	1.76989	2.81788e-19	4.69646e-18
Int_4d_vs_Ctr_MCF10A_vs_MCF7	M5934	Hallmark xenobiotic metabolism	598.737	173	0.645136	1.73045	8.52584e-16	1.06573e-14
Int_4d_vs_Ctr_MCF10A_vs_MCF7	M5930	Hallmark epithelial mesenchymal transition	628.872	187	0.634641	1.68147	3.03869e-15	3.03869e-14
Int_4d_vs_Ctr_MCF10A_vs_MCF7	M5890	Hallmark tnfa signaling via nfkb	602.843	194	0.618545	1.55372	1.50119e-11	1.25099e-10
Int_4d_vs_Ctr_MCF10A_vs_MCF7	M5942	Hallmark uv response dn	461.269	141	0.634051	1.63571	8.23408e-11	5.88148e-10
Int_4d_vs_Ctr_MCF10A_vs_MCF7	M5892	Hallmark cholesterol homeostasis	260.933	71	0.712801	1.83755	4.69838e-09	2.93649e-08
Int_4d_vs_Ctr_MCF10A_vs_MCF7	M5947	Hallmark il2 stat5 signaling	508.719	175	0.602887	1.45348	5.79106e-08	3.21725e-07
Int_4d_vs_Ctr_MCF10A_vs_MCF7	M5924	Hallmark mtorc1 signaling	559.342	199	0.59741	1.40538	1.5937e-07	7.9685e-07
Int_4d_vs_Ctr_MCF10A_vs_MCF7	M5915	Hallmark apical junction	518.679	183	0.585195	1.41716	2.43818e-07	1.10826e-06
Int_4d_vs_Ctr_MCF10A_vs_MCF7	M5891	Hallmark hypoxia	526.334	188	0.58262	1.39983	4.57604e-07	1.90668e-06
Int_4d_vs_Ctr_MCF10A_vs_MCF7	M5909	Hallmark myogenesis	472.248	166	0.566538	1.42243	6.23322e-07	2.39739e-06
Int_4d_vs_Ctr_MCF10A_vs_MCF7	M5946	Hallmark coagulation	337.543	112	0.60522	1.50689	1.38033e-06	4.92974e-06
Int_4d_vs_Ctr_MCF10A_vs_MCF7	M5944	Hallmark angiogenesis	125.61	31	0.667284	2.02597	3.24744e-06	1.08248e-05
Int_4d_vs_Ctr_MCF10A_vs_MCF7	M5937	Hallmark glycolysis	510.729	189	0.588315	1.35113	5.9538e-06	1.86056e-05
Int_4d_vs_Ctr_MCF10A_vs_MCF7	M5896	Hallmark tgf beta signaling	181.792	53	0.675809	1.71501	6.56858e-06	1.93194e-05
Int_4d_vs_Ctr_MCF10A_vs_MCF7	M5921	Hallmark complement	468.024	173	0.579885	1.35267	1.28568e-05	3.57132e-05
Int_4d_vs_Ctr_MCF10A_vs_MCF7	M5919	Hallmark hedgehog signaling	130.634	35	0.663397	1.8662	1.51331e-05	3.98238e-05
Int_4d_vs_Ctr_MCF10A_vs_MCF7	M5932	Hallmark inflammatory response	463.918	172	0.580132	1.3486	1.64352e-05	4.10879e-05
Int_4d_vs_Ctr_MCF10A_vs_MCF7	M5945	Hallmark heme metabolism	473.465	178	0.587986	1.32996	2.9294e-05	6.97477e-05
Int_4d_vs_Ctr_MCF10A_vs_MCF7	M5935	Hallmark fatty acid metabolism	393.245	145	0.585351	1.35602	5.00721e-05	0.0001138
Int_4d_vs_Ctr_MCF10A_vs_MCF7	M5910	Hallmark protein secretion	274.635	95	0.626146	1.44544	5.69975e-05	0.000123908
Int_4d_vs_Ctr_MCF10A_vs_MCF7	M5905	Hallmark adipogenesis	498.159	192	0.573982	1.29729	7.42748e-05	0.000154739
Int_4d_vs_Ctr_MCF10A_vs_MCF7	M5948	Hallmark bile acid metabolism	274.786	97	0.623029	1.41642	0.000120054	0.000240107
Int_4d_vs_Ctr_MCF10A_vs_MCF7	M5941	Hallmark uv response up	400.929	152	0.561046	1.31884	0.000157054	0.000302026
Int_4d_vs_Ctr_MCF10A_vs_MCF7	M5908	Hallmark androgen response	272.691	98	0.610805	1.39128	0.000239674	0.00044384
Int_4d_vs_Ctr_MCF10A_vs_MCF7	M5913	Hallmark interferon gamma response	478.409	188	0.563735	1.27236	0.000265494	0.000466744
Int_4d_vs_Ctr_MCF10A_vs_MCF7	M5902	Hallmark apoptosis	401.118	154	0.567097	1.30233	0.000274892	0.000466744
Int_4d_vs_Ctr_MCF10A_vs_MCF7	M5895	Hallmark wnt beta catenin signaling	131.033	40	0.641637	1.63791	0.000280046	0.000466744
Int_4d_vs_Ctr_MCF10A_vs_MCF7	M5928	Hallmark myc targets v2	172.511	57	0.685479	1.51325	0.000334666	0.000539783
Int_4d_vs_Ctr_MCF10A_vs_MCF7	M5903	Hallmark notch signaling	102.724	31	0.608792	1.65684	0.000885157	0.00138306
Int_4d_vs_Ctr_MCF10A_vs_MCF7	M5938	Hallmark reactive oxygen species pathway	145.045	49	0.623824	1.48005	0.00143097	0.00216813
Int_4d_vs_Ctr_MCF10A_vs_MCF7	M5922	Hallmark unfolded protein response	286.252	111	0.582435	1.28942	0.00234572	0.00344958
Int_4d_vs_Ctr_MCF10A_vs_MCF7	M5949	Hallmark peroxisome	247.843	96	0.547066	1.29085	0.00407458	0.00582083
Int_4d_vs_Ctr_MCF10A_vs_MCF7	M5923	Hallmark pi3k akt mtor signaling	256.142	100	0.57474	1.28071	0.00448568	0.00623011
Int_4d_vs_Ctr_MCF10A_vs_MCF7	M5953	Hallmark kras signaling up	426	180	0.540031	1.18333	0.009434	0.0127486
Int_4d_vs_Ctr_MCF10A_vs_MCF7	M5950	Hallmark allograft rejection	364.953	153	0.530131	1.19266	0.011551	0.0151987
Int_4d_vs_Ctr_MCF10A_vs_MCF7	M5897	Hallmark il6 jak stat3 signaling	199.776	79	0.545311	1.2644	0.0136656	0.01752
Int_4d_vs_Ctr_MCF10A_vs_MCF7	M5911	Hallmark interferon alpha response	236.929	97	0.549508	1.22128	0.0192301	0.0240376
Int_4d_vs_Ctr_MCF10A_vs_MCF7	M5893	Hallmark mitotic spindle	451.196	198	0.527146	1.13938	0.0286931	0.0349915
Int_5d_vs_Ctr_MCF10A_vs_MCF7	M5906	Hallmark estrogen response early	780.843	200	0.708701	1.95211	7.39106e-27	3.69553e-25
Int_5d_vs_Ctr_MCF10A_vs_MCF7	M5939	Hallmark p53 pathway	738.245	198	0.665594	1.86425	5.66183e-23	1.41546e-21
Int_5d_vs_Ctr_MCF10A_vs_MCF7	M5907	Hallmark estrogen response late	715.008	199	0.664911	1.7965	2.17668e-20	3.6278e-19
Int_5d_vs_Ctr_MCF10A_vs_MCF7	M5930	Hallmark epithelial mesenchymal transition	624.49	187	0.642673	1.66976	7.47552e-15	9.3444e-14
Int_5d_vs_Ctr_MCF10A_vs_MCF7	M5934	Hallmark xenobiotic metabolism	582.812	173	0.644215	1.68443	2.45978e-14	2.45978e-13
Int_5d_vs_Ctr_MCF10A_vs_MCF7	M5890	Hallmark tnfa signaling via nfkb	617.539	194	0.651485	1.5916	9.70136e-13	8.08447e-12
Int_5d_vs_Ctr_MCF10A_vs_MCF7	M5942	Hallmark uv response dn	480.755	141	0.663377	1.7048	1.49609e-12	1.06864e-11
Int_5d_vs_Ctr_MCF10A_vs_MCF7	M5928	Hallmark myc targets v2	227.894	57	0.771918	1.99907	1.32986e-09	7.86107e-09
Int_5d_vs_Ctr_MCF10A_vs_MCF7	M5924	Hallmark mtorc1 signaling	589.101	199	0.617632	1.48015	1.41499e-09	7.86107e-09
Int_5d_vs_Ctr_MCF10A_vs_MCF7	M5910	Hallmark protein secretion	321.37	95	0.655194	1.69142	8.20514e-09	4.10257e-08
Int_5d_vs_Ctr_MCF10A_vs_MCF7	M5909	Hallmark myogenesis	488.023	166	0.585835	1.46995	4.95051e-08	2.25023e-07
Int_5d_vs_Ctr_MCF10A_vs_MCF7	M5892	Hallmark cholesterol homeostasis	247.06	71	0.682876	1.73986	1.12378e-07	4.68244e-07
Int_5d_vs_Ctr_MCF10A_vs_MCF7	M5915	Hallmark apical junction	521.486	183	0.586018	1.42483	1.58148e-07	6.08261e-07
Int_5d_vs_Ctr_MCF10A_vs_MCF7	M5947	Hallmark il2 stat5 signaling	500.609	175	0.598929	1.43031	2.10792e-07	7.52829e-07
Int_5d_vs_Ctr_MCF10A_vs_MCF7	M5896	Hallmark tgf beta signaling	191.961	53	0.704186	1.81095	6.47746e-07	2.15915e-06
Int_5d_vs_Ctr_MCF10A_vs_MCF7	M5946	Hallmark coagulation	341.279	112	0.612321	1.52357	7.09632e-07	2.2176e-06
Int_5d_vs_Ctr_MCF10A_vs_MCF7	M5944	Hallmark angiogenesis	127.421	31	0.685232	2.05518	1.99394e-06	5.86454e-06
Int_5d_vs_Ctr_MCF10A_vs_MCF7	M5937	Hallmark glycolysis	512.512	189	0.589528	1.35585	4.65964e-06	1.29434e-05
Int_5d_vs_Ctr_MCF10A_vs_MCF7	M5891	Hallmark hypoxia	508.502	188	0.574669	1.3524	5.87921e-06	1.54716e-05
Int_5d_vs_Ctr_MCF10A_vs_MCF7	M5932	Hallmark inflammatory response	468.048	172	0.583287	1.3606	9.28064e-06	2.32016e-05
Int_5d_vs_Ctr_MCF10A_vs_MCF7	M5921	Hallmark complement	468.3	173	0.591713	1.35347	1.23764e-05	2.94676e-05
Int_5d_vs_Ctr_MCF10A_vs_MCF7	M5935	Hallmark fatty acid metabolism	400.696	145	0.588117	1.38171	1.72272e-05	3.91528e-05
Int_5d_vs_Ctr_MCF10A_vs_MCF7	M5908	Hallmark androgen response	288.615	98	0.633309	1.47253	1.83536e-05	3.9899e-05
Int_5d_vs_Ctr_MCF10A_vs_MCF7	M5905	Hallmark adipogenesis	503.848	192	0.558833	1.3121	3.65875e-05	7.6224e-05
Int_5d_vs_Ctr_MCF10A_vs_MCF7	M5945	Hallmark heme metabolism	469.142	178	0.589893	1.31781	5.1421e-05	0.000102842
Int_5d_vs_Ctr_MCF10A_vs_MCF7	M5948	Hallmark bile acid metabolism	279.271	97	0.604544	1.43954	5.84102e-05	0.000112327
Int_5d_vs_Ctr_MCF10A_vs_MCF7	M5895	Hallmark wnt beta catenin signaling	137.47	40	0.662837	1.71837	6.86362e-05	0.000123234
Int_5d_vs_Ctr_MCF10A_vs_MCF7	M5941	Hallmark uv response up	407.125	152	0.581904	1.33923	6.90111e-05	0.000123234
Int_5d_vs_Ctr_MCF10A_vs_MCF7	M5949	Hallmark peroxisome	272.865	96	0.599709	1.42117	0.000111732	0.000192642
Int_5d_vs_Ctr_MCF10A_vs_MCF7	M5902	Hallmark apoptosis	406.618	154	0.581418	1.32019	0.000136031	0.000226719
Int_5d_vs_Ctr_MCF10A_vs_MCF7	M5919	Hallmark hedgehog signaling	120.024	35	0.636905	1.71463	0.000186887	0.000294863
Int_5d_vs_Ctr_MCF10A_vs_MCF7	M5922	Hallmark unfolded protein response	304.771	111	0.5964	1.37284	0.000188713	0.000294863
Int_5d_vs_Ctr_MCF10A_vs_MCF7	M5923	Hallmark pi3k akt mtor signaling	276.886	100	0.608952	1.38443	0.000258668	0.000391921
Int_5d_vs_Ctr_MCF10A_vs_MCF7	M5897	Hallmark il6 jak stat3 signaling	224.41	79	0.593317	1.42032	0.000406077	0.000597172
Int_5d_vs_Ctr_MCF10A_vs_MCF7	M5893	Hallmark mitotic spindle	492.775	198	0.562893	1.24438	0.000649819	0.000928313
Int_5d_vs_Ctr_MCF10A_vs_MCF7	M5903	Hallmark notch signaling	102.944	31	0.589495	1.66038	0.000843454	0.00117146
Int_5d_vs_Ctr_MCF10A_vs_MCF7	M5956	Hallmark kras signaling dn	366.613	154	0.548148	1.1903	0.012131	0.0163932
Int_5d_vs_Ctr_MCF10A_vs_MCF7	M5913	Hallmark interferon gamma response	434.54	188	0.521832	1.15569	0.0198414	0.0261071
Int_5d_vs_Ctr_MCF10A_vs_MCF7	M5938	Hallmark reactive oxygen species pathway	128.279	49	0.575596	1.30897	0.0217072	0.0278297
Int_6d_vs_Ctr_MCF10A_vs_MCF7	M5939	Hallmark p53 pathway	776.678	198	0.664121	1.96131	5.31892e-27	2.65946e-25
Int_6d_vs_Ctr_MCF10A_vs_MCF7	M5906	Hallmark estrogen response early	760.02	200	0.693752	1.90005	1.16576e-24	2.9144e-23
Int_6d_vs_Ctr_MCF10A_vs_MCF7	M5907	Hallmark estrogen response late	690.539	199	0.648766	1.73502	4.74086e-18	7.90144e-17
Int_6d_vs_Ctr_MCF10A_vs_MCF7	M5930	Hallmark epithelial mesenchymal transition	631.724	187	0.631451	1.6891	1.68307e-15	2.10384e-14
Int_6d_vs_Ctr_MCF10A_vs_MCF7	M5934	Hallmark xenobiotic metabolism	586.573	173	0.640953	1.6953	1.12416e-14	1.12416e-13
Int_6d_vs_Ctr_MCF10A_vs_MCF7	M5890	Hallmark tnfa signaling via nfkb	600.894	194	0.621041	1.5487	2.14101e-11	1.78418e-10
Int_6d_vs_Ctr_MCF10A_vs_MCF7	M5928	Hallmark myc targets v2	241.122	57	0.7847	2.1151	4.00418e-11	2.86013e-10
Int_6d_vs_Ctr_MCF10A_vs_MCF7	M5942	Hallmark uv response dn	461.497	141	0.633041	1.63652	7.86786e-11	4.91741e-10
Int_6d_vs_Ctr_MCF10A_vs_MCF7	M5924	Hallmark mtorc1 signaling	598.394	199	0.614776	1.5035	2.92288e-10	1.62382e-09
Int_6d_vs_Ctr_MCF10A_vs_MCF7	M5892	Hallmark cholesterol homeostasis	250.942	71	0.690007	1.7672	4.71682e-08	2.35841e-07
Int_6d_vs_Ctr_MCF10A_vs_MCF7	M5891	Hallmark hypoxia	534.675	188	0.594522	1.42201	1.29151e-07	5.87049e-07
Int_6d_vs_Ctr_MCF10A_vs_MCF7	M5947	Hallmark il2 stat5 signaling	496.272	175	0.594196	1.41792	4.13224e-07	1.55807e-06
Int_6d_vs_Ctr_MCF10A_vs_MCF7	M5909	Hallmark myogenesis	474.788	166	0.567581	1.43008	4.19395e-07	1.55807e-06
Int_6d_vs_Ctr_MCF10A_vs_MCF7	M5915	Hallmark apical junction	514.853	183	0.593319	1.4067	4.36261e-07	1.55807e-06
Int_6d_vs_Ctr_MCF10A_vs_MCF7	M5946	Hallmark coagulation	338.681	112	0.605467	1.51197	1.1287e-06	3.76232e-06
Int_6d_vs_Ctr_MCF10A_vs_MCF7	M5896	Hallmark tgf beta signaling	182.567	53	0.665992	1.72233	5.53389e-06	1.64187e-05
Int_6d_vs_Ctr_MCF10A_vs_MCF7	M5945	Hallmark heme metabolism	485.637	178	0.598239	1.36415	5.58235e-06	1.64187e-05
Int_6d_vs_Ctr_MCF10A_vs_MCF7	M5937	Hallmark glycolysis	510.62	189	0.581711	1.35085	6.04298e-06	1.6786e-05
Int_6d_vs_Ctr_MCF10A_vs_MCF7	M5902	Hallmark apoptosis	425.905	154	0.607611	1.38281	9.43678e-06	2.48336e-05
Int_6d_vs_Ctr_MCF10A_vs_MCF7	M5944	Hallmark angiogenesis	120.758	31	0.657665	1.94771	1.16547e-05	2.91369e-05
Int_6d_vs_Ctr_MCF10A_vs_MCF7	M5922	Hallmark unfolded protein response	315.247	111	0.613762	1.42003	3.83507e-05	9.13113e-05
Int_6d_vs_Ctr_MCF10A_vs_MCF7	M5913	Hallmark interferon gamma response	492.037	188	0.568345	1.30861	5.12491e-05	0.000116475
Int_6d_vs_Ctr_MCF10A_vs_MCF7	M5935	Hallmark fatty acid metabolism	391.464	145	0.574117	1.34988	6.41685e-05	0.000139497
Int_6d_vs_Ctr_MCF10A_vs_MCF7	M5893	Hallmark mitotic spindle	509.847	198	0.58223	1.28749	9.37855e-05	0.000188637
Int_6d_vs_Ctr_MCF10A_vs_MCF7	M5905	Hallmark adipogenesis	495.974	192	0.573358	1.2916	9.68919e-05	0.000188637
Int_6d_vs_Ctr_MCF10A_vs_MCF7	M5921	Hallmark complement	452.637	173	0.574164	1.3082	9.80913e-05	0.000188637
Int_6d_vs_Ctr_MCF10A_vs_MCF7	M5910	Hallmark protein secretion	270.796	95	0.611094	1.42524	0.000106345	0.000196935
Int_6d_vs_Ctr_MCF10A_vs_MCF7	M5941	Hallmark uv response up	400.621	152	0.584353	1.31783	0.000163447	0.000291869
Int_6d_vs_Ctr_MCF10A_vs_MCF7	M5950	Hallmark allograft rejection	401.999	153	0.577238	1.31372	0.000183894	0.000317059
Int_6d_vs_Ctr_MCF10A_vs_MCF7	M5932	Hallmark inflammatory response	444.695	172	0.562262	1.29272	0.000198158	0.000330264
Int_6d_vs_Ctr_MCF10A_vs_MCF7	M5897	Hallmark il6 jak stat3 signaling	228.539	79	0.60209	1.44645	0.00020629	0.000332726
Int_6d_vs_Ctr_MCF10A_vs_MCF7	M5895	Hallmark wnt beta catenin signaling	129.701	40	0.626484	1.62126	0.000370729	0.000579265
Int_6d_vs_Ctr_MCF10A_vs_MCF7	M5949	Hallmark peroxisome	262.802	96	0.613306	1.36876	0.000521926	0.000790797
Int_6d_vs_Ctr_MCF10A_vs_MCF7	M5919	Hallmark hedgehog signaling	115.039	35	0.632535	1.64342	0.000561581	0.000825854
Int_6d_vs_Ctr_MCF10A_vs_MCF7	M5908	Hallmark androgen response	265.927	98	0.611924	1.35677	0.000652409	0.000932013
Int_6d_vs_Ctr_MCF10A_vs_MCF7	M5923	Hallmark pi3k akt mtor signaling	263.675	100	0.579886	1.31837	0.00169514	0.00235436
Int_6d_vs_Ctr_MCF10A_vs_MCF7	M5926	Hallmark myc targets v1	480.49	199	0.570855	1.20726	0.00283374	0.00382939
Int_6d_vs_Ctr_MCF10A_vs_MCF7	M5948	Hallmark bile acid metabolism	247.42	97	0.572422	1.27536	0.0057058	0.00750764
Int_6d_vs_Ctr_MCF10A_vs_MCF7	M5903	Hallmark notch signaling	91.7759	31	0.548088	1.48026	0.00832888	0.0106781
Int_6d_vs_Ctr_MCF10A_vs_MCF7	M5911	Hallmark interferon alpha response	238.482	97	0.551391	1.22929	0.016225	0.0202812
Int_6d_vs_Ctr_MCF10A_vs_MCF7	M5956	Hallmark kras signaling dn	361.773	154	0.540034	1.17459	0.0188346	0.022969
Int_6d_vs_Ctr_MCF10A_vs_MCF7	M5938	Hallmark reactive oxygen species pathway	126.63	49	0.581422	1.29214	0.0273847	0.0326008
Int_6d_vs_Ctr_MCF10A_vs_MCF7	M5953	Hallmark kras signaling up	410.117	180	0.532566	1.13921	0.0349884	0.0406842
